# Supplementary material for: Phylogenomics Provides New Insights into Gains and Losses of Selenoproteins among Archaeplastida
Source: Int J Mol Sci. 2019 Jun 20;20(12):3020. doi: 10.3390/ijms20123020 (PMC6627142; doi:10.3390/ijms20123020)
Supplement: Supplementary file 1 [file ijms-20-03020-s001.zip]

Archive with 6 entries (6 files):
- Supplementary File S5.txt
- Supplementary Materials.pdf
- Supplementary Table S1 .xlsx
- Supplementary Table S2 .xlsx
- Supplementary Table S3.xlsx
- Supplementary Table S4 .xlsx
