# Supplementary material for: Phylogenomics Provides New Insights into Gains and Losses of Selenoproteins among Archaeplastida
Source: Int J Mol Sci. 2019 Jun 20;20(12):3020. doi: 10.3390/ijms20123020 (PMC6627142; doi:10.3390/ijms20123020)
Supplement: Supplementary file 1 [file ijms-20-03020-s001.zip › Supplementary File S5.txt]

#######The file is the predicted Sec incorporation machinery sequences in each species in fasta format. In sequences ID line, the predicted protein name, predicted sequence ID, strand, positions, species name are shown.
>SPS.1.cysteine chromosome:NW_008705566.1 strand:- positions:1820816-1821495,1818297-1820616 species:"Aureococcus_anophagefferens" sta prediction_program:genewise
MAPGGKRDDEGCGPHGRRAFSYCDEARRLFLADSNSLLSRRLQSEQHHCRLLVRDVLPRC
KIAMESRKKLYYAGGVAAGAYLLLRRLAKKRGVSVAAYVGVQRDLAALAITAEAEAQATN
PLPSYEVGARCRRFGELLFLLSIERDRRFEVLEAEREFPGDADAIYRLHPLEHVRTQRQI
AAKSEAEARADMMEKRMKADASPELTDLVLIGGGHSHVHVLRMLGTVLGMEPLEGVRLTL
VTRDVETPYSGMLPGHVAGFYDRDECHIDLNALARFARCRLIDGEVTRVDVDAKELVLKD
AARPRIPYDVLSINVGIAPKGASSSSSALLTPVKPIATFSEKWDGLLEKMAGWTLDRAPY
DLVVVGGGAGGVELALAMVARVRRELEALGKDPDTFARFALVARSAELLRSHAPGVRALM
ARALDRAGVHVLYGHEALEAVPAAAGGKAGLACRLKNGAATTVPFDECVWCTQAAAAPWL
GASGFGVDADGFLRVDEYQRCGLAGDVAGTRASTRVYAAGDCASVDGHPRPKAGVFAVMA
GMALYANLVADVCGSPTLAHVPQTSFLGLLGTGDGAAVASRGGLAIEAPWLWDLKDWIDR
KWMWQYTKGLPDLSERDGDFPPFAAATKAGGDALAVLKAAPMRCGGCGAKVGASALTRAL
ANLPKSLTFDNGTPPPCDVVVGVDAPDDGAVVAYGPEKDQRTQVVHTVDFFRSFVSDPYV
FGQIAANHALSDCDAMGALPASALALVVVPYGSNRCVEDTLFQLMSGARVALDAAGCTLV
GGHTCEGAELGLGFAVNGVPDGGAAFLSKEGMVAGDALILTKPLGTGAVFAGDMRALSRA
AEVRECLASMTQSNRAAATELKEHGCTSCTDVTGFGLLGHLAEMCRASGGARVELSLAAT
PVFAGAKRLARDGVFSSLQDENLRAKRAVENHGEAVELDAAAYALLFDPQTAGGLLATVP
ADRADAALAAIRRVGCARAAVIGTVAAVDAAHFPAKVAVV
>SBP2.1.homologue chromosome:NW_008705562.1 strand:+ positions:2097662-2097931,2191209-2191700 species:"Aureococcus_anophagefferens" sta prediction_program:exonerate
MHRRRCLSPEHRWAPGDAAHDVAVRDALGLRGRVGARGAAGPHPEHGVEARRAEHLRHVP
RRGRRRRRLLVGGRRLGQRRRVLRLRQMRQXXXXXEIDEGSTLAKSVDEILAAARDMGVP
VVFALGKRKLGRALRKSVGVSAVGVYSGDGAYDEYRAVTNRLKELQRDPACAVDPAFVQE
QRQRGRGAEPKPDGAPPRTDQADAPSAKRPRGRRKAPQTQPAKPPAPSFDFQPPLPGAAQ
QPPPQLWPAPYVAF
>SecS.2.homologue chromosome:NW_008705572.1 strand:+ positions:890935-891815,892013-892829 species:"Aureococcus_anophagefferens" sta prediction_program:genewise
MMYCKLTASLPCEALSEASGSERKPISSGAMEKEFYAAAAQLVDAHIVAQAQQVASSNAA
PARRLVESKKLPEAGWREEDIEALLRNCAAMDSNNFGNNVGVGEREARVISPLVRRRHFG
LAHGVGRSGDIAAVQPKAAGSSLLAKLSNHLALDALREAGNTEFTAALVLPCATGLSLAL
CLLSVRNRPGNASKKKVLWCRIDQKSCFKGILLAGLEPVVVSPTRDRGVGSPPDHARLLK
KKKAKGADAPPPPPPPSGLGDELLTDLPALEARLDALGDDVLAVVTTTSCFAPRRAPDDV
AAVARLCAAREVAHVVNNAYGVQCARSSATLSRACRVGRVDLVVQSTDKNFLVPVGGAVV
ASPDAALVAEVGRGYPGRASATPSQDLLVTLLGLGRRGWRDLLDGREALLDAFGAKLRAL
AAKHGERVLETPHNRISFGVTLERLAAAAAELQRAEGADDAAAARRLANDKVTKFGSMLF
TRCVSGTRVVAPGKTQVIGPETFRGFGASADDYPVPYFTVAVALGVAPEELDDFLGRLDK
TFLHFHKQIGKGMQTARQDAAAPTCA
>eEFsec.1.homologue chromosome:NW_008705572.1 strand:+ positions:1008146-1010338 species:"Aureococcus_anophagefferens" sta prediction_program:genewise
MASKKAADAIFPLNINVGIMGHVDSGKTSLVKALSTTLSTAALDKAPESKARGMTLDLGF
SSFSVPLPDQLRAGVAGRFDEANLQFTLVDCPGHASLIRTIIGGSQIIDMMVLVMDVNKG
IQTQTAECLVIGEITTSELIIVLNKVDVIPEAERDATVAKTTKRIRLQLASSKFANATIV
TCAAAVGGEKVAAVGGKGQKGDPEPPAVSKGAAKRAAAALGTAPSLGLEGLVETLRRRAR
MPSRDVEGPFFFAIDHCFPIRGQGTVVTGTALRGACAVNDIVELPEVGLEKKVKSMQMFR
KPVKKIVCGDRAGLCLSQLDAAAIERGIVAAPGSVPGINSALALVRKVRFFRGPCDTDRK
FHVTLGHTTTLATAYFFGAAELAARPKPAEPPTAFDSSREYVFQEQLAASKRKKGADDDG
GDGPGPGSDLNDEPLQWCLLKFETRVRCQLDALVIGSNLEADALADKCRIAFHGKLVERV
DGDAFATKVKLYKLKRKEGLVAKLGDPCVDVTGARVVKDVVGKDLFKKETNMAAFVGMKL
QAATGEMGRVASAFGKSGKFKVDFPGGTLVKPNGKLYLVFKKYVFSPSKAMHQDDDCRVP
RDELEQARAPKKKTPAPDAPPSPGRKKKAADAPPSPPPAPPPLSNDRSGTVERHKGDPMA
GTARYETIIAEGFFTAEEDQRVHAGTKVTAANGDVGSLVGPFGKAGKSKVAFADGTDAAV
GSKLALVLGSS
>pstk.1.homologue chromosome:NW_008705566.1 strand:+ positions:1237098-1238840 species:"Aureococcus_anophagefferens" sta prediction_program:blast
MLLAEVAARHLHAEMRAEVVRQAAEARAELEHAHARLELQLAPDEVQLLELGRLERVRHV
APVRARVLHVGAEHLLVDVVAEVVVHLRDLGGAEDGLGVDPAEVGAQELEELEDGLEPAL
ERARLDGAREHVHEARRRRPVAVHVGLAEGEGALGDDARVEPVVVHDDGVARQRVRLLVV
GDVDAVEVRDGEHDLLDDRLDQRADLRLHGGGARGDGGGAAGSLAVRRARSSRERLGKRC
GQPTRFLASFNNGTSLINATSKAAAPVLTGKSRTLLALPSRSMSSFVEPRGVLVVLMGLP
AVGKSTVARGVAAAADDSVRVDVVRFDDDLEARGAVAEAFDAEQWRASRAASLARVRSLL
EAAGGGVDRVVVADDNCEYRSMRRELFVAARDRGWAFAVVHVAGASDVCERRNAARPDRE
RVPAATIAAMAARLEPPDPAAGWERFARTLASGDDPALVLALAAAARAAGAPERPEDPEV
AAARLAAARGATARSDAHALDLRLRACVGAVAARAGPGLATKGHRAALGAALAKARKAAG
AAADPLPAFRDDALRRLEGAAPPFDAAALARVRAALDAAIT
>SPS.1.cysteine chromosome:NC_024000.1 strand:+ positions:310291-312945 species:"Bathycoccus_prasinos" sta prediction_program:genewise
MHSTQMYAQTTKTLLSRARQKQVCEKQSSFLFSSSSSFCRRSKSHRRKKPSSSIGNIAAA
ALNSNTTTMKSRRQTIIRDIVLVGGGHSHVFVLKNFTMHPEPGVRITLVAKDVMTPYSGM
LPGNVSGKYTYEECHVDLGKLCREGGHRLIHDECVGIDDKSKRVLLKNQPSVKYDVCSLD
VGITPGMLPGAASSSNSPSEASAKSESAKEEALLVTPVKPIGTFATRFETVLRHFKELCD
EKRKEDERFRVVVVGGGAGGVELALAMERRFASEVGLTSSSSSSSDAALPYQFALVTRGE
VLKGHGKSAREKILAALKARNFEVYENDGVEEVAESSLSLESGKKLGFNECVWCTDAKAQ
KWLRTNTNLELNEKGFVNIKATLESTNIPDVFAVGDVCNNVEHPRPKAGVYAVRQGPPLA
ENLRRRCVGENVVPFTPQKTCLALISTGDGHAIASYGSRSWGAHDTAVGERLWRWKDKID
KKWMKMYEPNLEMLEKMEREEQENALNAKANKVAAFAGQEALDAIKATPMRCGGCGAKVG
STILSRVMKRLEPIPTHPNVLLGAGDDASIVETSPGKVSVQTVDFFRSFIDDPYVFGQIA
AVHALGDVWAMNADPVSALATVVVPFGIESEVEETLFQLMSGACDALRDAGCALGGGHSG
EGAELSLGFSVTGEVEKDLILRKTSVESGQVLVLTKPIGTGALFAADMRSRAKASDVQKA
LESMRQPSKRAAEILFLHGATACTDVTGFGILGHLHEMIKDSATSGATIDLSSLPLLDGA
VECVQNGITSSLQKSNARLNRAIANIDDVKNFSAYPLLFDPQTAGGMLATIPANEATECI
QKLRENGYASSSAIGKIVQCDLSTGVGLGRVFVENAEEGISFDGF
>SBP2.1.homologue chromosome:NC_024001.1 strand:- positions:873183-874411,844468-844678 species:"Bathycoccus_prasinos" sta prediction_program:exonerate
MANPNAAMASATLMRRGKERMDGKKKKRMTKLRKIILVSRANKKKSSKGDDDSTIEVTIE
VDKVYVNIKVDEEDSERVKVDLWCDEDDDDSDDDNNNDKADVVVDDDESINRAHADEQDG
TDTPTATKEHADEPYIVSSTSSRTVIQLPSIWTRKSFIDTLKQKEYELMNTKSENSQTDQ
HTTAIGKKTKPKKKEKSAFVSKFCELCKMECNSETAWADHVAGKKHAKMLERKEKIDRGE
TTEEHIQRNLERVKDASFVNKVEKMPKYASQVITTPLNQAVQALFSELRRLQERLYKTDP
IKAKSKKRFTFGMREVVKNVELGKCKAVVVAPNIESTGDMEGGLDDQIWQIVKKCRELNT
PVLFALTRSRLGKLCGPRYVSCVAVLNTDGLEDQLKDMLREGQVARKKYDNNISANSGGN
AENVVQISSLRAQHAAAAAAAAAAPTATPPASAPEAPSGTSPNYTSTAKNDDQMSPYRVD
>SecS.1.homologue chromosome:NC_023992.1 strand:- positions:461341-461823,460381-461313 species:"Bathycoccus_prasinos" sta prediction_program:blast
MFVNNDANQRLCESLVSTSYVRQADEASKRQTKLFSQLVSNRKLPTDGWNEQVIESFLLE
LSQLDSNNFLDNCGVGEREGRVYSKLVQRRNFGLHHGIGRSGDVSADQPKAIGSSIIAKL
ANILVADAMKISGLQSIDSTTTLLLPLCTGMSLCSVFNALRKEDERQNTIVWTRLDQKTC
IKSILASGYDVCVVDPILEKDELVTNLQALEKELSAEENENTKKIACVVSSTSCFAPRAS
DDVEAIAKLCQKYNVAHVINNAYGVQSRKLCVKIEAAMRKGRVDCVVQSLDKNFLVPVGG
AIVCASKGNGYLVDKVRKLYPGRASISSTLDVLITLLEMGKTGYERLLDERETNYEKLKM
ALERTASKYGERVLETPNNPISLGVTLTSSRNDLVTKFGSMLFTRRVSGARTVPMQETKK
IGDVELRGFGASFSTYPTAYFTAAAAIGMREKEIESFELQLEKTFKDFVKLT
>eEFsec.1.homologue chromosome:NC_024003.1 strand:+ positions:705358-706501,706643-707262 species:"Bathycoccus_prasinos" sta prediction_program:genewise
MSSSDRHPPSDEEKTKRRKRINVSVGILGHVDSGKTSLARALSTSFSTASLDKNPQSKLR
GITLDLGFSSFVNRREILTRDGKETVEVDVCYTMVDCPGHASLIKTVLGGASIIDCMILV
VDVNKGIQTQTAECVVVGEIAVKKLIVCLNKIDSIEDEEKRKAKIVQVEKKIRMALSKSK
FASLDFVATSARPGGGNDQDVGSKETEAKPIGLESLVKILGERVPKERFEELESKATTLS
STSASNFLFAVDHCFAVKGQGTVLTGTVLNGSCKVGDFVEIPHLKEEKKVKSMQIFREST
DRCARGDRVGMCVAGLDPEGLERFLVSSPKTVPTFDRAIVSCEKIRLHKSEVKSKAKFHV
TVGHQTVMAKAIFFGDANSSSANELLHVSEVVKKETVAAEDEKNNDSENQNEDEEDEDTA
NVFAKYCYLEFEKPVTAPENALYIASKLDVPEGSNVCRLAFFGKTLSCADTSKSPNFAEE
NLRLFSVKSRKGTIERAESDNRTCVCKGMFKKESDLSSFRNMLVWMDSSAGGARGRIEGS
FGKTGKFKVYFEKEIDISNAKTSRKITMRFKRFVYDKSEKRIMDQTGL
>pstk.1.homologue chromosome:NC_023999.1 strand:+ positions:503975-504433,504461-504874,504923-504982,505013-505156,505175-505408 species:"Bathycoccus_prasinos" sta prediction_program:blast
MHSFPDWMHPQTLRILRIGLPIGAFSFRLSPFFMYICTHASSEMVVRANFAFTCVCVCIN
QRLRVSHCVVYPIPIQSKHRTITTKMDVFDDTLGLKNIPRSPQYNNNNTEHPNNCVLCFC
GLPGSGKTTVSLELQKLCNLHGIPNARIRFDEYTGENTTQLKGMKKKFEPESWKRARDAC
FRAVRDALDDADDGNEGGASGALVILDDTMHYKSMRREAYRYAREFRAAFIVVHVDVSEE
ECWMRNSRRDDGDVLKVPREAFERLAAAFDRPGKGGYDADEAFDKNYMVVKSSSNIEEEE
KEYAAFCQSLLETPRRKDELDLLKLKRERSATDRVITAANTVHDVDVQTRKLTTEFMKKS
KSGAAAPSSKVLAERVRRARLDALNLCREETKFDARKDQHVVKEENNNDDDDAEKYIGLF
REMLKNIESSAVENNFE
>SPS.3.cysteine chromosome:scaffold_33 strand:- positions:5041738-5041867,5038864-5039163,5028166-5028812 species:"Chara_braunii" sta prediction_program:genewise
MAIDEESAAGKVRLTQYSHGGGCGCKIAPAKLQEILQKVPLNFGGPNLLVGTATSDDAAV
YKLNDSQALVLTTDFFMPIVDDARDFGRIAATNAISDVYAMGGTPILALSVLGMPINKLP
TEAIQDIINGGVDICKEAGIPLAGGHSIDSPEPIFGLVVAGTVHPDKLKANSTAKAGDDL
VLTKPLGVGVMTTALKGGKLGPEGYAEALATMTRLNSVGPVLADIPSVHAITDVTGFGLF
GHLLEVCRGSGVRAVVDFPNLPVMEHAVPVAKLGTFPGAVKRNLESYGEYISYEESVQPL
ENWQKSLMADPQTSGGLLVAVDPSATDTVLQKLREDGLAHAAVIGRLVDGDVGIVVRNP
>SBP2.2.homologue chromosome:scaffold_28 strand:- positions:104175-104279,100132-100246,99235-99329,95784-95936 species:"Chara_braunii" sta prediction_program:genewise
YCKQIISKELNDVCIAVLKELQRLQERMQLRDPVKARSKRRYVIGFREAAIAVKLKRAKA
VIVSPNIEEITSEGGLDCKLASILEQAASHEIPVVFALTRGKIGKVFGKRVRMSIVAICD
YDGVNEAFKRMVSIAKQGQEEWKAVHEEQQDRDLTE
>SecS.2.homologue chromosome:scaffold_122 strand:+ positions:2295892-2297057,2298420-2298693 species:"Chara_braunii" sta prediction_program:genewise
MNPANCLLAEGLVSKSYIRQGAESILQRQNLIRSLLACRKLPTDGWEDNTIQMFLHDIAS
MDSNNFLGAVGVGEREARCASRLVYQRHFGLCHGIGRSGNVTEEQPKAAGSSLISKLCNL
LVAHAMEIAGLKDLGPVSVLPVATGMTLMLVLMALRQRRPATARFVLWPRIDQKTCVKAV
LLAGLDLVVIPNRLEGDQLRTDTAALFREVEDRGADSILCVVSTTSCFAARAADRVQEIA
IFCQEKGIPHVINNAYGVQSAAICKSISRAWRKGRVDGIVQSTDKNFLVPVGGAVVAASK
MNPSLVADVNEAYAGRASMTPLLDVLITLLSLGAKGWQRVLRDREEIYPYLRQKLQVFAQ
SQGERLLQTPDNAISLAITLSTLEAAGEPRRNLTAFGSMLFLRHISGCRVIARGECKSVG
GIEFKGYGASADNYPYSYMTAAAALGLTHADVDAFIAKLGRCFAEFRQKSKKERVAGSKN
>eEFsec.1.homologue chromosome:scaffold_755 strand:+ positions:557668-558240,558274-558765,558811-558879,558931-559437 species:"Chara_braunii" sta prediction_program:blast
MDGVAHGSDRKLGEERPPRIMNVNIGVLGHIDSGKTSLVRSLSTLLSTASLDKHPQSMER
GITLDLGFSAFLTDVPAHLPSLPYDKVQFTLVDCPGHASLIRTIMGGAQIIDMMILVVDI
TKGIQTQTAECLVIGEISPCRDMIVALNKVDLLPEAARTQQAERMKKRLRATFQGTKFAG
CDMVVVAARPGLGMDDLMASMSRAIKDQPPMSTAKDNQLPFLFAIDHCFPIRGQGTVLTG
TVLQGAVSVNQMIELPPLKLQRKVKSMQVFHRPVSSARQGDRVGLCVTQLDSKLLERGLA
AAPGSVPMLSAAVASVRKIRFFKGRISSKGKLHITVGHSTVMADVMFFTGEGEGGPEDGG
CDFDLSRDYLYQDELAEDASALHGSQRHWALLLYDSPIYCPIGSLLIGSRLDADIHVNQC
RLAFHGNLVKAIDPEKKETLRVYKMKTKEGMIERFVDEHTVIGKGMFKKETDMSLFTGMR
VAAGSGDVGVIQGSFGKSGKYKVVFSSGSNVRAAVEGCPAEEQLQRKKLVLHFKRYIFDK
QKRMYQS
>eEFsec.5.pseudo chromosome:scaffold_139 strand:+ positions:2639000-2639170,2639173-2639349 species:"Chara_braunii" sta prediction_program:genewise
LFAIDHCFPIRGQGMVLTGTVLHGVVCVKQMIELPRRKLQRKVKSMQVFHRPVSSASGDR
VGLCVTQLDLKLLKRGLPAAPGSVPMLSASVASVQKIHFFKGRIPSTENLHIAVGY
>pstk.4.homologue chromosome:scaffold_426 strand:- positions:1046943-1047095,1046880-1046912,1045047-1045697 species:"Chara_braunii" sta prediction_program:blast
MGKTGMKSHLSSGERSPVCVALLMGLPAAGKTSLAHRLLSFVNRKHHVPRHVLHICFDDF
INPLLILVDDNFHLRSMRYRCYQLARQYRAAFLTIYVQVSVKSALKRNAGRRPEEKVPDT
VIQAMASALEVPNASLHHWEKNVIQVLVTEEEVEEEEDVKQKEEMVNKEAITLETAPGSS
SVSPSTPDSTSRSASLPTTFISASASAIAALWADIISHWGAPPCQLDTIEEINARCQEGR
VANENSILHWLDVKSRQAISTALSSSSSSSSSSSSSSSS
>SPS.1.cysteine chromosome:BEGY01000343.1 strand:- positions:7345-7537,6861-7061,6453-6599,5878-5975,5604-5767,4280-4361,3967-4107,3177-3243,2900-3041,2428-2596 species:"Chlamydomonas_eustigma" sta prediction_program:genewise
MQIVEGDRVVQVLPDRSLVLASGRVLPSQDEVLWCTQAGAAPWLAGTGLPTDAMGFLAVD
EYLRIPLLLECLQKVFAAGDVASCTPYPRPKAGVYAVRQGPPLAYNLRASLTGEPLRPFI
PQTTNLSLLTTGERYCVGTKGWLTLEGKWLWSYKDYIDRTFMHKYGEGLIDMQDKMMKAA
ASSEPPSAYQAAGVEALTLFAESKMRCGGCGSKVGSDVLSRVLSRLRQEGLMSGSSNDRQ
SLPGDSGNRDDSAIVIGLDDPDDAALVRPPPPGSLLIHTVDFFRTFCSDPFIFGKIAANH
ALGDCYAMGGQPSTALAMTVVPLAAEGKMEEELFQMMAGASQIISEAGCQIVGGHTVEGE
EASLGFTINGVVQETDVMRKSGLRSDQALVLTKALGTGTIMAAAMKGRAKGRWVVGALSS
MQQSSKAAAHILQLHGSSSCTDVTGFGLVGHLAEMVKASQVLLSEGLR
>SBP2.3.homologue chromosome:BEGY01000142.1 strand:- positions:82809-82922,81711-81863,80818-81123 species:"Chlamydomonas_eustigma" sta prediction_program:blast
FHSSCRQLITADLNVVVTDLLLRVKGFQDRAIAKNAIKAASRRWYVCGLREVRKAVKMQR
AQSVVIAPNIEQMEAVGGLDDHLQEILTKCEELKLPVVFALTRKRLGQIYGSRKRVSAVA
LLDFHGVEELHVRMVELMREGCMEWEERIRVEGAPPVQVLDEAEEEEEEDALQDVGMTEG
KQREGDYYEEA
>SecS.5.homologue chromosome:BEGY01000046.1 strand:+ positions:195931-196049,196288-196336,196667-196819,197054-197410,197533-197740,197978-198174,198361-198563,198638-198884 species:"Chlamydomonas_eustigma" sta prediction_program:genewise
MNKGNCDLACGLISRSYIMQGQQALAKRQKQVKALLSSRRLPEEGWDEQSIEMFIQDLSM
MDSNNFVGNVGVGEREARVACPLVARRHYHLAHGIGRSGDVAAEQPKAAGSSLLAKITSY
LAQDALDLAGMHDLGAVTVLPLATGMSITLTLLAIRQQYLAQPQDKAFSSSLDCGKSGLE
KPNLPSYVIWSRIDQKTCLKSIDAAGFKPVVVELLPEGDQLLTDVKGIQQKLEELGPSNV
ACVVTTTSCFAPRAPDDVVAVAKLCEAAGVAHVINNAYGVQSSQICALITAAWRKGRVDA
VIQSTDKNFMVPVGGTIVVAGKRRPGLVEGVNKVYPGRAAVNAHVDLLMTLLHWGARGWR
QVLQGREDVLPYLRECLEKAAETVGERVLVTPNNPISMAMTLNKLQQQVGDQKSTHRDAT
FLGSMLWSRFISGTRVVPKGKKQSVAGIDFLGYGSHADDYPHVYLTAAAAIGTKRGECLE
FVDRLIRAYQEYELKYLARSVEPDANSSETH
>eEFsec.5.homologue chromosome:BEGY01000005.1 strand:- positions:1145242-1145317,1145066-1145170,1144683-1144832,1144292-1144368,1143717-1143980,1142661-1142738,1142341-1142439,1141871-1142090,1141063-1141199,1140752-1140886,1140506-1140616,1140173-1140349 species:"Chlamydomonas_eustigma" sta prediction_program:genewise
MSKVSRVLNINVGILGHVDSGKTSLVAALSTHLSTAALDKHPQSKERGITLDLGFSSFSV
SPLPPHLSHLPYDELQFTLVDCPGHASLIRTIIGGVHIIDMIVLVIDVTKGLQAQTAECL
VVGEVTTPHMLIALNKVDMLPSESRSKSIRKAAKALLQTLRYTKFSAAPMVPVAAKPGSS
KSSNGYASSTEVPGTLASASAALGIEDLKSQLVAMVPPVPRNVEGPFLLSVDHCFAIKGQ
GTVMTGTVMRGSVAVGDIVELPALKIQRPVRSMQAFKRPVTKAGDRVGVCVTQLDPGLME
RGLAATPGSVPTFLAAVASVEKIRFYAGPVMSGSKLHISVGHETVMATVSFFGMKPGRPT
SSTNANKGYGQFSAPDSEVAEGRHHGPQWALLRFDHAVTAPQESLLIGARLDADIHGESC
RLCFYGRLLWLLDPSSMNELSKLKVYKVKERQGSIERMQPDGITAICKGLFKKETDISVF
AGLKVHTTSGQEGVIEGSFGKSGKFKVTFGSGFTLESGSEEKHIFLRFKRFINDPDRKTK
PRQ
>SPS.5.cysteine chromosome:NW_001843642.1 strand:+ positions:97571-97670,98102-98258,98607-98751,99666-99894,100116-100303,100505-100690 species:"Chlamydomonas_reinhardtii" sta prediction_program:genewise
PVRLTQLSHGGGCGCKIAPAKLQEILKGVQLDFGSPDLLVGASTSDDAAVYRLSPDLALI
LTTDFFMPIVDDPRDFGRVAAANAISDVYAMGGRPLLALSVLGMPVNKLPAAVISEIVAG
GADVCRQAGIPLAGLATTTCRVPPHRQHLDYPATPSPPPFPNSSPPGPPPPPRPRLIPPP
LQVIGTMTQLNTVGTALGQDPRVHAITDVTGFGLLGHLLEVCRGSGLAARVAAGAVPVMA
PALALAQRGVFPGAVERNWDSYGAAVAVEQGVESWRRDLLVDPQTSGGLLLAVEPGAAEE
LLAAVRAAGFSQAAAVGRLEAPGAAAAAGTVVLQP
>SBP2.3.homologue chromosome:NW_001843987.1 strand:- positions:1866280-1868319,1865545-1865746,1864180-1865271,1861741-1863874,1860435-1860607,1860043-1860323,1859614-1859765,1858929-1859196 species:"Chlamydomonas_reinhardtii" sta prediction_program:genewise
MPVPVSMPVPMPIAQLQLQPVSVLVPLPGPQLMMAAPPPQLQQLQQQHPGPFSPRQGPGQ
ALVQPQQQQQQYAYQYEQQQPQQQHSHALPGATRHQPQQPHLQPQQPQPRAWGSGQVLHF
PQQPQPSQPQQQLQPTAAAAASSAPPSESERLLAQARRSPWDAVTGKTRCRACGKAFGSY
AQLAQHVGSAHGGVNSEDAKYIQLRREQAQQARAAHGLLTQQQAPLPGLQGMPDLGAFGG
GGGGGGGGGAGVEGYGPGPGPPPQPRNSDGMQDGGAPGGARGGRRLQPAAGTAAGPAPGP
GPWSGAAGAAAAGANASGSSGPSRPVAWGAGARATVSAVPAGRPGPAAAPGAGAWVTVAA
NGRVQRSTGAGVGAGAGTGARAAAAGAARGRPAAASGGAAATTAAAAQGVRPSRRVLTLA
DLFAAAPAGGGGGGAKGGGGGAGGMRVVVSNSLRVVVRAPTATAGAAASSAAGGAAAAAG
GGAAGGAEPPAPGKRQRLTAAGTVAARPKKALTRAKRLILQNRANRGLAEAAAGYGRALA
AYRAVLTVVETLAAELKRERQQAQTQAAQEKEKEPAEQGKQQGQERGDAASDPASTVTAS
TATASTTSAAAPATTTPSAAATDVRGVGAIAASAGALPPGLRPQLLGLALCKARPQLVKL
HATARGKRAVYVAKLKQHAQVHRQPEPTEAELEAAAPVDPLPPPPPGLGLQQEAAGGGGE
AGAGGKGGEGDSDSEADGSDSDDDDYTAMGSEFQDVLRRWADVLRLPRKLYDFETSPPMS
PPRHGGSGGNSGAGSGGESGAESGGGAGGGGSATLPALKLLSALPMVGAPAVTLHSFAAG
GDAGGTSSTLGASTAAAAAARPAAARAAAGSAGAPAAAKAAVPDWLAGSDSDEEEDDRSG
GAGGTSLSLFGAAAGPRPVTAAPKPAPATAPTAPTAPAATAAPAAAKPAVPAWLVAGSDD
SDEDEDDDVGPGRPAAASSSLFGVAAAGRAVGAKADAAAAVSSAGGGAAKTAPSTAVAAA
AAAAAAAATVTTTARTSNLQQPAGLQTKKSQPLAAPRPAAGLFGAGGAAPANNAFVTPAW
LGGGGGGGGAGGAAADDEEDEEEEWTDAGHFGAGGWTDVLSKWQSRVTTGLGTAAALPLF
TPTPAGVAAGPGIWGVAASHPFLPHTPASARAPAATAAAAATAAAAAATAARAGDDDDDD
GGLTPEAATAAASLLLEHHKRQTGSEPPLAAIIAAANATAPSGAATAATAAATAAAAATA
QKLMRQSASNAGLQPKQQQQQSLLLPVAAASPWLQSLMAPPADGDDDSDEDEYGSMYGVG
TAGVGGGLYGGGPPGGGGGGGGAQVDVLANWMAATSAPKIADLFRQQHILIQQHQNQIQA
MYGVGGGAAAAGAGSAGAAAAAVGPVSVAHAVATASRRAAAAAAVGAASVGATATGGATG
GATGGGGGGGGIKIISRAMPAAQSPQPPSPQPPPPQPQQRGKRRQQQHQQELQQQQQRQQ
QQQQQQQGYPQQQAQQQHTAPRGESPTTSTPSQLLLRSSAGAGKARPAAAAAAAALPPLP
ALPPLPPARDGARSTTTNSNANTSSNNTNSNGSSAAGGSTAPAAAAVQLLTRGGVLGGPA
GARAAPAGAAAAAGAGAGAGGGAAAERKHTSPPRVSAWARPLAGGAAHQLPSQLAATAAP
AALAARPGDRRTPPPPPPALPPPPPASYVDKLRGARAAAAAADAAAAATGAATSGAAATG
PAPSAHGTTAQAPVDGEPPPQPPTASNDQQQPAAQPPAGQPPQQQPLLPPEFRCEACGVH
CNSRWTYEQHVSSRKHLVRCKALVTCNAEFTFSQHLASRRHLARAAKQLLRAAMPAAAAE
AGGSGAAAAAGAAASSGNGGGDESDGDGGDGGDGGGEGEEQQGGGSGRLATARGGGIRAL
QGGAVGGGGGRGGCGPLHRLCCQVLDPELDELVLDTLTRIRGFQERAMAKNAIKAAAHRW
YVLGLREVHKAVRTRRSRCVVVAPDMEEVAAEGGLDSTLAAIMDMCQEQGVPLVFTLSRK
HLGRVYGFKKRVSAVAILELNGIHEPAARIAKLAAAGREAWAAQAAATAAAAAAAAAPAA
ARVAVAVGAAAPSI
>SecS.7.homologue chromosome:NW_001843643.1 strand:+ positions:893836-894006,894326-894545,894727-894807,894964-895154,895558-895788,896893-897066,897281-897412,897569-897627,897786-897999 species:"Chlamydomonas_reinhardtii" sta prediction_program:genewise
MNPDNCALAAQGLVSLSYIRQGEQGLARRQRLVKSLLSSRRLPEAGWDEATIEMFIRDCS
AMDSNNFLDNVGVGEREGRLACPLVARRHYGLAHGIGRSGDVAAEQPKAAGSSLLAALTA
ALAGDALRIAGMTGVGPVTVLPLATGMSLTLTLLALRANGVAAGSGAQADGGAGLPAADP
DVVVWSRVDQKTCLKAVTAAGLTPHVVQLRRQGDQLVTDMEALAAALQHYGRRRVLAVVT
TTSCFAPRAPDDVVGVARLCAGAGVPHVVNNAYGVQARDTCRLLTSAWNKGRVDAVVQST
DKNFMVPVGGSLVAAPAGRPGLVAAVNGTYPGRAAVAAHLDLLMTLLHWGAAGWRKVLHQ
REEVLPYLRQQLTALAARHGERLLDTPGNPISTALTLDTLAGTSAAAPDVTFFGSMLWQR
CVSGTRVVAPGKTQSVGGVAFRNYGSHVEEPFPHTYMTAAAALGTTREDVDELVVRLDKC
FTEFKKKCGGV
>eEFsec.3.homologue chromosome:NW_001843733.1 strand:+ positions:1831555-1831651,1831807-1831907,1832908-1833058,1833433-1833515,1833761-1833878,1834222-1834394,1834694-1834786,1835110-1835267,1835738-1835816,1836013-1836120,1836610-1836696,1836980-1837035,1838048-1838126,1838306-1838416,1838840-1838905,1839164-1839277 species:"Chlamydomonas_reinhardtii" sta prediction_program:genewise
MSDKKATASSGKRILNINVGVLGHVDSGKTSLVAALSTRLSTAALDKHPQSKERGITLDL
GFSAFTVPLPPHLASLPYDELQFTLVDCPGHASLIRTIIGGVQIIDMMILVIDVTKGLQT
QTAECLVVGEVATSRMVVALNKVGLQPEEERPKLVRRAMKRLGTTFAMTKFTGVTMIPVS
AKPGGQADAPPLGVDDLRAALVALVPPAPRPPPAPGCFLFAIDHCFPIKGQGSVLTGTVL
QGTVGVNDVIELPALKQTRPVKSMQMFKQPVQRANAGDRVGVCVTQLDAGLIERGLACSP
GTVPTFKGAVAAVEKIRFYAGGSAGRAKFHVSVGHSTVMAEMTFFGLPDGEPPSSPLPSP
PLLPPSLFPSPLSSPSLPPSPSPPPKGAHDGDDGLDRHFGPQWVLLKFDQPITAPKDALV
IGAKFDADIHGEACRLAFYGRLVRLVDPGRPQELAALQVYKPKLRSGVIERVQPDGVTAI
VRSLIKKESSIDVFVGLKVKTGRGEQGVIEGSFGKSGKLKVNFPGGLAPEGRSAADNAIT
LRCKRYVFDPNAKKVLRQ
>pstk.1.homologue chromosome:NW_001843537.1 strand:- positions:2147697-2148020,2147634-2147648,2147250-2147603 species:"Chlamydomonas_reinhardtii" sta prediction_program:blast
MNLILCPRPPAPHHPHAHSMRHALFRAARDRGMAFIQAHVDCSLATACTRNQQRTGLAAV
PQEALCRMAQQFEPPQPERFAWEASSLVVSSSPWNGDEDDRSYTAGIDQALVHPQPPSAE
ELQRQREEGQAANATSYVHGLDVRSRKALSEAVATAPESKRAVVARGLNERRRALLQAAR
QLLAQAAVRATGATTAGPDLPTAGPGFAEDDVLLLQRLQRLEEEFMVDAGL
>secp43.6.homologue chromosome:NW_001843873.1 strand:- positions:375478-375693 species:"Chlamydomonas_reinhardtii" sta prediction_program:blast
AQVMRDRETGMSRGYGFVTFSDASYATAAMRQLNGVVLPGLTVPGGRPLKVARAVKVRWG
CCGSCRRPRPRC
>secp43.40.homologue chromosome:NW_001843750.1 strand:- positions:1096544-1097641,1096517-1096525 species:"Chlamydomonas_reinhardtii" sta prediction_program:blast
MEPQHDSTQGRAPRTARRPSTEQERAQPGQAPGLGAVQNPLRAEASWGSLPEDGATTRAP
RAQSLAGPGPGPGSAPLQEQQQQQQQQFAPLPLSSRGPRKGEAAAHVELPLHAAGAGNSR
AGRRQRGAAGGATGSAAPPGAGAAAGLGAAAAPGQAQEPPTAPVVTGQPRRPRTGPAAGG
LQPAAPAAQSGLSPGPSPGLSAAPAGEPLAQSAAPSSTHVAVGCAAASGPLEAAVRAPAV
STNADSSAAVAARRQRHARHAEAEPSALKAGKAAFVEAPGAEAPQPAPQPPTKPQPQPQS
QPQSQPQPQPQSQPQPQPPPQPQPPPPPPSLPQLQPQPPPQPPPQPQSQPAAAVSHQPPA
AASRRLWMG
>SPS.3.cysteine chromosome:LHPG02000022.1 strand:- positions:202267-202385,201839-202099,201603-201716,201114-201423,200820-200996,200539-200671,199937-200349,199675-199771,199411-199578,199194-199292,198994-199077,198762-198895 species:"Chlorella_sorokiniana" sta prediction_program:genewise
DLVLVGGGHAHVTVLKRFAMKPLPGVRVTLVTSTLHTPYSGMLPGYISGFYTFDDVHIDL
TLLARFCGARLVHAECTGLDLQGQRVLLRGRPPLRYDVLSLNLGITPTLSSVPGAAQHST
PVKPISGLVARFEALLQKAVAQDQPLRVAVVGAGASGVEVACALHLTVSLVSRGPILQGL
TPYARRAFLPLLKVRPAGACYADVAWSIGIRHLLLCVLLTVPLAQTFVQERGIAVYEAAG
GVKEVQPAALVLGDGQTVPFDECLWTTQASAASWLAETGLPVGKDGFLLVNDCLQSDGGP
PNVFAAGDVASNARNPRPKAGVFAVRTGPPLAENLQRLLTGRSLRPWTPQRTFLSLITAG
DKYAVATKGWLGLKGSWLWTWKDSIDRTFMAKFGTDLDFEAMQQKRPPSSSSTAGALQHA
LTADELALMAAAKMRCGGCGSKVGATSLDRVLQRLRAEGLASSAQNGGVNGGSGEGREEQ
QKQGSSVVLGLDQPDDAAVLEPPPPGHVTVHTVDFFRAMVTDPYLFGQIAANHALSDCHA
MGAQPTAALATAVVPLASAAKTEEDLYQMLAGALTVLRQAGCALVGGHSSEGSEMALGFS
VYGSAPRGELLSKAGLQPGQALILTKPIGTGTLLAADMRGGCKGRWLEGAMASMVQSNGP
AVRVLRACGATACTDVTGFGLLGHAAEMAKASKVGAQSLELQT
>SBP2.1.homologue chromosome:LHPG02000023.1 strand:+ positions:489884-490018,490389-490766 species:"Chlorella_sorokiniana" sta prediction_program:genewise
QVITAELNATAEALLRRLLEWQERVRQTDPANFKRKRRLVSGLREVEKAVKTRRAKLVLL
APNIAGIEEPEEAASAAAAAAAAEVDPDAEGEGAAAVAAGAASAADPAAAAAATAAAAAG
STDANGGGSSTESPAAALVALAREREVPLVFALSRQRMGKVSRWLLLNWHV
>SecS.3.homologue chromosome:LHPG02000009.1 strand:+ positions:564713-564814,564970-565292,565452-565572,565769-565871,566015-566097,566263-566379,566516-566968,567105-567308 species:"Chlorella_sorokiniana" sta prediction_program:genewise
QALAARRRRVKALLSQRRLPEQGWDDATIEMLLQDAALMDSNNFPDNVGVGEREARVASA
LVARRHWGLAHGIGRSGDIAAEQPKAAGSSLLAKLTHLLAADALEVAGMKEVGAALVVPL
ATGMAITSALLALRGMRPPSARYVLWPRIDQKTCLKSIQASGFEPLVVPMRLEGDQLVTD
LEAIQREVDRLGAEAIACVITTTSCFAPRAADDVVAVAKLCQQAGIAHIINNAYGVQSAA
LCAQVTSAWRKGRVDAVIQSTDKNFMVPVGGAVLAARRGATELVDRVARLYPGRAAVAPL
LDLLITLLHWGASGWRAVLAQREALYAYAQQRLQQFAEQHGERVLATPGNPISLALSLRS
FEAPAAGQQATAGGQQQQQQQPAAEAQQQPAAEQQQREAKQQQQAQVPITFLGSMLFNRC
ISGTRVVARGKRQEVGGLAFSGYGAHCDAYPCDYLTVAAALGTNEQDIDEFLRRLGQCFA
EFRQRQHKQHAAAAAGAGGSSG
>eEFsec.4.homologue chromosome:LHPG02000009.1 strand:+ positions:885525-885663,885777-885877,886041-886151,886426-886546,886790-886909,887101-887328,887563-887656,887941-888038,888184-888294,888588-888739,888884-889013,889190-889255,889402-889501,889665-889705,889840-890027 species:"Chlorella_sorokiniana" sta prediction_program:genewise
MSTAAAGPGDGQGSSGTAGLSPGTAPRTLNVNVGVLGHVDSGKTSLVAALSTTLSTAALD
KHPQSKERGITLDLGFSSFTVPAPPHVAAAGYTHVQFTLVDCPGHASLIRTIIGGAQIID
MMVLVVDAGKGIQTQTAECIVIGEVAAADMVVALNKIDQFPEEKRERYARKAGKLVGSTL
AATKFGGCPVVPVSARPGGGEGSAPAQPPVGVQQLVDTLLERVRLPPEDSSASSSGGSSS
GTSSGRSGPAKGEPFLFYIDHCFAIKGQGTVMTGTVMRGGVRVGDTVELPELRQQKKIKS
MQMFRQPVQACRRGDRLGICVTQLDSKLVERGLACTPGSMPTFEAAVAAVEKIRFFAGDV
RSRSKMHVTVGHTTVMAELLFFGLPDGEGQPAAEALVSMQQRLVQLSLGGQQGAAGAVGA
AASSSDGEAEQAQQQQQQHYGPQWAYLRFGQPVTAAADSLVIGSKLDADLHTSSCRLAFY
GRLCALVDPSDQQQLRRLLPVYKPKQREGVVERVEADGCTAVCRGMFQKETDLGLFTGMR
VTAVPGGQEGRIEGGFGKSGKFKAYFPGGAPRPQPGAPPPRVLLRFKRFLFDADKRHMAQ
>pstk.1.homologue chromosome:LHPG02000009.1 strand:- positions:1527661-1528113,1527424-1527639,1526953-1527366 species:"Chlorella_sorokiniana" sta prediction_program:blast
TACRRSHQPMEQPAETCLLLLSGLPAAGKTSLARSLAREASDDGIEVRHVCFDELGCQPT
SGGSGSDGAGEAAEAFSPEAWQVARRAALAQLELDLASSSSGGGSSASTCSSDSEARQQQ
QQPLPADDVQHGVASGSSASPDAAEQHQGPSLVIADDNLQYRSMRWQCYGLARAAGAAVV
LLHLRCSEQLAQARNAQRPAAERVPPAVISRMAAQSEVPGSSGAAWERSCLVECSAEQPI
DAAAVWQQVRRKWGGPAPPPFDAQAAAAERAAAQAATAASRAHAIDVATRQVMSQAMQRL
AHAAPAARGAAAQQLNAKRRQLLQEAAAEQQAAAPEEPSIAAERWAAAFQQHCDAMRASL
N
>SPS.2.cysteine chromosome:NW_005435062.1 strand:- positions:131035-131159,130772-130898,130542-130675,130167-130444,129590-129846,129374-129506,128879-129243,128689-128785,128336-128602,128126-128209,127903-128054 species:"Chlorella_variabilis" sta prediction_program:genewise
MQDLVLVGGGHSHVTVLKQFGMSPMAGVRLTLITSAIHTPYSGMLPGYISGFYTYDDVHI
DLSRLARFAGARLVHAEAQGLDTQGQRVLLHDRPPLPYDVVSLNLGITPALSTVPGAADF
TTPVKPISGVVARFEALLNKATTVDLPLRVAVVGGGASGVELACALQYRSACMLLEELHA
VYVLDLWPSGSIIRQGCQRNSCSVSQAVAGAPPGWIHQRAGWLPTDSGRFTNVFVGTTAL
LGSAASTDLEHCCKCVAVAKSVAPDGFLLVDDFLRSDGGPPNVFAAGDVASNSSHPRPKA
GVFAVRAGPPLAENLRHALLGQALQPWIPQKSFLSLITAGDKYAVATKSWLGMQGGWLWA
WKDWIDRAFMAKFGADLDFATMEQLRSSQSPHQLPHALERGLSAEELALLAAAKMRCGGC
GSKVGATSLGLVLQRLQDMGCQRANAQQQAVLIGLDEPDDAAVLEPPPPGHVMVQTVDFF
RTMVSDPYLFGQIAANHALSDCHAMGAAPMAALAVAVVPLATAASMEEDLVQMLAGALST
LHAAGCALVGGHSSEGAELAVGFAVSGSVPREEILSKRGMEPGLAVIITKPVGTGILLAA
EMRGGSKGRWMEAAVECMKQSNGPAVAVLRAHGVTACTDVTGFGVLGHLAEMARASKVLY
HRPDDSSARRLAE
>SBP2.1.homologue chromosome:NW_005435066.1 strand:- positions:417822-418169,417389-417457,417326-417349,416825-417253 species:"Chlorella_variabilis" sta prediction_program:blast
MWGLVLTWRLTSARSASASPRSCPALAAGACSHADAPVPATAARPAAAAVLRFPPHTQPH
TITPSHHHTITPSLHLQVITPELNATAEALLRRLLEWQERSRLHDPANFKRKRRVVGCMQ
VEKAIKVRRAKLVLLAPNIEEEEAEGGVRCPAAALVALAREREVPLVFALSRQRLGKVRG
GCHLLAPGSRARSATSRCQASPPRACPTPSNTTTTTKTTRLAVSLLPLLAQLMGQRKRAS
AFAVLDANGVFEELRRLLQLGEEGRRQWQAARAPGGGGAGGAAVEAGEPS
>SecS.3.homologue chromosome:NW_005435085.1 strand:+ positions:887215-887382,887522-887657,887746-887941,888114-888245,888322-888347,888415-888483,888593-888653,888783-888951,889125-889367,889533-889805 species:"Chlorella_variabilis" sta prediction_program:genewise
MDADNCAVACSLVSKTYVQQGSQALAARRRLIKTLLSQRRLPEQGWDDATIEMLLQDAAM
MDSNNFLDNVGVGEREARVASELVARRHYRLAHGIGRSGKLGDIAAEQPKAAGSSLLAKL
THLLAADALEAAGLREVGQALVVPLATGMAITATLLALRGTRPPAARYVLWPRIDQKTCL
KSIQASGFEPVVVPLRLEGDQLVTDMQARRPHALHASGSDAIACIVTTTSCFAPRAADDV
VAVAKLCQQAGVAHIINNAYGVQTPTPPGQPTAAPWSCLQVCSAWRKGRVDAVVQSTDKN
FMVPVGGAVIAARAGATQLVERVASLYPGRACMSPLLDLLITLLHWGATGWRRMLQQREQ
LHSATARLLRQFAEQHGERVLETPGNPISLALSLASFGPAGSQAGPPITFLGSMLFGRCV
SGTRVVARGKRAEVGGLAFAGYGAHHDAYPCDYLTVAAALGTLEADIEELLQRLARCFGE
FRARQQKAASG
>eEFsec.3.homologue chromosome:NW_005435085.1 strand:- positions:1081030-1081183,1080841-1080941,1080641-1080751,1080377-1080497,1079830-1080250,1079572-1079669,1079356-1079466,1079186-1079250,1078786-1079071,1078553-1078655,1078354-1078394,1078060-1078271 species:"Chlorella_variabilis" sta prediction_program:genewise
MMFALHATMGRRPPAARQPRAPPTPPHTQHVNINFLCLMQLGHVDSGKTSLVAALSTTLS
TAALDKHPQSRERGITLDLGFSSFMVPAPPQIQAAGYSHVQFTLVDCPGHASLIRTIIGG
AQIIDLMVLVVDASKGIQTQTAECIVIGEVAAADMVVALNKIDQFPAEKQERYCRKAQKL
VAATLTATKFAGCPIVPVAARPGAGGAPVSGGEADAAPIGVQQLVNTLLQRVQLRQPTTA
GNGSGRAAATEPFLFFIDHCFAIKGQGTVMTGTVMRGSVRVGDPIELPELRVQKKVKSMQ
MFRQPIQVCSRGDRLGICVTQLDAKQVERGLACTPGTVPTFEAAVAAVEKIRFYSGEVRS
RSKMHITVGHVTVMAELLFFGLPDGEHGPPEQPEDFLYGLEGRPAASGVPAAGQHPADHQ
QQRQQQDDGQEGQLQAVHHGVQWAYLRFSQPVTAAADSLIIGSKLDADLHTSTCRLAFYG
RICCLVDPSDQRRLRRLLPVYKPKQREGAIERIEADGCTAVCRWGMFQKETDLALFTGMR
VVAAPGGQEGRIEGGFGKSGKFKVHFRSFTSSDGRTARLDAPHQPTTASLAPRSREPANC
MPFAGVLP
>pstk.1.homologue chromosome:NW_005435085.1 strand:- positions:1569002-1569334,1568144-1568974 species:"Chlorella_variabilis" sta prediction_program:blast
MDGSPGVVQRKWNKTETHVCSNEAVPVADLLCPMSLCMSLQEPPDDGRATVCLLLLSGLP
GAGKTTLARALAQEAALQGVEVRLVCFDEHGYQPGSGSRGGDGGGGNEPTGWRLARRQSL
NQLQAELTLDITGQRQQQPSTEHGASTSDSSSAPMLPHLSGPPRPRQQPPQLPTSRYHRL
VIADDNMQYRSMRGQCYALARAAGAAVVLLYLECSKQLAQQRNAARPVAQRVPAATISRM
AAQFEAAIGGWEQRCLVTWSSEGAPGVTALWRHIWRLWGPPAPPPLDTEAAAAAKADAQA
ATAASQAHAADLATRRVMSQCMQRLGVASAEHRAAAAQRLNTARRRLLEQAQQRAEEAAS
SAEGRAPEAAHWAAAFQRECEAILGEVG
>SPS.1.cysteine chromosome:scaffold66_pilon strand:- positions:59666-59727,59117-59232,58942-59042,58756-58837,58577-58679,58423-58522,58225-58339,58042-58148,57800-57973,57558-57649,57409-57481,57132-57340,56838-57066,56621-56776,56318-56525,56085-56248,55821-55994 species:"Chrolokybus_sp" sta prediction_program:genewise
MENSTRTPVVKDLVLVGGGHSHVHVLKNFRMKPMPGVRVTLVTSDVMTPYSGMLPGWVAG
HYSYDECHIDLQRLARFAGARLMHARANGLNLQGKQVQLEGRPPILYDVLSLDIGSTPSV
SVENASEHTTPVKPIYSFGARWHPLIARVVAATKVVLLQPMCIAMVGGGPAGVELTLSMD
HRLRKELQAVGKPPDLISFSLFTRSKLLSRYNETARSKMARILKQRGVAVHSNTQIARVA
EGVLYSADGTSFPFDECIWCTQASAQEWLGSSGLASDPDGFVYVDECLQAVKQLGVFAAG
DVSASLIHPRPKAGVFAVRAGPPLAENLRRALLNQPLLPYVPQTNYLSLIGTGDQYALAH
RSGWCFEGGWLWTVKDYIDRAWMAKYTNLPAMQNQQPQLPAVAVASGAHALSAITTAPMR
CGGCGSKIGSSVLSRVLARLDVPTRPEVLVGLDSPDDAAVVKIPDGMVTVHTVDFFRSFI
EDTYTFGSIAANHALGDCYAMGAQPLTALAIATVPHGLDSKVEEELYQLLAGALQVLKSA
GCALVGGHSAEGIELSLGFSVTGVIDPTQLMRKGGMQVGDVLIITKPIGTGTLFAADMQS
KARGSWISEAVASMLQSQQDAGSVFMKHGASACTDVTGFGLLGHLVEMIKASQVDVSFNV
SALPILTGAVECTHLGIFSSLHPDNIRLSRAISNIGEASSAAAYPLLFDPQTAGPLLASV
PAEEADSCLSALRQAGYTQAAVIGKASCMPLRCVL
>SBP2.1.homologue chromosome:scaffold23_pilon strand:- positions:1058917-1059042,1058724-1058838,1058552-1058646,1058272-1058451 species:"Chrolokybus_sp" sta prediction_program:exonerate
RATRHCSYVDQIITTELNKAVLSLLAELLRFQERATAKDPIKAKKKRRLVFGLREVAKSL
RTKRARCIIVTPNIEEITSEGGLDCTVDSILAAAKASEVPVIFALTRSKLGQVIGRRARV
SIVAVFDYDGADLLFKEAMALANQGREEWAVIHHHTGGASKMIPTEAVRQCA
>SecS.2.homologue chromosome:scaffold90_pilon strand:- positions:58727-58879,58252-58327,58084-58174,57787-57859,57562-57701,57405-57477,57062-57154,56908-56980,56705-56767,55682-55883,55507-55596,55327-55427,8199-8437 species:"Chrolokybus_sp" sta prediction_program:exonerate
ELAAMDSNNFPGSAGVGEREARVYSALVLRRHHGMAHGIGRSGNITEDQPKAAGSTLMAK
LCNLLAQDALTTAGFGDIGSVTVLPVATGMAITLCLLALKQLRPAPRYVLWPRIDQKTCI
KCVAAAGLELLVVPNIIEGDQLRTDLARVEAELTRVGAENVLCMLTTTSCFTPRAADSVI
EVAKLCSKAGVAHVINNAYGVQSRELCKLITAAWRRGRVDAVVQSTDKNFMVPVGGSIVI
EGKKSHALVPRVNELYPGRASSSPLLDLFITLLSMGKTAQLHLLTAHSVQANDNKGEETG
TERLHVCCEGSNQAENNAPSVSSSSEHEAPSSPKALTMLGSMLFSRNVSGTRVIAQGENK
TVCGMKLQGFGASHDRYPVSYLTAAAAIGTTKQEVELFLDRLSKCLHELRYMSHPPRTEP
SKKPGRGNGPFGGGGSSGAARQQQFSGSGGGAPAKGPQGQPSHRGYGFDLCQLILGLGLS
LWFTSSCRV
>SecS.7.homologue chromosome:scaffold90_pilon strand:+ positions:90014-90172,90822-90980,91356-91421,91510-91632,91706-91783 species:"Chrolokybus_sp" sta prediction_program:blast
EFVIFLPAMDSNFFGSAGVKEREARVCNKLVSRRHRGMAHDIGRSDNIIEDQPIRNVGSV
TVLPVPTGMAITLCFLALIQLQPAARYYHTFMLWTQMCMRACVHAVKHEAPSSPKALTML
GSMLFSSQVSGTRVVAQGENNTDCGLKLQGFNASHDRCELSFFVVAVVVRTTKQEMELFL
DRLGKCLHDRTQMFN
>eEFsec.8.homologue chromosome:scaffold369_pilon strand:+ positions:151186-151294,151753-151853,152084-152195,152294-152364,152551-152670,154103-154192,154411-154477,154573-154730,154887-154934,155022-155084,155155-155398,155559-155802,155945-156179 species:"Chrolokybus_sp" sta prediction_program:genewise
MAAAGVEQGRDRETEGRVVNVNVGILGHVDSGKTSLARALSRVVSTAGLDKHPQSALRGI
TLDLGFSAFTVPAPEGLSGVSWPPCDEVQFTLVDCPGHASLIRTIIGGAQIIDIMMLVVD
VTKGVQTQTAECLVVGEISPTKNMLVVLNKTVLYRMVTTTHARARSQTHSCMKKRLKATL
KATKFADAEMVAVAASPGGDEGQEPKPVGVDSVVQALTALVKQVDRTAAKDEPFLFAIDH
CFPIKGQGTVLTGTVLQGAVAVNQTIELPMLKLQRKVKSMQMFRRPVSNASKGDRVGVCV
TQLDSKLLERGLAAAPGTVPTISACMASVSRVRFFKGRIASKGKFHVTVGHTTVMAETLF
LSRQRDEHQKASPDAREAVFDFAQDYSYLDELSEDTASAQELWALLTFEQPITCPRNALF
IGAKLDADVHANACRLAFHGRIAAIIDPNDKSDLQQLRVYKVKQRQGVIERVKLLFTSVI
GKNMFKKETDINLFSNLQVTAAGGRSGVIQGSFGKSGKFKVVFRDGIPPDSAGQMLELRF
KRYVFDPHKRMAQA
>SPS.6.cysteine chromosome:chr02 strand:+ positions:1521157-1521275,1521512-1521638,1521931-1522064,1522342-1522518,1522827-1523056,1523333-1523466,1523748-1523989,1524175-1524301,1524419-1524616,1524884-1525067,1525317-1525603,1525941-1526321 species:"Chromochloris_zofingiensis" sta prediction_program:genewise
DVVLLGGGHSHVEVLRSFGMRPLAGVRLTLITRDMHTPYSGMLPGYVSGFYTYDDCHIDL
SRLATFAKSRLIHAEASGIDIKGRRVLFPHHPSIPYDVLCVNIGITPRQSSIPGADEHTI
PVKPIDRFVSHFDALLVSYRSSSKPMVVAVVGGGAGGVELALALQHRLEAERHAAGKSED
CKARVKLFSADAILSKHPAAARNAFLQILKQKGVDVCEGQAVAAVQQRRLQLMDGSTHDF
HACLWCTQASAAPWLSQTGLPSDADGFLLINEFLQSAGGPPEVFATGDVATSAQHPRPKA
GVFAVRQGPPLAANIRHYLCGEPLVSFTPQSTHLALISAGHPYAVGTKGWFTFQGAWVWS
LKDWIDRAFMYKYGRDLPINDMMVGGQQSFPHDPPPVYAAAGPEAVALMSAAAMRCGGCG
AKVGAGILSRALVQTQTAAALNPAPAVVVGLDSPDDAALVTPPPPGYLMIHTVDFFRSFW
DDAYVLGRIAANHALGDCFAMGGQPHTALAVAVVPFGPEAHQEEELYQLMAGAQEVLQAE
GCVLVGGHSGEGQETAVGFTINGYVKQDSVLRKSGLQSGQSLILTKALGTGTIMAAAMHG
AAKGRWIATALASMQQSSGKAAAILQQHGCMACTDVTGFGLLGHVVEMAEASKVRVQLHI
AAIPALPGALECIQSGQLSSLHVQNAKACAQVANISEVQSSSTSWPLLCDPQTAGGLLGA
VPQHKAAVCVQHLIDAGYDGACVVGVVCDGVGHGADAGDSGGADGLVVLMASPGGETEGC
>SBP2.2.homologue chromosome:chr09 strand:+ positions:860712-861920,862201-862605 species:"Chromochloris_zofingiensis" sta prediction_program:genewise
MHMSRRGSHASLFGGSPASSVYGGTPPGGSPRVGDTSQQPMLGGGGFSNGNMYDALLLQR
QQQVVLQQSQQQQQQRLLMQQHESQAQLQQAQGMAVAAAAASSTAAQLQLFAQQQQAQAV
ALEKAVAAANAAAVVAEEQANMAGMLQGMQLQHGSFTQGDLQLGGHGYMQQQQQQQQIPR
HGPYTDNAGCLSAFSAAASNLNPLSMTGYAAVADQQAMQRLQHGSGQLSDIPGDGLYVMT
DPYLGFDASNQLPTDPNGYRHQRSASKKRMGYADGTMMSCYMDGSCTPPAPRPDFRCELC
GLSCNSALTLQQHLSSKRHLLRAAHAAMANVSQAADQLELGEGLRGADGSSAAGQPLTYI
GPNAAVQSYCHQEITVELNHAVTTLLQQVKAFQDRAMAKNMLKANMHRWFICGLREVRKA
IKLQKARAIILAPNIEQIEAEGGLNDHVEAILSSSQEFGIPVVFALSRKKLGEIYGFRKR
MSAIALLEVNGVRDLFDQVLQLAEEGKRRWGEAHPFGVVHDSASAGQGLMGLSDDGEQ
>SecS.3.homologue chromosome:chr10 strand:+ positions:2426425-2426592,2427037-2427163,2427666-2427854,2428046-2428253,2428537-2429021,2429370-2429403,2429879-2430080 species:"Chromochloris_zofingiensis" sta prediction_program:genewise
MDAANCALATTLVSKSYIAQGQQALSTRHRQIKALLSNRRLPEKGWDESTIEMLIQDAAL
MDSNNFPDNVGVGEREARVACPLVARRHYRLAHGIGRSGDIAAEQPKAAGSSLLAKLTCC
LAGDALKLAGLLDLGPVAVLPLATGMALTVTLLAVAGSRPAGAKYVVWSRIDQKTCLKCI
TAANLTPLVVELKTDGDQLVTDVQGMQQAITHVGAEHVAAVVTTTSCFAPRACDDVISVA
KLCAMLEVPHIINNAYGVQSADICKRITAACRRGNVDAIVQSTDKNFMVPVGGAIVAGPL
KNNWLVDKVNKNYPGRASISAHLDLLITLLHWGATGWKQVLQDREYLFPILQQQLSDLAQ
QWGERVLFTPDNPISCAMTLDTCGGSPLASEDCHTFIGAMMWSRYVSGTRVIAPGKQQIV
GGITFQGYGAHTCGYPHTYITAAAAVGTTAEDVHAFVIRLRRVLAEHKGSR
>eEFsec.2.homologue chromosome:chr15 strand:+ positions:1317449-1317536,1317777-1317877,1318250-1318406,1318849-1319049,1319232-1319401,1319647-1319996,1320394-1320535,1320871-1321005,1321219-1321509 species:"Chromochloris_zofingiensis" sta prediction_program:genewise
MVVMSAKDLRVMNLNVGVLGHVDSGKTSLVSAMSTTLSTAALDKHPQSKERGITLDLGFS
SFMVTPLPEHLAAALPYDALQYTLVDCPGHASLIRTIIGGVQIIDMMVLVIDVNKGLQAQ
AAECLVIGEIAAQQMVVALNKVDMLPEETRAKAVKKVQKQLAKTFARTKFAGVTMIPVSA
KPGGESGSEAPLGVEELKSHIVAMTPCEPRSSAGPFLFSIDHCFPIKGQGTVMTGTVLQG
SCKVNDTIELPNLKVRKQIKSMQMFHRSVTQVSKGDRAGICVTQLDSKLIERGLAAAPGT
VPTFRAAVACVDKIRFYADAVASKTKYHVSIGHATVMADVQFFGQQSGQGVPQDSKPAPP
HIAATSSSQSATSTSEQAPSSSDRHWGRQWAVLVFDHEVTAPQDSLIIGARFDVDKHGEQ
CRLAFYGRLLSLVDPDNPGDMKKLKVYKVKQRQGRIDRIAPDRLSAICKHLLKKETDMSV
FEGSKVVTGKGEQGIIGGRFGGSGRCRIHFSECIAPANERRTSDNEVFLIHKKYVYDPDR
HRIWQ
>pstk.3.homologue chromosome:chr05 strand:- positions:3730452-3730583,3729716-3729874,3729046-3729219 species:"Chromochloris_zofingiensis" sta prediction_program:blast
MGSVEEAATTSSSRARCCVLILCGLPAAGKSTTAEQLVRTAQEQESRQQLLQQAQQRLDD
HHNALKNAPDGIYTLLIIDDNNYYSSMRYEFYQLARRDTALQRNGQRPASNQLPDDVINK
MSQVMEAPQVSSNSWEANTLVIDTVDGELYDHDIG
>SPS.1.unaligned chromosome:NW_005178030.1 strand:+ positions:1306629-1306844,1307216-1307399,1307788-1307940,1308264-1308397,1308738-1308935 species:"Coccomyxa_subellipsoidea" sta prediction_program:genewise
VGSTVLSRVLSKLQQEESGSHGVVVGLNDPDDAAVVRPPSPGHVSVHTVDFFRSFIDDPY
VFGAITANHALGDCHAMGAKATSALAIAVVPYGLESKVEGTLHQMLAGALGTLRAAGCDL
IGGHTCEGADLSLGFSVNGSCEEGRLLRKGGLQPGNALILTKPLGTGVLFAADMRGRAKG
RWIAGALEMMQQSSEAAAATLATAGATACTDVTGFGLIGHLAEMARASRVRVSLRAAEVR
LLEGAQDCARGGIASSLLPQNLAAAALVSDGDAAAESSIWPLLFDPQTAGGLLAG
>SBP2.3.homologue chromosome:NW_005178038.1 strand:- positions:2235302-2235433,2234944-2235100,2234566-2234728,2234314-2234395,2233875-2234084,2233530-2233657,2232957-2233108,2232588-2232742,2231830-2232001,2231236-2231604,2230563-2230810,2229962-2230261,2229562-2229666,2229236-2229313,2228792-2228941,2228310-2228504,2227982-2228086,2227563-2227766,2227121-2227248,2226527-2226701,2225941-2226183,2225356-2225679,2224663-2224881,2224184-2224372 species:"Coccomyxa_subellipsoidea" sta prediction_program:genewise
MSAAEGTSPPGSAPAQATPEAWGGAARLRTPVLSLRNAMEQQAQLQATTPLSYMQQLQQQ
QESRGDISGSSRRLPQAQDAQGWMQEALKTRRDALTGQLRCQLCAKVVPDHSILAQHLKD
KHGGDSAEVSAGGPPEPSLTFSLADLLLAQRPGASKAPAWAPPQLTAKQLRSVKGLVQAY
PTKKALAEAFKGGRLLATGKKKMSRLKRIILRERANKAFADASAAAESAAAASRLACALR
DNIREQLRVAGEQLLLEQRGGAMPDASAITQLQVLEVAAVEAERRLLDAERNSREAEAEL
EKASAERARICNEPAGANDEQPPRGVEDADVAGADEAAESGGGASTAHTEGEEAADGSER
MQLHALRVATDLGFQGTDGAESVDGLDDFEDVLVTAGPSAEEKEAEKVEEEDEEDLDLGP
DDWDDILSAWMGAVGLTDMLKASEPAEMATATASDLSTQTTVAAPPAQQLQEAAPQPPQD
SGFSAPYRGDSRSLQSLQQQPAAVSAGFAQLQTPGQQQPRDQNAALAALLGRGNSAGGQR
NGAGRPMVTVVPQMDAATSNTLPLLGHGPAPSQGMRMASSVASTAQQGDGSGSVRDPRAL
RNIPAWLNSADSDDESGVSEAIAGTSPPSVAAAPQSLNRPSASDSPLTVASLPASQASVG
AHGATGEPAATAAAAASKQVGPQDPLRRAPPPPGSTPMVVSDMEAQWRARLQGQSFSVEE
MIEQGLLFAGDNLGADSPASSCPASPSPSRSAAADTGATAAAQTLESSQAPACAGPSSFE
MASSMPQQTDQDRLLHGLQGDASVDAARRRALESILQKHKAPMQASGAGAFPLMDQLPLQ
PHLMPGAYQDPQLGRMHSQGLLQAYQQAQQRQQMQQQALQSPFRSLSAMDMPLAPQPLLG
SLSQGPLSLGDPYGVPGLSSPHDLPLMENPYAAMDFLSQQQLPNKRHGWPTPPEEQGTFG
SHEFTCEVCGVTCCGLVNFEQHCSSKKHLRRAAAAAGALAGGGMASDSTGDERNTTYVGL
QAQCRNYCKQARGLSVISTELNRAVVELLQQLLFWQERAKASSPYNVTKRKRLVSGLREV
AKAVRLRKACTVVVAPNIEQIESEGGLDDLLSSILTQAEEASIPIVFALSRKKLGQMFGC
RKKMSAIAILDYSGAEAIYHHMEALAQQGRTAWLAHNAGGGSASAAQADTAAAGPFALSH
SGSASHLLGSDPAAQQKGPTPEEGGLYGRSASRTEEAGAAAEFQQRGRYLPGGGAQPHLA
MRGSQQPPLLRQQPPPPGALQHRQGGLPPLHRLPPPQQAMSVAHRQAQQQHFQQMGRLAS
MQSAQELLDGHMASLYDQQALAQQLGSQLHFDGGGAAGGYDALDPSGGLGMSALDLGQHA
GSGGLGGPLAPMGGFQGQHAHGMEGAAYGEALYGQGYGGDGDGQQLPYGVEDPRAAQGGH
YVAPWPNLGGPQDSGDRRWYS
>SecS.3.homologue chromosome:NW_005178041.1 strand:+ positions:1508149-1508316,1508476-1508628,1508708-1508875,1508964-1509269,1509398-1509532,1509669-1509781,1509894-1510006,1510274-1510530 species:"Coccomyxa_subellipsoidea" sta prediction_program:exonerate
MDLQNTDLASGLVSSTYIQQGADALSTRRRLIKTLLSQRCLPKVGWDEDTVELFIKDAAF
MDSNNFLSSVGVGEREARVANRLVAKRHFGLAHGIGRSGDVAAEQPKAAGSSLLAKLTNI
LVQDALKVAGMLDVGAVTVLPLATGMALTMTLLALKAKRPQARYVLWPRIDQKTCLKAIV
SANLEAVPVPCNLEGDELRTNVPLLRAEIERLTPASIVCIVTTTSCFAPRGADSLVEVAK
LCMDADIGHIVNNAYGVQSAALCALVTSAWRKGRVDAVVQSTDKNFMVPVGGAVVAASKQ
DPSLVAAVNKAYPGRASISPLLDLLITLLQWGESGWRNVLQQREAVYWRALDKLRDFAEA
IGERVLDTPNNPISIGLTLTSLQQSSSRTKPTTFLGSMLFKRAVSGCRVVARGKEQSVAG
HCFTGYGAHCDAYPCDYLTFAAALGTTEEDVNEFLRRLNLCIKEFKKQNCK
>eEFsec.3.homologue chromosome:NW_005178037.1 strand:+ positions:1354096-1354167,1354465-1354710,1355173-1355343 species:"Coccomyxa_subellipsoidea" sta prediction_program:exonerate
AQPTTHHGPQWALLKFSQPVTAPKDALVIGSRFDTDVSKAACRLAFYGRLTALLRAEEPG
ELARLRIFKAKTRAGSIDRIAKDGFSAVCKGMFSKDTDISLFAGMKVTTQSGAIGTIEGS
FGKSGKFKVAFPEGIAPAAPGQNSITLVFKRFIYDQNKRNMVQ
>eEFsec.55.homologue chromosome:NW_005178037.1 strand:+ positions:1351415-1351493,1351687-1351949,1352070-1352262,1352514-1352695,1353096-1353344,1353755-1353818,1460464-1460630 species:"Coccomyxa_subellipsoidea" sta prediction_program:exonerate
MPDASYSFHNVNVGVLGHVDSGKTSLVAALSTQLSTAALDKHPQSKERGITLDLGFSSFS
VPMPERLTGSVPLQNLQFTLVDCPGHASLIRTIIGGAQIIDLMMLVIDVTKGIQAQTAEC
LVVGEIATRHMLVVINKVDLLPAELRPKLVAKARKRLAQTFAATTFAGCPMVAVSAKPGG
DGPAPPAEGVEALIEELVKLVPAQPRPVKGPFLFSVDHCFAVKGQGTVLTGTVLAGSVEV
GGMVELPELRLVKKVKSMQVFRRPVPSCAQGDRAGICVTQLNASNLERTLLCAPGTVPTF
SAAIAAVEKVRFFLGTLPSKSKVHVSLGHSTVMAEVMYFGTPDGSSTRPPLPAPALLPPS
LRCVPLSSVIFSAVLLCCTAPKILLSFFGTGKYSTASLI
>SPS.5.unaligned chromosome:scaffold6840 strand:+ positions:181533-181691,183368-183523,189576-189813,193275-193399 species:"Coleochaete_scutata"  prediction_program:genewise
LIQTVDFFKSFVNDPFTFGKIAANHALGDCHAMGAEPVAALAIATIPFGLEAKMEEDLYQ
MMAGALVVLEDAGCSLVGGHTSEGADLSLGFSISGFCDPQLLLRKGGMRAGEVLVLTKGV
GTGVLFAADMRGRARGRWIDDAVTSMLVSNARAATILRDHGAHAATDVTGFGLLGHALEM
AKASGVDLRVELEDVPLLSGALECVSSGIFSSLQPSNVRLSRAISN
>SBP2.2.homologue chromosome:scaffold48187 strand:- positions:13569-13676,10574-10729 species:"Coleochaete_scutata"  prediction_program:blast
RYCKQVISMELNHVTLQLLQELARFQERARNKDPLKAKQRQRLMVGMREVSRSLRMQRAK
CIIVAPNIEEVKSEGACSQTNQSSSFSC
>eEFsec.3.homologue chromosome:scaffold54132 strand:+ positions:5941-6126,6862-7089,10528-10662,10861-10971,12918-13017,13188-13234,19313-19387,20103-20150,21811-21957,22297-22413 species:"Coleochaete_scutata"  prediction_program:exonerate
MEQESKMQRILNVNVGILGHVDSGKTSLARALSTLLSTAALDKHPQSIERGITLDLGFSA
FMVDLPPDLQLPYDKLQFTLVDCPGHASLIRTIIGGAQIIDIMLLVIDVTKGVQTQTAEC
MVVGEISATKDMIVVLNKGPFLFSVDHCFPIRGQGTVVTGTVLAGSVRLNQVVELPSLKI
QRKVKSMQMFHTPVTGAMQGDRVGICLTQLDAKVLERGLMADPGTVPTLDGALALVEKIR
FFKGRITSKSKFHVTVGHSTVMAHVRFFGSNACRLAFYGKLATPIDPNDKAALQKVRVFK
TKRREGTIERXXXXXXXXXXXLSLSLSLSLCVCVCVHVCVCAGDVGIIQSSFGKSGKFKX
HFPDGIREQTTPPPPGSNRLVLEFKRYVFDNTKRMIQT
>SPS.2.cysteine chromosome:NC_010142.1 strand:- positions:478362-479448,477637-478109 species:"Cyanidioschyzon_merolae" sta prediction_program:genewise
MDSQFHADFICAVQMSLDSLLEKVPRPSEFDPCDYEALREYFPPPLKDQERLPLSLEEHS
EKAFRKLHETGLPTLQRADEHVRRRAEDWFERVTQYAAKQKAADQVLDLQTLRFRLTRYS
TLKGCGCKVPQSELLEWMTATKNLLRSPMKSFSRPGGLMSTSNTESSTPGDVSVELGVGM
DASVVRLTQLSSRQQSTEKDAENAPSFGTQPLYLISTTDFFFPLVEDPYLMGRIAAANVL
SDAYALGIRTPPSTMLMLVCAATEIEPPALRAGVTQTMMAGFIDACHEAGTQVTGGQTTL
NPWPLIGGVAEVVLPRGEFLMPDAAQPGDTIVLTKPLGTQVAINLYQWLGQMEDAHYLHL
LEMLTPADICRAYDVACLSMAHLNARAAQLLLESGAAHAVTDITGFGILGHAQNLARNQK
APVDMEIDVLPIIRGMTSADRALQGGKMFRLLEGFSAETSGGLLICFGASSTERSSQVVA
RQFCEKLATVDDHWPAWIVGRVVPGSREARILDHVKILEV
>SBP2.1.homologue chromosome:NC_010131.1 strand:+ positions:111248-111883,111905-112024 species:"Cyanidioschyzon_merolae" sta prediction_program:blast
MTRGVSITVRNPNTLDNTRWIVRHRGKKSVKRSRAARFLSKSGPYLHSNDSKKAEQKLVF
SCSHSQSPEKDLSLPFPARSEEASAPLCSARGSPGTTYPERRFPGLLPTENSQSLGTVTA
VKQLLRKLIKFQARLARDQSRKLRAHKRYVCGIRECTRLLRAKQCLLLIVPSNGILPCAA
ANLQETLALAEEHSVPIIRDISATELCRLLRRARPACCVGVKSCEGASLEMQRVFDALAL
QAGNIYPTAASE
>SecS.1.homologue chromosome:NC_010131.1 strand:+ positions:427238-428686 species:"Cyanidioschyzon_merolae" sta prediction_program:blast
MDADLLEKARALADPAYVTVAEAARRSRTALFRQLLTQRRLLPQGLDEHTVRLLVDELAG
LDANQFIDQANVGEREGRIYSELVRARHFGMAHGMGRAGDLAASQPKACGASILVRLCAA
LLLDALHVAGFRSCRRVALLPIATGMAMTLCLLALRWQRPAADRVLWIRIDQKACLKCIR
AAGYQIDVLENKLDGDQVVTDMEALEKRLAASDPSRYAAVISTTSCFAPRAPDRVVAIAQ
LCARYGIPHLINHAYGVQSRRCNGLVCAACRLGRVDAVIFSFDKNFMVPVGGAGVAGTSP
TFIEAVESLYPGRASVAPVVDLFITLLQLGRDGFSGLLRERERRFQRFQAQLAPVLAKHG
ERLLHTPDNPISFAISLEHTMLEGGIEPTAIGSMLYARRCSGPRAVLGTERRLVQGVLLA
GYGAHIADYPVPYLNLAAAIGIRDIDIERFCRRLDEVLGQVRGTRHASAASAALGPRADP
GPP
>eEFsec.1.homologue chromosome:NC_010144.1 strand:- positions:361406-361648,361079-361372,360902-361024,360737-360865,360584-360679,360407-360511,360338-360379,360116-360295,360050-360073,359891-359989,359690-359857,359393-359635 species:"Cyanidioschyzon_merolae" sta prediction_program:blast
MPGVGRSTRPGYESLARQPLVQTRRFLNINVAVMGHVDVGKTTLVRFLSEILSTAALDKH
PASRELGRTIDLGFSCTRLPAAASLENVSYEGLQLTWIDCPGHASLLRTVLLGASVMDLL
LLVVDASAGIQAQTLECLALAAIFTKHVVVALHKCDRVRDQPAVLEERLQQLQAYVSTNA
RRTAFERHQQHQHSILFPAADNDDIGGVVALAQAVQAAAERLQRKPYALFAVDHAFEVTG
QGTVLTGILLTGRLRIGEVIHAALIADARSVRSIQVYRSSVSEIVAGDRAALGLTQRAPR
DAWERGLVYAPANLIEFYPVEKLLMRVQRVRGDAFSIATCAEHHLTLALTTVPGRVTHWL
AAADAAGEYECLASATEADASTATCSAERTRFVVLRLERCIFLPPLTPFQVARAGPDGES
PDLRLRFVLAIEAVLSTQMPTTTHLRQIRVYRRKERIGRVERFLQDGACCLVRDLFDRDL
QHPERILGLRVRLELLTDSTAVSGRIVRTFGQRGKVVVQLERPVSATTSSTAQWLVRLRF
RRPVSLGIPDQERAHDRHSFYQAEEEMTSVCEAAVQSTSERI
>SecS.3.homologue chromosome:Glaucophyta-Cyanophora_paradoxa_ConsensusfromContig7928 strand:+ positions:4557-4670,4721-4808,4859-5044,5099-5181,5216-5422,5514-5576,5629-5725,5802-5890 species:"Cyanophora_paradoxa" sta prediction_program:exonerate
MNAENFEAACGVIPASYARQAQQGRRRRENLIKSLLSQRRLPDEGWDEETIELFLHELAA
MDSNNFVDNVGVGEREARVYSGIVARRHYRMAHGVGRSGDVAASQPKAAGSSLVNSITRR
LALDAVRICGFVDAASVLVLPLATGMAITMALLALRQAPADRRPGAQQRKAGRVVVWSRV
DQKSCVKSIAAAGLEVEVVEGVLEGDELRTDLPAIEAAVSSREREAVLCVVSTTSCFAPR
APERVVKVARLCARLGVGHLVNNAYGLQSARTAHKLSKAWGRGRVDAVVQSTDKNFMVPV
GGSILAAKA
>eEFsec.2.homologue chromosome:Glaucophyta-Cyanophora_paradoxa_ConsensusfromContig37788 strand:- positions:1035-1101,890-980,759-836,637-697,365-586 species:"Cyanophora_paradoxa" sta prediction_program:genewise
MSRILNVNVGVLGHVDSGKTSLVKALSTRLSTAALDKHPESRQRGITIDLGFSACELPVP
EHLAGQYDALQLTLVDCPGHATLIRTVLGASAIIDSIILVVDVTKGIQTQTAEARARASG
RAGGPRDRPAADCRGQCLVVGEVTEVADLVVVLNKADLFPPETRAQQVDKARR
>eEFsec.6.homologue chromosome:Glaucophyta-Cyanophora_paradoxa_ConsensusfromContig29605 strand:- positions:372-428,193-285,18-128 species:"Cyanophora_paradoxa" sta prediction_program:blast
DVELQNKACRLAFSGRVLRPRLRIFKIKERRGVVDRTVDDHTVIGRDLFKKETDIGAFVG
LRVVRAATGAVGTIEGSFGKSGKFKAR
>eEFsec.8.homologue chromosome:Glaucophyta-Cyanophora_paradoxa_ConsensusfromContig43293 strand:+ positions:168-230,286-315,379-558 species:"Cyanophora_paradoxa" sta prediction_program:blast
VKSIQVFRKPVQSIQHGDRAGVCVTQFPSEQMERGLACAPGSVPSFSACIAAVDKIRFFK
GEARHACRPLPGSPGSLSSSAPPPPPLSLSS
>SPS.2.cysteine chromosome:NW_005198244.1 strand:+ positions:1514679-1515321,1515542-1515612,1515907-1516092,1516163-1516324,1516683-1516769,1516840-1517004,1517075-1517138,1517215-1517348,1517551-1517712,1517796-1518524 species:"Emiliana_huxleyi_CCMP1516" sta prediction_program:exonerate
MLLVRPTLDAAWPAIAALGAVGAIVAGPRLARWAAVRLQLLFVHISLLRLSEGGSVFSSW
RGVAAWPLVQYELFKLLSLEASHRLDSFGHVDTGVKRGGGRRWWWPFAAAGGGGGMGGGG
GMSGGMVIKDLVLVGGGHSHVHVLKMFGMQPQPGVQLTLITRDVDTPYSGMLPGYVAGAY
SRRECHIDLARLAAFAGARLIHAEATGVDTRARPRLVHLAGRPSLPYDVLSINTGSAPAA
VARSADACVTPVKPIDGFCARWDAILARTFSAAANAAAPPVRVVVVGGGAGGVELALAME
ARLRRELRSRGRDASALRVSLVSRSRRLMPQHSEGVRAAFERILAERRVEALLGVGETLE
SVSAAAVFAAGDVAAVLKHPRPKAGVFAVRQGPPLATNLRRKLLGKPLLPFTPQDRFLGI
IGTGDGGAVASKGPLCLEAAWLWGLKDWIDRTWMAAYTSGLPQMDAAPDASAVPEVAAAA
GDEALRTLSHASMRCGGCGAKVGAVHSVDFFRSFLPDPFVFGQVAANHALSDCHAMGAPP
AGALAVAVVPYGLEAKVEATLFQMMAGACRTLGEAGCALLGGHTCEGAELALGFAVIGYA
PKEAMMHKGGMRAGDALLLTKPLGTGVLFAAAMRGAAPGAALAAATEGMVRSNAPAAEAL
IRHGGNACTDVTGFGLLGHLLEMASASNARVRLRLGDVPILPGVEECIGQGIFSSLQPAN
LRLRRAISNEAQAVQHPAYPALFDPQTAGGLLSSVPADRAEACVRELRALGFTSAAVIGE
VTEVLTPEEACPASLIDVAVD
>SBP2.1.homologue chromosome:NW_005201123.1 strand:- positions:99241-99501,98556-99074 species:"Emiliana_huxleyi_CCMP1516" sta prediction_program:genewise
GEGKPKRELKRPAEAVANPRLVREYCEQLVVPAVNEAACALLAEVQRFQERLYLRDPLKA
SQKKRFVCGLREVARALKSNKAKVLIVAHNIERITAEAGLDDMVSQLITLCAKKQVWVYD
EAAKASTLQHEDRDKEVLLVFAMTRKALSRALKRSAKTSVVAVLNHDGASEQYARLEALT
RGARLAYRQLTSAGASDSGGDGTLPAPADERFLVNYVTQGRQAAVDPLLMRPSLCRVDDE
EASPCDLGRWLGSLGSLAES
>SecS.4.homologue chromosome:NW_005196163.1 strand:- positions:43097-43995,42829-42893,42503-42558,42226-42432,41760-41861,40706-40974,35601-35631,18817-19101 species:"Emiliana_huxleyi_CCMP1516" sta prediction_program:exonerate
MTRLAPRGAPHACLARAPQRVARFRAAKKQKKFIHQVAKRHALRSHGKEEGVERKEIDVA
LSSQRRSVAVLTRSPPMNDQIFDLAQGLVPANYIKQARQARQARESLLKTLLAQRRLPEH
GWDEPTLKLALAELAALDSNTFVGNAGVGEREGRVICPLVAARHFGLAHGIGRSGDIAEA
QPKAAGSSLIYALTNALAADALRRAGGAGVSECVTLPLATGMSVTLTLLALRQLRPNARH
VLWPRIDQKSCLKAVSAAGLTPVPIENLLDGDELRTDLDALAAKLSEIGADDVLCVLTTT
SCFAPRGVDKLLDVARLCAEQGVPHLCNNAYGVQCDRCMKAIASASRHGRLDCFIQSTDK
NFLVPVGGAIVATADGRHGPELLAKVRSTYAGRASISPLLDLFFPAVDLRRASFPDFRRK
LEVVAAKHGERVLHTPNNGISMSLTARTTSVSDNLGRTSANLGAQSRPISGPWTRPGHVH
VHVSPPPALPPGAHYSGYPCAYFSVACAIGIADGDVDLFLRRLDKATRTHTHRCLPRTPT
SARRGRRGAGGGGGGVCSPQQPAKRVGRLGGGGAQKLLPLCAADGLLRQYVAPQRPVVSQ
HAARARRQPGAPLCRRPAGRRRHWCRRTRRTADRQPAG
>SecS.9.homologue chromosome:NW_005197053.1 strand:- positions:521813-522672,521524-521588,521378-521433,521125-521307,520576-520677,519794-520039,396789-396927,325920-326848 species:"Emiliana_huxleyi_CCMP1516" sta prediction_program:exonerate
MHVCPEHRPQRVARFRAAKQKKFRQLAQKARSAVAGKKRLWKEIDPDCLAQRRSVAVLTR
SPPMNDQIFDLAQGLVPANYIKQARQARQARESLLKTLLAQRRLPEHGWDEPTLKLALAE
LAALDSNTFVGNAGVGEREGRVICPLVAARHFGLAHGIGRSGDIAEAQPKAAGSSLIYAL
TNALAADALRRAGGAGVSECVTLPLATGMSVTLTLLALRQLRPNARHVLWPRIDQKSCLK
AVSAAGLTPVPIENLLDGDELRTDLDALAAKLSEIGADDVLCVLTTTSCFAPRGVDKLLD
VARLCAEQGVPHLCNNAYGVQCDRCMKAIASASRHGRLDCFIQSTDKNFLVPVGGAIVAT
ADGRHGPELLAKVRSTYAGRASISPLLDRRASFPDFRRKLEAVAAKHGERVLHTPNNGIS
MSLTARTTSVSDNLGRTSANLGAQSRPISGPWTRPGHVHVHVSPPPALPPGAHYSGYPCA
YFSVACAIGIADGDVDLFLRRLDKVPNYVMESHGEWDPCHIRQGDRDRGEGGGGGGGGGG
GGGGSGGGGGASSHRDTRRAIASSSASTSDRRSASASSAASRSAARSATPARSAASRSAR
LAASCSAASRSAFASCSRSSAAAFALRSSSSLKAGGAFLASLFFALPSFLTAFFSAAFAS
RFAFSSSALLTAASFLRRSASARIALRSAAAARCSASCASSAARLSASLARSVSSVAARS
AASFASASAAMARLCSSSAAAAAAQRASSAARSALRCRAVCSRSRDAAASSRLRCSRRLL
ASSAFSAAFSAAWASLTAAACSVRARMHPAWSIVEAVASTVASLPSSSLAICSAVMPAAE
RDFMSAPACSRQSTTGRWPL
>SecS.16.homologue chromosome:NW_005200659.1 strand:- positions:237315-237391,237130-237194,236916-236971,236739-236843,235782-236028,235398-235572,124602-124706,111524-111563 species:"Emiliana_huxleyi_CCMP1516" sta prediction_program:exonerate
RTDLDALAAKLSEIGADDVLCVLTTTSCFAPRGVDKLLDVARLCAEQGVPHLCNNAYGVQ
CDRCMKAIASASRHGRLDCFVQSTDKNFLVPVGGAIVATADSLRRAAFPAFRRRLEAVAA
KHGERVLHTPNNGISMSVTLTPPEGSKPAGSLGASLFVRLVSGLRVVTPSAAGKTVGGIS
EPPRAHYSGYPCAYFSVACAIGIADGDVDLFLRRLDKALAHTHTAHPRAPGPCTLNAVGL
LTGSGGGGGGRGSGGGGGGRGSGGRGGGRGSGGGGGGGRASSSLASSSDT
>eEFsec.57.homologue chromosome:NW_005196379.1 strand:+ positions:324176-324856,337312-337572,337671-337743,337924-338075,338386-338622,338773-339387 species:"Emiliana_huxleyi_CCMP1516" sta prediction_program:exonerate
MTQRRKDSLFPLPSLFLGAHTSLLQPAELPAPISGRAARAPSGSRFGRGRHARARRPPLA
AGKGPGAARACSARRVRGRRRPAAVGSAAVPPARLRASESAASWPARLWLLAWRVRLVVL
VVVVVRVREAGEVGRRRLLPAARRLAPRGGGRPGAVLCEEVLGEAVVRRLVPQDEVVPAP
LTEQRSRDAARARDFFRTRESGAPLARHDVVRAVPLPAEVQDRVAARLAGGAYSQMQVTL
VDCPGHASLIRTIIGGAQIIDLMLLVIDVTKGIQTQTAECLVIGEILNDTLIVVLNKTDM
LPEAGREEKLSKMKARIRKTLAATKFADAPMVAIAARPAASDASGGAAAVGVSALVDELK
ARVALPERRHDGPLHFAIDHCFPIKGQGTVLTGTVLSGSLKIGQEIEFPELKQTRKIKSM
QMFRKPVQSATQGDRLGVCVTQLDAKALERGIACTPGYISTVSCALVAVRHIRFFKTACK
TGAKFHVTVGHATVMGTATFFGPPGAAAAEAERQAAVEGKDEAARKAAQAARALAVARAP
LPTSFADGGEHLYQEELDTAARGPAARGQGTRGGRISDTSRVCARRPTSGACCSSSSRSP
ARCPPPQSARTSRRTTTSTRAASPFTASWCAASRPTRCRSCASSRGSARRGRSSGCTTTT
PSSARTSSGRAPT
>pstk.1.homologue chromosome:NW_005199363.1 strand:- positions:76779-76913,76242-76748,75991-76038,75667-75966 species:"Emiliana_huxleyi_CCMP1516" sta prediction_program:blast
ARGMSDSQGPDSPPPPGALVLMCGLPAAGKSTLSAALLRDGAKELAVRVFWLSFDDVLGN
LAAACGHTGYSPELWHQARDSVLRSVRHHFGVACGDGPPPAPLAQLGESGGGSGSSGGAP
ASGGDSFDVVLLDDNMHYRSMRRVYHRLARDGRLGCCTLCLPLPLAEALRRNAARQESAR
VADATVSHMAEVLQWPDPARHPWECSTISLPSASSPTRPTGPPNGEEAEETAASAAHALD
LRLRAAVSLHLQSEDTRRRPAAERAALARAMSCRKKELLERAKAEADQGGGGTPEAREAV
ADALDAEFTAIFRTGGAGRHPPAAVTSREG
>pstk.2.homologue chromosome:NW_005199878.1 strand:- positions:54306-54440,53769-54275,53518-53565,53200-53493 species:"Emiliana_huxleyi_CCMP1516" sta prediction_program:blast
ARGMSDSQGPDSPPPPGALVLMCGLPAAGKSTLSAALLRDGAKELAVRVFWLSFDDVLGN
LAAACGHTGYSPELWHQARDSVLRSVRHHFGVACGDGPPPAPLAQLGESGGGSGSSGGAP
ASGGDSFDVVLLDDNMHYRSMRRVYHRLARDGRLGCCTLCLPLPLAEALRRNAARQESAR
VADATVSHMAEVLQWPDPARHPWECSTISLPSASSPTRPAGPPNGEEAEETAASAAHALD
LRLRAAVSLHLQSEDTRRRPAAERAALARAMSCRKKELLERAKAEADQGGGGTPEAREAV
ADALDAEFTAIFRTGGAGRHPPAAVTRT
>secp43.82.homologue chromosome:NW_005199416.1 strand:+ positions:1144-1551,1615-1842 species:"Emiliana_huxleyi_CCMP1516" sta prediction_program:blast
MEEIVRLQQQQLQQQQLQQQQQQQQQQRQQQAKRQRQETPPPPPSPQQPQQPQQPQQPQP
QPQQQQQQQQQQQQRQQQQQQQQQQQQQQQQQQQQQQQQQQQWAQQQQQQQQRQQQQQQQ
WAQQQQQQQQRPQMPRQMQQPMPPPMQQTRSPHRPPPPHPHQMPFRGGAPTPASSSAISG
DLVPISGSVRKKGDCGRPAGVGQAPGPGRTSS
>SPS.1.selenocysteine chromosome:NW_005178457.1 strand:- positions:151303-152174,150980-151256 species:"Galdieria_sulphuraria" sta prediction_program:genewise
MKDCIPPLKEPKTSQFEPQSVGLPKDFLLTSFSRLKGUGCKIPQVELEGLLERCLTDHSC
QESDPPPSFCQGIGSDCSLQPSGVPDVFLASTTDFFYPLVEDPYVMGKIGATNVLSDLYA
AGITSCTNVLMILAGSSDMPLEERRIVLELMIKGFSDQVEKAGSKVTGGQTIFNPWPMIG
GTAMSVVPKGELVQLSESQVGDILVLTKPLGTQVAVNLHQWLVSKPDLWKQVEGVTDEGE
VLWAYDVATESMQRLNRTAAILMKKYNAHAATDVTGFGILGHAKNLARQQRRHVTFVLEC
LPCIKGMAKVDGWVRQGDRFQLRRGLSAETSGGLLIAFPVDNVEGFLNEIYLEEGWRSFV
VGRVVDGNRDAYVKEPIEIIDVE
>SBP2.1.homologue chromosome:NW_005178467.1 strand:+ positions:199799-199947,200004-200814,200870-200929 species:"Galdieria_sulphuraria" sta prediction_program:genewise
MIGNMNWKGSFPSTTCKTKVDTNKTRRKSHTVIEDAVTHLSYADAAKNTKKYGGHRDSGN
KKRVILVSTATNFSFRRETTRDIWPNAKAQPFPKTEKPCDRNKKFRLVPNPNTLDSRAPQ
LIRRGKERTKDRKKKESKLKRTILEARSRETKCITPTAEIHEEASGDSQVKPTQLESSTK
DNKVCVNLKQQGQSMKRVKYREYCDMYVTKSVNTMTETLLSELMRFQERVRKTKPAKAKA
KRRLVIGLKETTQCLQVNKIKCVIIPPDIEPCPLQGGLDDRLALIRDLCTDKQVPIIYAL
GVHKIPKALGLPSRRHKTSAKQKKNGKDGDKIMKFRCRML
>SecS.5.homologue chromosome:NW_005178475.1 strand:- positions:352865-353002,352543-352611,352128-352487,351981-352046,351788-351916,351616-351735,351379-351567,351325-351354,351265-351291,351226-351237,351070-351192 species:"Galdieria_sulphuraria" sta prediction_program:blast
MNEQHFRLAKTLVNDSYMKQAEESRKRREKLIRKLFANRKLPKDGWDISAIQPKAAGSSL
LAKLTECLVDAIKIAGLESMKAALVVPVATGMAMTLIFLSLRTLKPHATKIILSRIDQKS
CIKSIQAAGYESIIVDNHVIQDEARTDIKSISNWLELEADKILCVVSTMSCFAPRAPDDI
VTIATLCQTTDVFHIVNNAYGVQSRQSNGKLESASSKGRVDIVVQSTDKNFMVPVGGAVL
VAKRVDYLMKVAQMYPGRASAQIHIDLLITLLQMGQSTWRELLRQREELFPVLKNEFSKI
AYKYGERLLDTHHNPISMAMTLDQLEAKGFPVEFFGSMLFTRFVSGTRVVARKNNKTLIS
YKEMTFMLRSSLYKLSYLSFACALGMTRQDIVAFCDRLDQCFQEAYKKLELPKDDTRTFM
D
>eEFsec.1.homologue chromosome:NW_005178461.1 strand:- positions:120604-121122,119500-120558 species:"Galdieria_sulphuraria" sta prediction_program:blast
MNKNTININIGVLGHVDSGKTSLVRSISTILSTAALDKHPQSSERGITLDLGFSAFMLQK
DKEETSEQVQITLVDCPGHASLLKTVLGGSKIIDALLLVIDVTKGIQMQTSECIVVGELV
TDKAIIVFSKIDLIPPDERTQKMALMKKRTFKALQQTKFKDAPYVFVAANPSQGMEELLS
TIAKYIPIPERSHEGKFLFAFDHCFGVKGHGTVFTGTVLQGAIHVGDLIHIPNIGISRKV
KSMQIYRKPVTQCGQGERVAICISRCPSDKVERGFLAIPGYLSLSTCFITSAHKVRFYRE
ECLSKSKFHVTVGHSTAVATVTFFSMYSHCQMKDCFSFDERYFYEKQLENDDRDSNPNKI
FFALIKTDIPLCIYPKVGFIASRLDWDTEVSRCRIAFHGDVLAQMHDTASAVVTDKKNDM
LHLTKIKKRQGTVERIQDNQILIVKGFFQKDANVEIFEKMRVSFENGVRGYIEGKFGKSG
KLRVRLLSQSEKIPETGSKVEFVFHKVFSVDHETKKKNVYITQEDL
>pstk.5.homologue chromosome:NW_005178436.1 strand:- positions:37614-37703,37446-37574,37266-37421,36837-37244,36669-36818 species:"Galdieria_sulphuraria" sta prediction_program:blast
MTYNCRNSTVVVLCGAPGAGKTTFCKTFCEFYRLCESASAVHFCVLHVEYDFVYRQHADR
TCKHGFNADLWKKVKFLLSDRSEVCLSQSLRKKETGWFLEYSSINFVETLTIPLYTNCLE
YSDIIILLDDNFMYDSMRRRVFNLCRVCRVHFLIFYLTLHPANCLERLSLRDDSPPLQVV
KSTLERFESPKRVGSMGKHIVTLNGSYELEDGALSWYDLFQFILSDYFLSFPLPPTSETK
APNLSSTSEKHQFDLLLRKAIHDHIQNQQEHWKRLCNIRKQMIKEYERKWKPIVSDSTVE
YWETILSSRNE
>SPS.2.cysteine chromosome:LSYV01000082.1 strand:+ positions:43722-43827,44270-44426,44647-44789,45116-45306,45548-45632,45932-46091,46464-46671 species:"Gonium_pectorale" sta prediction_program:exonerate
SSTVRLTQLSHGGGCGCKIAPGKLQEILQNVQLDFGSPELLVGASTSDDAAVYRLNDQQA
LILTTDFFMPIVDDPRDFGRVAAANAISDVYAMGGRPLLALSVLGMPVDKLPSGVIRDII
AGGADICRQAGIPLAGGHSIDSPEPIFGLVVAGVAHPDHIRANSTARAGDVLLLTKPLGV
GAMTTAIKKGLLDEAGYKQVIGTMTQLNTVGQRVSRDPRVHAMTDVTGFGLLGHLLEVCR
GSGLVGRVTTGGVPVMDPARELARRGVFPGAVKRNWDSYGAVPRSARQPWFRDLLVDPQT
SGGLLLAVEPGAVPELLAEARDAGFAHASVVGRLEALSADGAAGTVVVEA
>SecS.1.homologue chromosome:LSYV01000008.1 strand:+ positions:1974065-1974232,1974685-1974904,1975325-1975572,1975792-1976196,1976314-1976469,1976692-1976726,1977042-1977366 species:"Gonium_pectorale" sta prediction_program:exonerate
MDADNCALACGLVSSSYIRQGQQALGRRHRLVKSLLSSRRLPKQGWDEATIDMFIRDASA
MDSNNFLDNVGVGEREGRVACPLVARRHYGLAHGVGRSGDVAAEQPKAAGSSMLAAVTAA
LAADALRIAGCHTLAAPGLTGVGPVSVLPLATGMAITLVLLALRSQRPAGADTVVWSRVD
QKTCLKAVTAAGLQPHVLQLRRQGDELVTDVQALAEAIESLGANRILAVVTTTSCFAPRA
PDDVVAVARLCAAAGVPHVVNNAYGLQSRATCAALASAWAKGRVDAVVQSTDKNFMVPVG
GAVVAAPAARPELVAAVNGTYPGRASSAPALDLLMTLLHWGADGWRQVLAQREELVPYLR
ERLQALAARQGERLLETPSNPISMALSLDSLTAASAAAKDVTFFGAMLFSRCVSGTRVVA
PGKTQSVGGAQFQNYGSHTEVPYPCTYLTAAAALGTTRADVDEFVLRLERCFGEFRKKCG
VSEGLLRACELPTGTNGAPADAGNAPPHAERVSIGSGGA
>eEFsec.2.homologue chromosome:LSYV01000001.1 strand:- positions:417267-417333,417108-417208,416546-416696,415928-416004,415512-415638,415026-415192,414430-414667,414133-414227,413570-413755,413108-413163,412659-412848,412246-412311,411857-411970 species:"Gonium_pectorale" sta prediction_program:exonerate
MKRVLNINVGVLGHVDSGKTSLVAALSTQLSTAALDKHPQSKERGITLDLGFSAFTVPLP
PHLSHLPYDELQFTLVDCPGHASLIRTIIGGVQIIDMMVLVVDVTKGLQTQTAECLVVGE
VATSRMVVALNKVDLLQPEQERPKAVRRAIKRLGATFAMTKFAGVTMIPVSAKPAGQPGA
AALGLDDLRAALVGLVPPAPRAVSGPFLFAIDHCFPIKGQGSVLTGTVLQGSVSVNDPLE
LPVLKLTRPVRSIQMFRSPVQRAVQGDRVGICVTQLDAGLLERGLACAPGTVPTFRGAVA
AVEKIRFYAGRVPSRARFHVSVGHSTVMAGLTFFGTPDGAGDELYGLEGRPQAAGPQPGQ
PAKQPAAGEGGSEAEAEGEGEEDRHFGPQWVLLQFDQAVTAPRDALVIGAKFDADIHGEA
CRLAFYGRLVRLVDPSRPEELATLRLFKLKSRSGVIERLQPDGATAIVRGLIKKESDVAV
FAGLKVFTGRGEEGVIEGSFGKSGKLKVHFQNGLAAEGRSAEDNVVTLRCKRYIFDPNAK
KVLRQ
>pstk.5.homologue chromosome:LSYV01000023.1 strand:+ positions:181584-181916,182168-182995 species:"Gonium_pectorale" sta prediction_program:blast
MSVERAPCAVLAMCGLPASGKTTLAHSVRKCFEASVAAGRVRVELVSYDDWLHAELAAEG
FSPEIWQRSRGAALSKIQLLLEHSRAGGSELGSPVDGQHVLIIADDNNHLRSMRYELFQA
ARDSGAAFLQLHLPCSPQLALARNATRSGLSAVPREAILRMAQALEPPQRERFAWEACTL
TVQASTIRGRELGSDGKGIDGVEDDGHGCAPDRSTTTELLQERDAAPRTGAEAEKGAVAK
AESKAEERPSPDAVATICRELWRLWGPAPPPPPSEEELEAQRAAGRAANAASLLHGLDLR
TRKALAEAVARAGAATRSERARALNERRRALLQAAREALAEAAKVQGRPRGGSGSSGGDG
GGEGLEGVVEWLAAQEAAFMLAVQEEE
>SPS.1.cysteine chromosome:DF237018.1 strand:- positions:5605-5749,5186-5367,4749-5052,4186-4463,3566-3730,3189-3404,2725-2940,2453-2569,2051-2297,1556-1905 species:"Klebsormidium_flaccidum" sta prediction_program:genewise
DLVLLGGGHSHVHVLKSFAMQPLPGVRLTLITRDVHTPYSGMLPGYVAGHYEYDDCHVDL
RPLARLAAARLLHCTATSLDRDSRLVHLQGRPPIPYDVLSIDIGITPLQDVPGSSEHTTA
VKPIDSFTARWADLAERVVASAEALCVAVVGGGAGGVELCLAMQHALQQRLRQAGKDPGR
VTFRLHTRGRLLAQHPPRVGRIFARILKERGVAVVDGGVAAVRAGELELVGGAVLPFSEC
IWCTQGGAQPWLHKTGLALDAAGFIDVDATLRSTNDPAVFAAGDIHSSKQYPRPKAGVYA
VRQGPPLAANLRRSLLGQPLRPFVPQSTALAIISTGNKYAVASKGGFALEGAWLWPIKDW
IDRRWMALYSHLPPMALPAPSPSEVASAAGPAAVAAVGAARMRCGGCGAKVGAPVLQRVL
ARLDAPTRPEVVVGLGDDAAVVRLPPGTVGVHTVDVLRALVDDEYTFGAIAANHALGDCY
AMGAQPLSALAIATLPYGLDSKVEADLFQLMAGAASVLRTAECALVGGHTSEGADLALGF
AVHGAVAEAAVLRKGGLQPGDRLLLTKAVGTGALFAADMRGQCAGRDVDTAVASMLQSSR
EAAAALRSAGATAVTDVTGFGLLGHLEEMVRASGVDVAVSLPAVPVLPGAAAAVAAGYVS
SLHASNQYAAGAVSNREEAAQHPLFPLLTDPQTAGGLLAGVPAAAASECLQALHRAGYTE
AAEIGRVRQLSRRLRHYRAP
>SBP2.1.homologue chromosome:DF237002.1 strand:+ positions:241235-241387,242008-242199 species:"Klebsormidium_flaccidum" sta prediction_program:blast
RYCQQVISPELNATCFALLQELLRFQERVRAQDPAKLKMKRRLVTGFREVRKSVKTKRAG
CLIVAPNIEETTEDGVLDTSLEAILGSARENGVPVVCALTRLRIAQVTEQETRLR
>SecS.2.homologue chromosome:DF237049.1 strand:- positions:174032-174106,173383-173535,172903-173072,172183-172395,171723-171795,171439-171531,171082-171232,170506-170586,169911-170032,169399-169430,169115-169204,168606-168774 species:"Klebsormidium_flaccidum" sta prediction_program:genewise
VKSLLSNKRLPDTGWDDASIEWFLQDLSMMDSNNFLDNVGMGEREAKCASPLVWKRHYGM
AHGIGRSGSITDEQPKAAGSTLLAKLSNALVKDSLEIAGLKDIGAVSVLPLATGMTLMLS
LMALKKRRPPAARYVLWPRMDQKSCLKCILAAGLEVVVIPNRLEGDQLRTDVAAIQAKSA
ELGSDQIVCVLTTTSCFATRAPDRVEEVAKLCQKLGVGHIINNAYGVQCAVICGSITQAW
RRGRVDAVIQSTDKNFLVPVGGAVIAAGSRECSLVDAMNRAYPGRASMSPLMDVFITLLS
LGKTGGNKFCWKKVLADREVTYAYLKQRLTHVAEAQGERLLHTPDNPISLALTLTTLDLR
QPVQSTTKPCAAAAPGQLTFFGSMLFARCVSGSRVIPRGDDKVIEGIPFAGFGSSYDKFP
YSYMTAAAAIGSTCEEVDTFITRLERCFADFRKKFGNSRRPMHTSELTNSPLSS
>eEFsec.13.homologue chromosome:DF237031.1 strand:+ positions:97135-97228,98450-98550,99037-99139,99824-99894,100237-100296,100957-101109,101941-102138,103136-103268,103896-103979,104350-104539,105442-105622,106592-106882 species:"Klebsormidium_flaccidum" sta prediction_program:genewise
MGSEKASAADGRIMNVNVGILGHIDSGKTSLARALSTLLSTAALDKHPQSLERGITLDLG
FSAFQVDLPEHLASLPFDKLQFTLVDCPGHASLIKTIIGGAQIIDVMLLVIDVTKGIQTQ
TAECLIVGEVSPCHDMVVVLNKVDLLPDESRDAKIEKMKNGLRKTFAATKFRDCAMVATS
ASPGGPDGRDQQRQSSGVDELVNVLRSRVRPMHRSSEGSFLFAVDHCFPIRGQGTVLTGT
VLRGHVAVNQSIELPELKVQKKVKSMQMFHRPVQRAIQGDRVGLCVTQLDAKTIERGLAA
EPGTVPTIFGALARVHKIRYFKGRIPSKAKFHVTAGHSTVMAETRFFSSETGQRGSDERK
LESANEGAFDFERDYWYQEELLDEEATVSGRGDESTPAKPGAQWVFLTFETPITCPLGAL
LIGSRLDTDIHTNTCRLAFHGRLLQAMDPRDKDALQKLRVFKTKRREGVIERYVDGNSAV
GRGLFKKETDISQFVGLRVTTEAGEEGTIQSSFGKSGKFKVGPDLFKICWPAVSRKYRVS
SIVMCFEIISAAD
>pstk.2.homologue chromosome:DF236970.1 strand:- positions:282859-282963,281702-281950,279753-280301 species:"Klebsormidium_flaccidum" sta prediction_program:blast
GMDGRSPACLLVLCGLPAVGKTSLAQAVLDHLVQSLLTSASCAGPLAQRTLVIADDNFHL
RSMRRELYVLARTLRAAIVFLYATTVLETSLSRNALRPPGKQVPKESILRMAATFEPPQR
AAAVAATADSILHALDLRTRRALSSAMLDADKTGRHVIVDKKTLAQPLNRARKQLMTAVR
LIHNEQILEAGSKKDIPNPMRSIRVLQEELFKYECGDGLEMCDNMDHGGSFQTIEVLAAK
AGDWFESLCGRQRRIQGSCSGRLRGSPGFSYLPLPSRKLVRVPNFGYRIHGAQIVSAYPS
V
>SPS.2.cysteine chromosome:scaffold134|size135723 strand:+ positions:26154-26333,27058-27132,31423-31449,32740-32799,33376-33465,34238-34399,34916-35071,36424-36513,39109-39226,39681-39709,48091-48282 species:"Mesostigma_viride" sta prediction_program:exonerate
MLVSCSPSLPPAHPCLPARASLPPGLVVHENWRVSHVTERTLTSATGVEASFDECVWCTQ
GSSQPWLKESGLSTDADGFISVNDYMRCGGCGSKVGASVLSRVLKRLDVPTRPEAQCPLP
QVVAGLDAPDDAAIVKAPDGMVRMYMVQTVDFFRSFINDPFTFGAIAAVHALSDCHAMGA
TPVTALALATVPHGLPSKVEEDLYLLMAGAVQVLKEENCALVGGHTSEGSELGLGFSVNG
VVAPKDVLRKGGMRPGELLVLTKPLGTGTLMAADMRGKAKAVVLRPPSLQSTSHSQGAAE
VLRAHGASSCTDVTGFGLIGHLVEMVRPSFPLLFDPQTAGGLLASIPASKAASCVEELHR
RGYAGARVIGEVGAGDGEGCVGYVSSQKHVWHE
>SBP2.1.homologue chromosome:scaffold2048|size98323 strand:+ positions:8613-9545,10301-10415,12490-12659 species:"Mesostigma_viride" sta prediction_program:genewise
MALAAQTATPKQHGQATEWAGAEGAAARVEMGAPRSPPLPHNPWESHEGKTSTEGARGSS
VHASTKWGACHSRAGAHPDAAALDGLQPCSTGVLYGEKSRGHEATLPRQGGNESRMAVGA
SSAMMSGADPAISPGNPWSWAKAVALGSRAACPLAAAGASTQDLIPQGGSASTAVEGEAH
DGPVAPETGGGAQDDAHEGGGGPRCDGDEGARRKKKTRRKAKSKAPAVEGEGADTQQSVE
RTDGAGEAGGGDDGGAASGVTAGTVATFCGGGAHVRYADQVLSPALNAVTFQLLSALLIF
QEKMKQRDPMKAKMRRRVVFGLREVLRAVKSKKAKCVVIAPNIEEITSKDGLDENVGKII
DGARSNGIEVVFALTRLKMGKVRAWMHSLYGFVRSWVYTGLVLKPG
>SecS.1.homologue chromosome:scaffold256|size144407 strand:- positions:136538-136795,135670-135745,133460-133553,132787-132859,132033-132172,131529-131616 species:"Mesostigma_viride" sta prediction_program:exonerate
MDNLCWQALVPLSSSYSGPCSGSNARPLIRACCCQELSAMDSNNFIGHAGVGEREARVAS
PLVARRHYNMAHGIGRSGDIAEEQPKAAGSSLLINLCKLMTADALSVAGFRDIANVSVLP
LATGMSLTMLLLALKSKAPPTARYVVWPRMDQKSCIKAVASAGLELKVIPNTLEEDQVRT
DLGALEATIEELGASSVLCVISTTSCFAPRAPDRVKAIAKLCAAKGVAHLVNNAYGVQAS
GSS
>eEFsec.26.homologue chromosome:scaffold328|size260813 strand:- positions:53336-53977,52201-52263,50482-50581,49085-49323 species:"Mesostigma_viride" sta prediction_program:genewise
MHALLCLGFHLLLFPICRTTGCCFPSTASPAVASHLPHHRLLFPICRTTGCCFLSVVSYL
PHHRLLLPICCFLSAAPPAVASHLLLPICRITGCCFLSVASHLPHHRLLLPICRTTGCCF
PSAASPAVVSHLPHHRLLLPICRTTGCCFPSAAPFGAALRLAVRPRGVAWRGVAWRGVAW
RGVAWCGVAWRGYGYGCQVKSMQMFHRPVSRACQGDRVALCVTQLDAKLMERGIAATPGS
VLTYSAAVAHVTKVKYYKAPITSKSRFHVTVGHATVMAEVSFFRDVGGSTTSGPASRNGR
AGASDSGGSRGSSAGGSSAGGSSSSRSGSGEGGRDVARACCEPGTAMA
>pstk.4.homologue chromosome:scaffold1175|size57959 strand:+ positions:47528-47623,52362-52454,53716-54036 species:"Mesostigma_viride" sta prediction_program:blast
MGSFQAGSCIAVLCGLPGAGKSTLAHALATTLPADTRLLLLVDDNMHLRSMRKKYWQLAR
KGGCAFLQVFLRCHLDEAANRNAARAQDSVVPDHILRGMAATLEQPAGDLYGWEANTVEL
EASASTGAAACEASGDGISAGPTPTSLYVGWCVGYLGVLLKADSRKATKY
>SPS.1.cysteine chromosome:scaffold1213_pilon strand:- positions:49993-51060 species:"Mesotaenium_endlicherianum" sta prediction_program:blast
NTACMNNESTAIRLTQYSHGAGCGCKIAPQVLDTILKTNLSSPDQQNLLVGNSSKDDAAA
YDLGNGTALISTTDFFMPIVDDAFSFGKIAGANAISDVYAMGGKPILAIAILGWPVDKLP
AEVARQVIEGARSICAEAGIPLAGGHSIDCPEPVFGLAVNGLVDTPRLKQNSTAREEDVL
FLTKPLGMGILSTAQKRNALSSEHHDLMLRQLMQLNKVGEELSALASVHAMTDVTGFGLL
GHLIEMCEGSGLNAQIQLQEVPVIPGLDPYLQQKIQPGGTKRNWASYGHKVQFADTIQPE
EAISILADPQTNGGLLVAVGKDSVKDAGDLLKSHGLYHTIIGEMTVAGEDKTVTVF
>SPS.3.uga_containing chromosome:scaffold92_pilon strand:+ positions:302918-302976,304012-304127,308260-308528,309909-309995,310435-310555,311616-311719,312424-312600,313462-313553,314117-314189,314651-314806,315724-315783,317035-317094,318398-318559,318953-319108,319774-319889,321430-321521,322442-322686 species:"Mesotaenium_endlicherianum" sta prediction_program:genewise
MDSSSFPVIKDLVLVGGGHSHVIVLKSLGMKPMPGVRVTLITRDIDTPYSGMLPGFIAAS
WPLSPHHLNLSSFHLLASQPFSAQSDGTRTSRVLRLCACVHVSVCVRVCVQVQQSVPGAS
EHTTPVKPIDTFTQRWERVRDRLLSAAQPMTVAVVGGGAGGVEILLAMQHRLQNDLSVAA
GEAAAQRLKFRLHTGGALLPTHNARVRTIFSQLLQDRGIQVVHGKVAEVKPGVIVSEGGA
EHLFDECIWCTQGGAAKWLAASTGLAVNKEGFVLVDSTLSSVNTPGVFAAGDIHASEAHP
RPKAGVFAVRQGPPLAENLRRALLGQPLRPFVPQTKFLSLISTGDKYAVASRGQLALQGA
FLWRFKDWIDRSFMDKFNKLPEMKSPPHEEPAIARGADHEVKQALAGRAMRCGGCGAKVG
STVLSKALARLDVVSRPEVLVGLDSPDDAAVVRLPPGTVGVHTVDFFRSFVDDLYTFGAI
AANHALGDCHAMGAQPISALALATVQHGLDSKEEEDLYQMMAGAVSVLNAENCTLAGGHT
TEAHELSLGFSVHGAVEERSLMRKGGMKAGECLVLTKPIGTGVLFAANMRHEAKVCLQVC
LCVGGPCGAQGAAEILKAHGASACTDITGFGLLGHLGEMARPSGVHVRLSLVDMPLLVSE
*ESGRASAPSSLPPFLPSSLPRSLLPPLSSCSPLSVCLCLCRALQLLEEKNKMQG
>SBP2.1.homologue chromosome:scaffold184_pilon strand:- positions:178663-178845,177201-177335 species:"Mesotaenium_endlicherianum" sta prediction_program:blast
MVARRGLNLGLGPGPGLEGPQAKKKRRLVVGLREVSRAVRTKRAKCIIVAPNIEEITTEG
AAFGRRVRMSTVAICDYDGANDLYKEMVTHAQRGREEWQSIHGAQA
>SecS.5.homologue chromosome:scaffold354_pilon strand:+ positions:37321-37413,38370-38444,39276-39428,39728-39803,40523-40646,40877-40949,41311-41450,41834-41906,45442-45534,46062-46134,46545-46607,47263-47343,48043-48208,49653-49782 species:"Mesotaenium_endlicherianum" sta prediction_program:genewise
MNEANLKLAEGLVSKSYVRQGGQALQQRHNLVKTLLSQKQLPAEGWDDATIEVLLHDLAM
MDSNNFRGAVGMGEREARCFSPLVAARHFRLAHGIGRSGAIDDEQPKAAGSTLVARLTNC
LAKDALTHAGLLDVGSVSVLPVATGMALTLTLTALRQSRPSSARCCSPALSPFSFVLWPR
IDQKACVKSVLAAGLELAVVPNLMDGDELTTDLDALQREIRRRGGNSILCVLSTTSCFAP
RGADRVEEIAKLCAREGVPHVINNAYGVQVREISAAITRAWRRGRVDAVVQSTDKNFLVP
VGGSIVAAGKSNPSLVQAVNSVYPGRASVAPLLDVLITLLAMGVSGWRRVLADREALFPY
LRSKLSELAASLGERVLHTPRNGISLAMTLCTLDSCHPGTTPPPRVEAPNRNSSPRAVEE
LMDATGCSYPVPYVTCAAALGGNQQEVDIFIARLSKCFAQFKKQRSVPRME
>eEFsec.6.homologue chromosome:scaffold124_pilon strand:- positions:52340-52424,51931-52031,51671-51773,51459-51529,51115-51184,50482-50661,50220-50294,50006-50097,49826-49873,49570-49668 species:"Mesotaenium_endlicherianum" sta prediction_program:genewise
MGGEVEHLRVMNINVGLLGHVDSGKTSLARAMSSVVSTAAMDKSPQSQQRGITLDLGFSA
LQVALPERLAGLPYDRMQFTLVDCPGHASLIRTIIGGAQIMDMMLLLVDATKGFQTQTAE
CLVVGEISPTQDMLVVLNKIVSEIHASAIAICKMALQRSSLASVCENLVRACMCVWRGEG
GRGGQAGREGIDQLVQHLTALVTGDVRRRRRDTESPFLFAVDHCFPIRGQGSVMTGTVLQ
GTVGVGHTIELPALKLQRKVKSMQMFRRAVTSASQGDRVGICVAQLDTSLLERGLAVSFC
PPSSLFCV
>SPS.1.cysteine chromosome:NC_013043.1 strand:+ positions:278908-280797 species:"Micromonas_commoda_RCC299" sta prediction_program:genewise
MQHRLQVELEKAGQSADRASFKLITRGKLMPTHASSIRKTFLHIFHDRGIEVIEEDGVES
VLKGEVVLSSGRKVPADECIWCTQAAPQSWPGEAGLETDNGFIKVSATLESTSHSGVFAA
GDVASVVGHPRPKAGVFAVRQGPPLHDNLRRYLLGEKLVDFSPQKVFLGLISTGSKHAVA
SYGSVSFGGASSTGAMLWKWKDHIDRKWMKMYQEMPVMASPEPDVSEVALAAGPATIAAL
QAVPMRCGGCGAKVGASVLSRVMARLNIPTRPEVEVGLDQPDDAAVITVPPGMVAVHTVD
FFRSFVDDPYIFGQIAVVHALGDCWAMGAEPHAVLAIAQVPYGLESQVEDELWQMMSGAT
AVLEEVGCALAGGHSCEGAELALGFSVHGVAKREKLMKKGGMKPGQVLIVTKPIGTGTLF
AADMRAKAEGRWVTKALDSMRKPSAVAAQLLVEHGAKACTDVTGFGLLGHLVEMCKGANL
AAVLDLDEIPVLDGAEECLKMGITSSLQPANVRLSRAVANQDGIANNPRYPLIYDPQTAG
GMLAAVPKENAEACIEALRQAGYPSTCGIGEIIEHLPAVATAPEQVVFVQDAQNQFSASG
ESKERVRPIDLNNCETGTCEIPISKKQKAK
>SBP2.1.homologue chromosome:NC_013044.1 strand:+ positions:13909-15492 species:"Micromonas_commoda_RCC299" sta prediction_program:genewise
MAIQFGEILDQPRSRPGDAPIANLATSLAAYIRETPKKKEKRAAAIGATGRMRHGGQMVM
NPNQASSSGLVHRRGKERIDGKKKKPMTKLKKIILSDRAARLEREEKAKNEREMNEKETG
EKEAEDDKEEAVMELEVTVEVGRVYVNLLVPEGDEGVVGVDLVYLEDEDDDEDEDEEDEA
EAEAVPEPKLEPEAKPEPEPEAKPEPKPAPELTPVSKPEPEAPKPGGVWAALNPVNWFKQ
PEVQKTKNSADKKDRPKQATVVCDVCGKSVSGDGAWQMHIEGAYHKKALLRKEREAAGEV
IQPPNPPGTGKRAQKKLKSFPPGVEGSTNDTSKKNMNTFMGTDVKIRYAEQVVTPEVNKS
VVECIGELKRFQDRLYFKDPIKAKMRRRLVFGLREVHKSVTLQRAKAVVVAPNIEETEQE
GGLDDVVGQIIEEAKANGTPLIFALTRGRLGQIVCKRMRISALAVLDQSGAEEQFKKMLD
DAKEGRKLYANKKRQEEEEAAKAKNPPAEAKLNPTAPLFVPRSANNSS
>SecS.1.homologue chromosome:NC_013039.1 strand:+ positions:869804-871297 species:"Micromonas_commoda_RCC299" sta prediction_program:blast
MFSPEAYALAEGLVSKAYINQGSQATARRSKLVTSLLSERRLPKDGWDDHSIESFLSEAA
MMDSNNFLDNVGVGEREARVYSPLVARRHWNLAHGIGRSGDVAAEQPKAAGSSLLNKLTN
LLVADAMRIAGLEDMGPALVLPLATGMTLTLVLLAVKSKRPKTATKVVWCRLDQKTCVKA
VLSAGLELVVVSPKLVGDQLCTDLDAVRAAVEAAGPANVCCVVTSTSCFAPRAGDACSDV
AKMCAELDVGHVVNNAYGVQATALCKEVTKAWRRGRVDAVVQSTDKNFMVPVGGAVVCSG
KGNTEIVDAVRKSYPGRASISPVLDLLITLLSMGSHGWQRCLEDRGDVYGYMRTKLGECV
GEFGERLLDTPGNPISIGVSLETHAKLSEDGKDVSFFGSMLFSRCVSGTRVVAPGKRQDV
GGVVFDGFGASHDAYPVPYFTAAAALGTTREDVDRFCAQLRKCFKDFRKKAAKRGRAGDG
DALDAAADRLAGVNLGGS
>eEFsec.1.homologue chromosome:NC_013038.1 strand:- positions:1446623-1446700,1446065-1446520,1445531-1446028,1445351-1445428,1444817-1445284 species:"Micromonas_commoda_RCC299" sta prediction_program:blast
MSSAKQRTLNINVGILGHVDSGKTSLVRALSTHFSTASLDKHPQSIERGITLDLGFSSFS
TRVPKNLDNDLYEQVQFTLVDCPGHATLMKTVLGGAHIIDMMVLVIDVNKGMQTQTAECL
VVGEITAQDLLVVLNKIDMIPEKLRFERIENAKARLRKVLKATKFRDCEFISVAARPGIG
MAALVSSLSSYVTTKKIERCFGTFLFAVDHCFPARGQGTVMTGTVLRGTCKVGDEIELPE
LGIVKKVKSMQMFKRPVQDCAKGDRLGICVTQLDPKLIERGMLAAPGTVPRFSTAVVLAQ
KIRYYKGRVLSKMKFHVTVGHVTAMATAEFFGNISEAGAAREDSEFDGQKEYSYYEELLY
AAGMHEQNSETWALLFFDRPVVCPPGGLYIASRLDTDIQKNACRLAFYGQILRPFAFDQD
TSAMRCIKVFKLKRREGVIERLQDDKSAICKGMFKRETDLSMFQGMKVFTDRGEEGIISG
WFGKSGKFKVFFRDGIQPVSEADKNTKLYLYFKRHAFDKEDKRVFQ
>pstk.1.homologue chromosome:NC_013051.1 strand:+ positions:650574-650774,650796-651179,651216-651653 species:"Micromonas_commoda_RCC299" sta prediction_program:blast
MGDSRPSPSPPDGRARVCLLCTCGLPGAGKSTLARRIAARAVATGDVARADVVSFDDVER
EVRLETADAARGFDAQAWRDSRKLALARVDALLASDDDADASDGVGRGRRLVIADDNFYY
ASMRYQAHQLARRARAAHVQLYVNVPVELARARNERRAANEIVPRVAFDRMANAFEPPDP
RKRTFELPTVRTDDADDDNRDAHDAWGLVWDAWGAPPRLPITEEEREALRMKGMDANARS
AVHALDLRSRRALGDAMRRVSSVAGGPGRRADASVALNAARKEMLDAVRERSKGKKGRGG
EEEAGADEFEALDLASFVMAREDAFAELCEGFGGDGGAGGA
>SPS.1.cysteine chromosome:NW_003315890.1 strand:+ positions:286886-289306 species:"Micromonas_pusilla_CCMP1545" sta prediction_program:genewise
MGKMDADTGGPVVKDLVLIGGGHSHVYVLKMFGMNKLPGVRVTLIAKDVHTPYSGMLPGH
VAGHYTWEECHVDLRPLCTFAGHRLVHDEAIGIDAANQRVLLKSRPSIRYDALSVDVGIT
PSSGAVTGASAFTTPVKPIFGFSARWEALMRRVLEQNTKTNVVVVGGGGGGVELALAMQH
RLHEELENAGRSKDLASFAIVTRGKLVPTHAANTRNIFLDVFASRGVEVVEDDGVKDVAK
DKVRLASGRVLAADECIWCTQAAPQAWPGESGLETEDGFIRVNATLESTSHPGIFAAGDI
AAVRGHPRPKAGVFAVRQGPPLADNLRRYLLGEPLVEFTPQKKFLGLISTGSKHAIASRG
SMSFGGVSKTGAMLWKWKDKIDRKWMKMYQEMPAMPEPVPEVAEVALASGPAAIAAIQAV
PMRCGGCGAKVGASVLSRVMARLDVPTRAEVEVGLDQPDDAAVITVPPGKVSVQTVDFFR
SFVDDPYIFGQIAAVHALGDSWAMGAEPHAALAIAQVPYGLESQVEEDLFQMMSGATSVL
KDVGCALAGGHSCEGAELALGFSVHGVADRGTLMRKGGMKSGEALILTKPIGTGTLFAAD
MRSKAEGRWISAALDSMRLPSATAAKILVDHGASACTDVTGFGLLGHLVEMCKGSNVAAV
LDLDAVPVLDGARECLDLGITSSLQASNVRLARAVANQEAIARNAMYPLIFDPQTAGGLL
ASVPADAAETCAAALRAAGYPTTSIIGETFARLPAVSTAPEQVVYVQDASNPFASSGEGG
VLVGSSKPERDAGAREGALKRKKPRRS
>SBP2.1.homologue chromosome:NW_003315885.1 strand:+ positions:1562963-1564669 species:"Micromonas_pusilla_CCMP1545" sta prediction_program:genewise
MSSGMVLRRGKEREDGKKRRRLTKLKKIVLEARKARAATSSRASDGEKIEVTVEMGRVYV
NIIVAPPPAASSTDGGDGEEDQRRDDGDDDAGGGVRVDLIYIEDDDEEEEDEDADAARED
DEAVVDADADADGGEQRAKKDEEASSVVVETEEPVVEKDVFDTGTQTDAASRGGLAASSG
DGGGGDGGESGVEVEGPHDSVNSAASSETSMEMEESSSSKTETETETDDATKKPAGLAAS
APAWGGRAFKDVLQGCEEEEKAIAGEAKKKKRAKRPEGSAPGMQRHCELCDVKCSGDDAW
ENHIVSKGHAKCQKRRDDEAKNPGGGKAGNGGLNKNGLPREPKERKNESNAYISGAVSVR
YANQVITAELNDATQTCVAELKRFQDRLYFKDPIKAKMRRRLVFGLREVTKGVQLEKAKC
VIVAPNIEETDQAGGLDDVIGTILEEATNNGTPVVFALTRNRLGKIVGGARVRVSALAVL
DYSGAEDMFHGMIKTAAACRAEYKRREEAIARGEDPDAGRAEALAAAAAAAAAAAAAAEP
PPPPAAPRLSANAALFVPRFLATTKNAEA
>SecS.1.homologue chromosome:NW_003315885.1 strand:- positions:1221609-1222400,1220688-1221407 species:"Micromonas_pusilla_CCMP1545" sta prediction_program:blast
MFSPEAFALAEGLVSSAYVSQGSQACARRGKLLTTLLSERRLPRAGWDDKSIEALIAELA
AMDSNNFLDNVGVGEREARVHSRLVARRHYHLAHGVGRSGDVAAEQPKAAGSSLIVKLTN
LLVADALKIAGMADAGPALVLPLATGMTLTLTLLAIKKFRPATARKVVWLRLDQKTCVKA
VLSAGYELIVVEPRIVVGDQLETDVDAVERAVVETCGGAANVACVVTSTSGFAPRACDDV
VAVAKACARLDVGHVINNAYGVQSKTLCDVIAKAWRRGRVDAVVQSTDKNFMVPVGGAVV
TSGRENTRVVEEVRKAYPGRASIAPVLDLFITLLGMGEDGWRKLLDDRDVVYAYMKRKLA
EVAAEEGERLLETPANPISIGFSLESLARGLGEDVDGTKISFFGSMLFSRCVSGTRVVAP
GVRQTIGGVTFDGWGASCSAYPAGPYFTAAAAIGTTTEDVDRFCAKLKSAFKDFRKKHSR
KRGGGGGAEEEVSEEVAKLNVAAA
>eEFsec.2.homologue chromosome:NW_003315883.1 strand:- positions:1724461-1724545,1724162-1724394,1723257-1724069,1722597-1723100 species:"Micromonas_pusilla_CCMP1545" sta prediction_program:genewise
MDVHCENVRTLNVNVGIMGHVDCGKTSLARAISTHFSTASLDKHPQSIERGITIDLGFSS
FMAPVEGSLFTLPYDQIQFTIVDCPGHASLIRTVLGGAHIIDIMLLVIDVNKGIQTQTAE
CLVVGELTANNLIVVLNKIDVIPSKLREVVVSNMQKRLSKAIKTTRFGDCKMVPVAACPG
GADKMDVYGSPLGIDILVANLMALVSSAQKRLQGGDFLLAADHCFPVKGHGTVLTGTVLK
GQCRVGDIVELPHLKLQKKVRSLQVFKRPVQTCAVGDRVGMCITQFDSKLFERGIVAAPG
TVPSFIAAVVSAEKIRFFKGIVHSKMRYHVTVGYTTVMATAVFFKAPCHPASLATSAKSC
EEGILFGSQDDSPLQADDKRCHRVITSTCSTWALLRFDRPVTCPAGSKYVASRFDADIHK
NSCRLAFHGRIIHPSVEDPASVKHIKVFTMKKRFGSVDRVHDVKTVIGKGMFKKETDMTI
FQGLRVFTSRGEIGTIAGAFGKSGKFKVCLKDGVSPSDLKGNASRLILNYKHFLFGKEAG
KQMKQ
>pstk.2.homologue chromosome:NW_003315884.1 strand:- positions:179736-179918,178533-179654 species:"Micromonas_pusilla_CCMP1545" sta prediction_program:blast
MPRARRCLLTTCGLPGAGKSTLVDELVEYLRAERDAGRSEVDVTVVRFDDIERELMKSRV
DWRAARMEAFDQIDALLSAPDDDEQERDAASASSSTSRHLVVADDNFYYASMRHRAHQLA
RRHRAAHVILHVECDLVVALRRNASRSGVAHVPKDAVRRMAMAMEPPDGDKRAFERDAVA
TWAGGVAAVDASNPAAAVASTSGGDAAGGEWARKLRNDSWTHKDAIGKTAWARVDARWRD
AAPEPDPDPAATEEARAARAAEGRAANAASTVHALDARTRRALSDALASRELSSLDGKQR
GEFRRVLSVTLVPIRPRRRGERRSLRTFPVVSLRPPLAFNARRRRLSTSTDAFELHPDIR
SYGPSTLSTALNALRREAVDAARRAERAAVKDDDDDGLRVAHATMAAEAWFQDACDGARR
AAAESRASEETSGRK
>SPS.2.cysteine chromosome:NW_014010752.1 strand:+ positions:396-743,1005-1254,1685-2091,2364-2547,2885-3171,3359-3721 species:"Monoraphidium_neglectum" sta prediction_program:genewise
QLLPTHPPYARRALLRLMRCAGVAAREGVGVKAVGPGRLELEDGSSFDFDECLWCTQAAA
APWLAETGLPLDDDGFLAIDEFLRCDGGPGDVFACGDVASSRAHPRPKAGVFAVRQGPPL
SENLRRLLTGQPLQPFVPQSTFLSLISAGGRHAVGTKGWAAFEGGWAWQLKDYIDRSFMA
KYGSDLPFENMQVGWLVCLYAYSAAGPEALALLAASKIRCGGCGAKLGSTTLSRALRRLA
EWQQQQQQQQQQQQQQQQQQQQQQQLGSQGHPSQQVPDSAGKMRVLVGFDDGADDAAIVS
APPPGHVLVQTVDFFRSFWGDPFLFGRIAANHALGDVFAMGAQPATALALAVVPHGSEAA
QEEDLFQMLAGASEALGRAGCALAGGHSSEGAELSLGFSVTGHAPQGALLRKSGLRPGQA
LVLTKPLGTGTVLAAAMRGGARGRWVARALEEMQVSSGPAAAALAAFGATACTDVTGFGL
LGHTAEMARASKVAIRLDLAALPALPGALECIAAGHLSSLHAHNARALAAVADGEALRAD
ARWPLLADPQTAGGLLAGMPEAAAAACVERLRAAGYGAAAVIGRVIERGGCEALAVGKAE
SGESLLFTIDVPL
>SBP2.3.homologue chromosome:NW_014012407.1 strand:- positions:3519-3659,3150-3257,2582-2983 species:"Monoraphidium_neglectum" sta prediction_program:genewise
TYVGPNADVQGYCRQEISGDLNSAVTALLAQLKALQDRATAGGQAGQGPSKRYFFCGMRE
VRKAVKSGKTVAVVIAPNIDLEQAESEALEEQITGILDASSASAVPVVFALSRKRLGEIW
GFRKRMSAVAILDAGGCDELLARVLALARQGRARWESARDGGGGARVPAPAAPAADAVPS
AAGAPSARVPPQTAPVAQAAAAASSAQDDDNDDDALL
>SecS.3.homologue chromosome:NW_014013552.1 strand:+ positions:34995-35195,35634-35879,36137-36301,36479-36615,36849-37011,37278-37573,37727-38159 species:"Monoraphidium_neglectum" sta prediction_program:exonerate
MKFSQREESAAMDEANCELACGMVSAAYIRQGAQALASRRRLVKALLSSRRLPQRGWDEA
TTEMLLQDASLMDSNTFPSNVGVGEREARVACPLVARRHYRLAHGVGRSGDVAAEQPKAA
GSSLLAKLGAALAGDALGIAGLEGMGTPVHRRRHNRQVLPLATGMALTQTLLAAAGQRGP
GARHVVWSRIDQKTCLKAITAANLVPAVVELTRDGDQLVTDLAAIQATVEKLGASQVAAV
VTTTSCFAPRACDDVVGVARLCARLGLPHIINNAYGVQSRQICAQITAAARRGRVDAVVQ
STDKNFMVPVGGALVVSPASADRPLAAAVARAYPGRASSAPLVDLLATLLHWGADGWRAA
LAAREALLPHLTAQLQVAAAEIGERVLVTPGNPISVAVTLDGLRGGGGGGGGATYFGSML
WARGVSGARVVAPGAPRQEVAGIAFDGYGAHCAGGGYPHAYVTAAAAIGGSEAEVDEFCR
RLVKAYGEFKRQETRRRGGGRGRSEGGGAAGGEGAVRAVNGAAGTEGAGGEVSPEGDRAA
AEQQSAQ
>eEFsec.8.homologue chromosome:NW_014013600.1 strand:- positions:7462-7543,7119-7322,6946-6993,6468-6694,6297-6437,6040-6096,5632-5812,5226-5314,4419-4475,4004-4240 species:"Monoraphidium_neglectum" sta prediction_program:exonerate
MAEPREHRVLNINVGVLGHVDSGKTSLVAALSSTLSTAALDKHPQSRERGITLDLGFSAF
AAPLPRHLAHLPYNELQFTLVDCPGHASLIRTIIGGARIIDMMVLVVDITKGLQAQTAEC
LVVGEMAAQHLVVALNKTDLIPEQDRPKAIKKAQKRLGAAFASTRFAGAPMVPVCARPGA
CAGADGAGIEELKGALLGMAAPRAAAAGAPLLFAVDHCFAIRGQGTVLTGTVLQGGVSVN
DTIELPALKISRQVKSIQMFRRPARAAAQGDRAALLVTQLDPKLMERGLAAAPGSVPAFC
GAVATVEKVRFFDGPVPGKVKYHVNVGHETVMAEATFFGLPDGHFGPQWALLKFDQPLTA
PSDSAVIGARLDLDSQGGSCRLAFYGRIVSPLDTGDPSQLARLQVFKVSAAGRECASFFV
AYACGLGEWGASWVGCAVMFG
>SPS.1.cysteine chromosome:NC_009371.1 strand:- positions:69833-72340 species:"Ostreococcus_lucimarinus" sta prediction_program:genewise
MPSARSHALPRRVPSSFVAASRRKRFGTRGTKSAISSSADMRGSRAATPTIKDLVLVGGG
HAHVYVLKSLAMTPMPGVRVTLIAKDLHTPYSGMLPGAVAGHYEDDETRVDLEPLCRNGG
FRIVHDEAIGIDHDDGRVIVKSGRPGVRFDVASVDVGIAPRAGDVRGAEAFATPVKPICG
FNARWEAMLRRVIESGKHCEVVIVGGGAGGAELALSMRHRTREELKRRGMDENLAKFTLV
TRGTLMPSHAKRVRKTFLNIFAESGVDVIEGDGVVTAEQGKLTLESGRVVSADECIWCTQ
AGAAKWLRESTNLALDANGFIEVNPTLESTSHKNIFAAGDVANVLKHPRPKAGVFAVRQG
PPLDKNLRRALLGEPLVDFTPQKLFLGLITTGGKSAVLSYGNLALGGLGPVGERLWRWKD
KIDRKWMKMYQEIPEMKEAEVEQPAVALAAGSDTMAAIRAVPMRCGGCGAKVGATTLSRV
MKRLEPIPTNPNVEVGIDQPDDAAVVSVPDGMVGVQTVDYFRAFVDDPYIFGQIAAVHAL
GDCWAMGADPHAALAIATVPYGLESQVEETLYQMMAGACDILRDAGCGLAGGHSSEGAEL
SLGFSVHGAAPREKLMKKGGMRAGHKIIITKPIGTGTLFAADMRSKAQGRWVSNALDSMR
QPSAVAARTLFEHGATACTDVTGFGVLGHLVEMCKGSSAACVLDMDALPVLPGALECVEI
GITSSLQPANVRLARAIANPAAVSGAARYPLLFDPQTAGGMLASLPSASADAAVEALKRA
GYEHTTIIGEVLEFLPKCASAPEQVVFVASSDVPFDGVGTERPSVVQACGAEACNL
>SBP2.1.homologue chromosome:NC_009358.1 strand:- positions:864243-866495 species:"Ostreococcus_lucimarinus" sta prediction_program:genewise
MTRARDIASALCVDGHSRASVDVTAAAIEAVCSRKARAMPMNVLVGLNVRRDDDDDDDDD
DARDGRTYDDASAALIYDYVEANQRVFAAFAATAHVVEGKGTRCSKFARGASEDDVAKCA
AWRRERMDEGRMRCDVDDVVRMKQRGKGDGRDGTDAAKTKAKTKTKTKSVDATADETKAK
PALLPPAPAPSVPAWNVKPVKMMTSEPAPIARAGALTREGGTSLRDIMASESRRAAPTGK
RQVSTTKALAPKLPIITAELLHRESRRSVMDKFGKVRCQVCGRAFKAYDALEQHIGASHY
GLNNPEAKVLEAAQIAAGIIPTANTQVNRVSLNLGDLVSSKTKTSNSMVNSLATYFKTDK
PAKNARAEGKEQQMIRSTNMATSTGMVPKRGKARREGKKKKQSTLKKIILRERTTRREEE
SKKIVEEEVEVEIEVRVDWVYVLLTYDETNHSVGVNFMCMDADSDDDSDEDVSDESAAAE
GENADEHSVQQKLDIIEARAPAGVWGVRSLLDVLKGEPEPKSAKVKQETRTCDVCDVKCF
GEQAWNAHVGGKLHAKKLAIRDDPEAAEKAASQNKAAKTYVGEEGALNIRYAEQIITDEL
NEATKTLLSTLKRFQDRLYHTDKIKAKMRRRLLFGLREVAKSVDARTSKVVVIAPNIEKI
ESEGGLDDRVRQIIADAREKDVPVIFALTKRRIGKALGIQAVSIVSVLDYNGADEEFKRA
LTLAADGRALYAKRGAVPKLDLSAREFIPSA
>SecS.1.homologue chromosome:NC_009361.1 strand:+ positions:758385-759698,759729-760667 species:"Ostreococcus_lucimarinus" sta prediction_program:blast
MCSMRFGSATPSMALSRNAFSTGSLLYSAPTRSTTTPFSPLSSGSSVNAHVNHRAKSSSA
SSLSRTVLCAEYRTNPPRLSFFRLNVVPPFHAYISKYAERDSAPVAPPSPPPPSNPSVIA
RPSPPRRRTISYTSLAPLDVASASITSSSAYSARAAVSPGRRRRVSANPRTSSRSLARSA
RASTSRAVVAFGTTSTPRARPVADARASRTKICFARVPTSVELFVPSSPLARAVARARRA
STRIVGSRVRARVARRSTVDASRRAATRVRHSSPRRKVCVMDDDLVAAFSANLLSKSYVN
QGAQSLRAHDKVFARLLANRRMLGRGLNDVAIEFLVHKLSVMDSNNFIDNVGVGEREGRV
FSDMVRRRCYSMTHGIGRSGDITAEQPKACGSSAAHALAQCMARDALRLAGMRDLGKRAL
VLPLATGMTLTLVLSSLRVDAAAPNVVIWCRLDQKTCVKAATCAGLEIVVIEPVLNGDQL
DTNVHAIERAIEDVGVDRLVAVVTSTSCFAPRACDDVETVAKLCEKKNVAHVINNAYGVQ
SRVLCERVSKAWTVGRVDAVVQSTDKNFMVPVGGAVVCCGKRNEALVEAVARNYPGRASA
SASMDMFITLLSMGEEHWLRLLDEREKLYDYMHAELSKVAEEEGERMLRTPGNPISMAMT
LSCARGISPTMFGSMLFSRCVSGTRVVAPGEVKTVGGIEFHGFGASHSAYPETYFTAAAA
IGTTRADVDRFASVLRKTFKDFKKKSQPAAA
>eEFsec.1.homologue chromosome:NC_009359.1 strand:- positions:223019-223579,222473-222976,222368-222442,221861-222328 species:"Ostreococcus_lucimarinus" sta prediction_program:blast
MASERVARGAMKPRLNVNVGVLGHIDSGKTSLARAISTAFSTASLDKCPQSAARGITLDL
GFSSFLAEFPDDVDDATREAYDGAQFTLVDCPGHASLIKTVLGGASIIDLMILVVDAQKG
VQTQTAECLVVGEITTDRLIVAVNKIDAFAEEVREEKVAKMQAKLASVFAKTKFKGCAML
PVSARPGIGIEALKTKLLELIPEVKKKREAEGAFLFAVDHCFPVKGQGTVLTGTTLRGSV
AVGDTIEIPHLKLEKKIKSMQMFKKSVDSCARGDRLGICVAGLDAKVLERGLVCEPNTVP
TFDAAIVSASKIRFFKSAVKCGAKFHITIGHTTVMATVHFFGDVSRGGENALSDAFDASK
EYKHCEELLTETEARAIVDEKYALLEFEQPITVPTDELYIASRLDTDIHQNTCRLAFHGR
MLQHINTQREPDAIRSLRVFKMKSREGAIERVQDERTVIGKGMFKKESDLTAFLGMRVWT
SNQECGTIEGGFGKSGKYKVYFSNGIKKGAGNGKLTLRFKKYVFDAQGKKMQQTGL
>pstk.1.homologue chromosome:NC_009363.1 strand:- positions:267512-267538,266609-267493 species:"Ostreococcus_lucimarinus" sta prediction_program:blast
MATASDAASAPREDASKTLVLVLCGLPGVGKTTLARALARRARESGHDAHHARYDARELR
AMTREDGTTAFEPARWRAARAEAAADVDAATRRGNAREDGVKTVVIVDDNMYYRGMRWEV
FRAAREARASCACAHVTAPTKEARRRNRNREGAEAVPEEVFERMTRAFEAPAVTTPGDGA
TFPAFVVDATEETDVDAAWSRALEFWGPAPDVPASEAERELEREAARAETAKSALHALDV
RARASVSRVVADAADARRAAVAAAANEARRALLRDARALDGSRDDVFEEMAMLEGAFAQT
LSDL
>SPS.1.cysteine chromosome:scaffold_11 strand:- positions:73061-75694 species:"Ostreococcus_RCC809" sta prediction_program:genewise
MRVRGRQRRYRSDRDASRRAVTRRARKCPTHCVARAHAAESSRPRRMQTASSRASPTSAP
SHIRRASPLARRRPHDRRHPILAAMRARNAPVVKDLVLIGGGHAHVYVLKSLAMNPCEGA
RVTLIAKDLHTPYSGMLPGLVAGHYSWEETHVDLEPICRSGNFRIIHDEAVGIDHANKRV
LMRSGRPGVRFDVCSVDVGITPRASDVAGANEHATPVKPIFGFNARWEAMLARVLEGGKK
CDVCVVGGGAGGAELALSMRYRMREELKKRGLDENLAAFTLVTRGKLMPSHAKGVRKTFL
KVFDEAGVRVIEDDGVARAESKTLVLQSGREINADECIWCTQAGAAKWLKESTDLALDDD
GFIAVNATLESTSHQHVFAAGDVANVLKHPRPKAGVFAVRQGPPLDKNIRRALLGKSLVD
FTPQKLFLGLITIGGKSAVLSYGNYAFGGIGPVGERLWRWKDKIDRKWMKMYQEMPDMKE
EAIDASPLALAAGEETIAALRAVPMRCGGCGAKVGATVLSRVMKRLEPIPTNKNVEVGID
QPDDAAVVSVPPGMVGVQTVDYFRAFVDDPYMFGQIAAVHALGDCWAMGADPHAALAIAT
VPYGLETQVEETLYQMMAGACSILRDAGCGLAGGHSSEGAELSLGFSVHGAAPREKLMKK
GGMKAGHKIILTKPVGTGTLFAADMRSKAQGRWISNALNSMRQPSAVAAKTLFDHGATSC
TDVTGFGLLGHLVEMCKGSNAAAVLDMDAVPILPGALECVESGITSSLQPANVRLSRAVA
NPSTVSGAPKYPLLFDPQTAGGMLASVPSENASAAVDALRSAGYPHTTIIGEVLEYLPRA
STAPEQVVFVSSRDVPFDSVGDEKPSKLIACDSGACNI
>SBP2.1.homologue chromosome:scaffold_4 strand:- positions:912344-914617 species:"Ostreococcus_RCC809" sta prediction_program:genewise
MRVTSRDLARELSREDETDRVDVLAAAIDALTRVRARASPWDVVVGLNFIHDDDEASTPT
YDEREANAIRAYVKACPFVLAAFERTAHESDGRIRCSKFARGLSEREAAEATAWRRARAS
PAMLALDEEVSGRAREGALGRAGGRRAVKTGGRDGGGGGEDDATRRARVVVAPAPAPTTP
AWTTGTTATAGTTLRDIMATESARSSGGERSTSRRVDASSSKGAVAHVAGMPKFPVITAE
LLRSESRLSPMDKFGKVRCRVCGRSFKAYDALEQHIGASHFGLNNPYAKVLESARIAAGL
APSGKDRINRVSLKLGDLVSSESKTSNSMVNSLAAYFKPERTKHKSVEKKEGNVHGGQMV
RSTNAATSTGMVLRRGVERKDGKKKRHSTLKKIILRERTMRREEETKKLVEEEVEVEIEV
RVNWVYVRVSYEDDACRVRLMCMEEDEDDDEEDDEMGEDEEVSARDPDAREKLETLDERA
PAGAWGARSLLAVLKTKDESAEDAKKKTQTVVKAKQTPRTCAMCDVQCFGERAWEEHVKG
KAHAKKVALRDDPAAAKKLAAARAASGTTYVGETGAESVRYAEQIITNELNESTKTLLST
LKRFQDRLYHTDKIKAKQRRRLLYGLREVAKSVDAGTSKVIILAPNIEKIESEGGLDDRI
NEIIARARENGVPIVVALTKRRVGKALGIPSAVSVVSVLDYDGADEEFKRTVRLAAEGRA
LYVKAQKRGKEDETTRVAASTFDLGAKEFVPASRLSAA
>SecS.1.homologue chromosome:scaffold_6 strand:+ positions:804110-805540 species:"Ostreococcus_RCC809" sta prediction_program:blast
MDGDDPLTRILRARYVAQGRASLASREKILSRLVSNRRLLPEGLPDQAVTHLLTTLATMD
SNNFLENVGVGEREGRVFSSIVGRRCFGMTHGIGRSGDVTAEQPKACGSSAAHALCGALA
RDALRLAGMREVGKRVLVLPLATGMTMTLVLSSMRSRCAREGREGANCVIWCRLDQKTCV
KAATCAGLKLVVIEPVLNGDQLETNVSAIERAIDEVGRERLVAVVTSTSCFAPRACDDVE
VVARLCRDKDVGHVINNAYGVQSKELCARVNKAWTVGRVDAVVQSTDKNFLVPVGGALVC
AGKNDETTVDAVAANYPGRASASATLDLFITLLSMGEKTWTRLLDERESLYAYMRAELEK
VAAEEGERVLASPKNPISMAMTLTCASSVGASPTMFGSMLFSRCVSGTRVIAPGETQTVG
GIEFRGFGASHSAYPTTYFTAAAAIGTTRDDVDRFTSVLRKTFKDFKKKTKAAASET
>eEFsec.1.homologue chromosome:scaffold_5 strand:- positions:226907-228604 species:"Ostreococcus_RCC809" sta prediction_program:genewise
MGTKPRLNVNVGILGHIDSGKTSLARAISTAFSTASLDKAPQSASRGITLDLGFSSFLAD
FPDDVDEETRATYDGAQFTLVDCPGHASLIKTVLGGASIIDMMILVVDANKGVQTQTAEC
LVVGEITTDRLLVALNKVDTLEEKTREEKVGKIQAKLANVFNKTKFKGCAMLPVSARPGG
ADSQALDAGGPPPIGVDALKTKLLELIPEVKRKRERGGAFLFAVDHCFPVKGQGTVLTGT
TLRGGIKVGDTIEIPHLKLEKKIKSLQMFKKPVESCARGDRLGMCVAGLDAKVLERGFIC
EPGSVPTFNAAVVSASKIRFFKSAVKCGSKFHVTIGHTTVMATVHFFGDVPKDGTDALAE
ALEKVHLADGAFDSSKEYKYCEELLTEAEARTIAEEAGDLDVSDAPAFARYALLEFGQPI
TVPTDELYIASRFDADIHQNTCRLAFHGKLLHHINLEKTPDAISSLRVFKMKSREGSIER
VQDERTVIGKGMFKKESDLTAFVGMRVWTPKNERGVIEGGFGKSGKFKVYFPDGTKSEAN
DKLALRFKKYVFEHDAQAKKMQQTGL
>pstk.6.homologue chromosome:scaffold_3 strand:- positions:250061-250237,249293-250021 species:"Ostreococcus_RCC809" sta prediction_program:blast
MASERANAFVLVLSGLPGSGKTTLATRLRARVIELEPTCEVVHVCYDAYEREARAETTRW
KESRERAAEDVRRAIKRANARCESSGDASTSGKSMTLVIVDDNMYYHGMRWKMFRDARDA
RACCATAHVLTREVETTRARNAGRERDEIVSDEVLDRMARAFEAPVVTSPGDAAAFPAFV
VEADDVVDVDKVWTTILEHWGPPPAIPVTDAEREAEREIARAETANSALHALDVRARAAV
AAAVAAVAADSNDSSRVARVAKRVNDARRDLLRDARAIDRTRDDVFEELALLERRFADAA
CV
>SPS.1.cysteine chromosome:NC_014443.2 strand:- positions:73599-76094 species:"Ostreococcus_tauri" sta prediction_program:genewise
MRSARPSRAFVRHPEPVAPASSRPRRRRTRVVTARAMKSSSSPDAIVIKDLVLIGGGHAH
VYVLKALAMRPMAGVRVTLIAKDLHTPYSGMLPGLVAGHYERDETHVDLQPICRAGKFRV
IHDEAIGIDHEEKRVVLRSGRPGARFDVLSVDVGITPSADVRGANEHATAVKPVSGFNAR
WEAMLRRVIEGGKHCEVVVVGGGAGGAELALSMRHRMREECKRRGMNEDLASFTLVTRGK
LMPSHAPRVRNTFLQVFDDAGVKVIEDDGVVEAGEGFVTLQSGRKIEANEVIWCTQAGAA
KWLKDSTDLALDENGFITVNATLESTSHKDIFAAGDVANVLKHPRPKAGVFAVRQGPPLD
KNLRRALLGESLVDFTPQKLFLGLLTTGGKHAVLSYGNVAMGGVGPIGERLWRWKDKIDR
KWMKMYQEMEEMAEAEVESSALALSAGAETMAAIRAVPMRCGGCGAKVGATVLSRVMKRL
EPIPTNPNVEVGIDQPDDAAVVAVPEGMVGVQTVDYFRAFVDDPYIFGQIAAVHALGDCW
AMGADPHAALAIATVPYGLEAQVEETLYQIMAGACSILRDAGCALAGGHSSEGAELSLGF
SVHGAAPREKLMKKGGMKPGHKIIVTKPIGTGTLFAADMRAKAQGRWISNALDSMRQPSA
TAARTLFDHGATACTDVTGFGLLGHLVEMCKGSGVAAVLDMDAVPILPGALECVELGITS
SLQPANVRLARAVANPTAVSGAKRYPLLFDPQTAGGMLASVPSDRAEDTVEALKRDGYVH
TAVIGEVLECLPKAATAPEQVVFVAAANVPFDGVSNARPQKIVSCGTDACNL
>SBP2.2.homologue chromosome:NC_014429.2 strand:- positions:860379-862610 species:"Ostreococcus_tauri" sta prediction_program:genewise
MTAGVARDLVDALNAREDVARAVASVVCSTGARALPSDVVVSLGFRSHDFVNDANWDDSL
TTEERRTVLRYVNACPEIFHAFASTAHVGTGGETRCSRFARGVAADVAERAAAFAKAHGA
RTMEDPDDLRGKATRDGGRGDGRGGAKDAGDRNGGKRAAPRAAPRAATPATPAPWLAASA
TRSSDVAEAKPTTSLKDIMALESRQSSRPIPSTRADTRTRAAAPKLPVITAELLRRESRR
SVMDKFGKVRCNVCGRTFKAYDALEQHIGASHYGLNNPEAKALETALIAAGLAPAGGDGK
NRVSLKLGDLVSSTTKTSNSMVNSLAAYFKTEKQTSQRAEKKEGNIHGGQFVRSTNMAST
SGMVLRRGVERRDGKKKKRSTLKKIILADRALRREAETDKNATVDEVEVEVEVRVGWVYV
VLEFVENEDVRVRLMCMEDDPNDKDGSSTDEGEDEDAERDDAGDGVSTKEKLEVIEARAP
AGAWGVRSLADVLKGAEPKAPPKVKQEARTCEVCNVQCFGERAWEAHIAGKVHAKKLSFR
DDPEAAKKAALSAKSSTTYVGTEGMENARHANQIITEELNEATTALLSTLKRFQDRLYHT
DKIKAKQRRRLLYGLREVAKSVDAKTSKVVIIAPNIEKIESEGGLDDRIQAIIADAREKE
VPVVFALTKRRIGKALNIQAVSIVSVLDYNGADEEYKKAVKLAAEGRALYIKHKQANTVV
EQPMAKQPAQLSLAAVEFIPIGAR
>SBP2.3.homologue chromosome:NC_014438.2 strand:+ positions:115481-116164 species:"Ostreococcus_tauri" sta prediction_program:blast
MKTPKSEKREKTPKTPSTPRSPSTPGTARTASEGMKACSAIATPLADVKTTKKILKTVKR
GARDRPRASSDGRDVGDGSTARGDGTVRAWEGEWEARRTSRARGAILTDDAIVARCAAAK
AKQVRRGVKEVVKALKKDVKGFAVIAGDISPIDVITHVPILCEEADVPYVYVHSKEELGA
AGMTKRPTSVMLVLKEGAKGSVKMSSEDKKEFDEMYAKCVEKIQAMSK
>SecS.1.homologue chromosome:NC_014432.2 strand:+ positions:746562-747980 species:"Ostreococcus_tauri" sta prediction_program:blast
MDDDLCDALSRVVSARYVSRAKQNANAVDGVFKRLSSSRAMPKEPLGDDVIELMLHRLSS
MDSNNFIGNVGVGEREGRTFSSLVRRRCFGMTHGIGRSGDVAAEQPKACGSSLANALCGF
LARDALKLAGMRDVGKRVLVLPTATGMTLTLVLTSLKKQRGVEGRYVIWSRLDQKTCVKA
VTCAGLEIVVIEPVLRGDQLETDVEAIERAIENLGSERVVAVVTSTSCFAPRACDEIEKT
AKMCERLDVGHVINNAYGVQSRALCERVNKAWTVGRVDAVVQSTDKNFLVPVGGALVCCG
KRNETLIDEVATNYPGRASAYASLDLFITLLSMGEKGWVRLLTERETLYEYMREELSKVA
EEVGERMLETPGNPISMAMTLSCAQNVSPTMFGSMLFSRLVSGTRVVTPGETKTIGGVEF
RGFGASHSAYPHTYFTAAAAIGTTHDDVDRFAAILRKTFLEFKVKAAASAAAS
>eEFsec.1.homologue chromosome:NC_014430.2 strand:- positions:216346-216882,215812-216303,215698-215781,215188-215655 species:"Ostreococcus_tauri" sta prediction_program:blast
MAPRPRLNVNVGVLGHVDSGKTSLARAISEHFSTASLDRAPQSAQRGITLDLGFSSFLAD
FPDGTAPETLEAYDGVQFTLVDCPGHASLIKTVLGGASIIDLMILVVDANKGVQTQTAEC
LVVGEITTDRLVVAINKIDAFEESVRDEKVGKLTAKLANVFSKTKFKGCAMLPVSARPGI
GIEALKATLMDVIPEVKRKRDGGGAFLFAVDHCFPVKGQGTVLTGTTLRGGIKVGDTIEI
PHLRLEKKIKSMQMFKRPVESCARGDRLGICVAGLDADVLERGLVCEPGSVPTFNAAVVS
ANKIRFFKSAIKCGSKFHVTIGHTTVMATVTFFGDAPKDGQDAGESKFDKSKEYKYCAEL
LSEVEAKEASEARYALLEFEQPITVPTDELYIASRFDTDIHANTCRLAFHGKLLQHMNTE
KDPNAFRALRVFKMKSREGSIERVQDARTVIGKGMFKKESDLTSFIGMKVWTSNNECGVI
EGGFGKSGKYKVYFSNGIKGEGDGKLVLRFKKYVFERDAPKMQQIGL
>pstk.3.homologue chromosome:NC_014434.2 strand:- positions:286862-287128,286538-286840,286145-286513 species:"Ostreococcus_tauri" sta prediction_program:blast
MTGERASEDASSSSDDARERSRALARDGAREGGAEAWMTRAGVMVLVLCGTPAVGKTALA
RAMEATRPDGVDVVARVSFDDVEREGRADPAAWRRARAKAKANVANAVRNGVTSGQRVVV
IVDDNMYYNGMRTEMFRLARDHGAACVVMHVRANAETARARNAQRGRSEVVDARAFDRMV
DAFEAPILTEAFEVDTSVSFPDARDCWDAAVSRWGAAPLLPESEHERERIRELARAETAK
SALHALDGRARAAVSRAVDFARRSASDVTLVAESFNRLRRDLLRDARAIDRSTDDAFEQL
AILERRFIDALVM
>SPS.1.selenocysteine chromosome:AROW01002711.1 strand:+ positions:16353-16553,16653-17138,17250-17720 species:"Porphyridium_purpureum" sta prediction_program:blast
MASESGGTARPSGSRAPQDLAFRCNHVSQFKAESIGLSAGFMLTNFSKLKGUACKLPQEE
LDNLLRESAVETPEERQQEDIGAITSAASRSGTDTWKLVSTHDFFFPLLDDPYVMGKIGA
ANVLSDLYAHGATEPDTVLMTLALSSDMSKSDQRIVAAEMVRGFRDTVREGGCEVTGGQT
VVNPWPIIGGTAISVVPASRLPPLTSAQPGDVLVLTKPLGTQVAVNLFQSGNDAERAMDH
AARSMTLINREASTLMRVHGSRASTDVTGFGILGHAQRLAQNQKQNVVFEINCLPVLRQM
MLVNDAMNAGRTFKLRHGLSAETSGGLLICFPRALADSFLTAYRAAIGLDLGWIVGTVRA
CDDDERAGALVLDTATTLECDVLCSD
>SBP2.1.homologue chromosome:AROW01000974.1 strand:- positions:33071-33778,32726-33052 species:"Porphyridium_purpureum" sta prediction_program:blast
MDRGRPRERRPKATQPSGERRPDTPSSRQVDRLAAPQTEGFQVDFVQLVQLSQRQHDRAR
GLGAVLENGSNVGVRSHPSGQPPMARAQARPKRGKQRLQPKPKRPSAVKRAVLEERERQR
AGEENAGATADRSCSAEETVAQRAARQRALPPVQLHGEHRIQSYCDQILTSEMDQLVAAL
LSKLATFQARLDPSEPNYKLRRRFVHGLRQAQAAVEANRAILVIIVPDVEPSGATDGMGA
TLSRLTELSRQPTNKATVVFALNRRKLARALGLSSHKKASIVAVYSVDGAHDVYVQVRDL
SKSLHEQFESEQERSDRDVSRTFLVDRRNRTATADFQVEDHRLTA
>SecS.2.homologue chromosome:AROW01000138.1 strand:- positions:39783-40151,38569-39633 species:"Porphyridium_purpureum" sta prediction_program:exonerate
MDDECFRLMGTLIEPRYVQQACDARRSHTQKFRTLLANRQLPETGWDALTLRLFLTDVAA
MDSNLFVGNVGMGEREGRVFSDLVRERHYGFAHGIGRSGDIGAVQPKAAGSSLVSVLAKI
LALHALRLAGFRSARFGAVIPLATGLSLTLVLSALRGERPGATKVIFCRIDQKSCVKSIL
TAGFEPLVIDGVLQGDQVCTNMEEVSNTVLREGAHTVLCVLSCSSCFAPRAPDDVVAIAR
FCRKNNVPHVINNAYGVQSRRMMHEIDVASTTGRVDITVQSTDKNFMVPVGGAILASAHR
ELVQRVLETYPGRASGSPSLDLLMTLLQLGQNGWRSLLDERERTFAQLHARLVHFAERVG
ERVLESPRNDISIALSLSTFETRHADVCELGSQLFRRLVSGARVVPRTEKQAAISGVRFD
GGFGAHHPAYPSSFLTVASAVGHTDADMDSFFNKIEKVFATSGSKDSVAENTGRLDIE
>eEFsec.1.homologue chromosome:AROW01001409.1 strand:- positions:62334-62762,62133-62303,61887-62096,61254-61853,60951-61184 species:"Porphyridium_purpureum" sta prediction_program:blast
MAEEHEPWMWKNVNVGVLGHVDAGKTSVVRALSNIVSTAALDKHRQAQERGITIDLGFSC
MEDAQQRLRVTLVDCPGHASLIRQVIAAAQMIDLVLLVVDAQKLVQAQTAECLALSQILF
DADQMVVALNKVDLLATEKTRTEIASTMAKLDAMLCKSTRFGGCPMVSVSARHVDHLYGM
ESLRSVLLSKAAERVARRQTSGGFILSVDHSFVVKGSGVVLTGILLRGSIRVGDMLELPL
HRTLRKVKSIQIFRRVVDRAAMYDRVAVCLAGTDLALLERATACSPGLLSCTSTLVMHAR
RVRHHKREIASGSKYHFSVGHAVVVGTVNFFYSSAPGSFSLESLFIRLPELPAAETDSQN
ETGSCARVVFAIVELEHEVVLIPDSVIVASRLDIEYTTNERVCRLAFSGEPILRDKTGVP
THASELRKRMRVGQHRVLQGTVDRLVSERELIARGMLKKHSAPERLIGMKVVDSRECFGY
ITRTFGQSGKLSVSIYPGQAPPAVGSAVYASFYKERGWGSDSDRPIRYLQLFADNVASAT
EQGVGPRP
>pstk.4.homologue chromosome:AROW01000314.1 strand:+ positions:5540-5632,5663-5794,5816-6001,6029-6217,6254-6532 species:"Porphyridium_purpureum" sta prediction_program:blast
SGKSTLARALLSSCDLLQQRLQHGELCVSVLMNVAEFDKQAYADARKASREALESRVHQS
VCLNDMSKDSVCARVARVDQGVHACHVLVLDDTHLLAEQRKKVWRVAVRHGAAFLQVFVD
SSAMELRQLVARSVDAAVPSDVIQKNIQLAEPPDPSLRAWESDSVTILAADTTSCDRVIE
MIIDRVRSSFQQQQQQQQQSASRTAHPERDSEAPTVRHAVDLTMRRIISNLIAEASCAAE
RAVLAGILAERKQRMLSELRSGEINVDDLSEMRIRAYLESARTPAEQAPLYRN
>SPS.7.cysteine chromosome:scaffold1489_pilon strand:+ positions:112940-113069,113364-113464,113590-113674,113834-113948,114130-114314,114841-114947,115067-115240,115379-115470,115613-115685,116034-116270,116847-117052,117340-117538,117732-117861,118266-118328,118646-118716,118896-118988,119137-119283 species:"Spirotaenia_sp" sta prediction_program:genewise
MDSCSHVIVLKSFGMKPMPGVRLTLVSRDVHTPYSGMLPGYVAGHYAYEDCHIDLRRLAR
FAGARLIHCSASGIDMQLKQVLLDGRPPMKFDVLSLDIGVTSLVCFSGAAKYTTPVKPIN
LFHERWQKTLDRITSCPSEVRAHEIAIVGGGAGGVELCLAIQHRLLEELKVLSSNNTLVQ
FVLEDQQYEQPTNLASLLGVLDASRSVQIVQSNEIAEVQENVLLSTSGQKFAFSECFWCT
EGGAPAWLNGTELALDRNGFVSIEETLQSISHTGIFAAGDIHASDVHPRPKAGVFAVRQG
PPLADNLRRHLLGKSLKPFRPQLKYLSLISTGNKYAIATRGDLAFEGSLLWLLKDWIDRG
FMRKFSELPDMEAKPSLNLPVARAAGEGVMAALAALPMRCGGCGAKVWDLGTSIMHINTV
CSRSSKQYRNPWLVTEHIGIYEMTEQVIVHTVDFFRSFVEDPYLFGKIAATHALGDCYAM
GAEPLTALAIATVPYNTEDKARLRMTSYHCNRILVQVEEELYQAMAGATDVLNAARCQLV
GGHTSEGVELSLGFAINGMIEESSLLRKGGMMVGDVLILTKAIGTGTLFAADMRAKAKVC
SEHHGQGTASLSEILGTSSATACTDVTGFGLLGHLVEMVKASGIHVYLDLAAIPILEGAE
ECVGAGLLSSLQPSNLQLRRSIQNLDEANKDPRFPLLFDPQTAGGLLASVPAGRAQDCIH
QLRHAGYPSASIIGQV
>SPS.9.cysteine chromosome:scaffold736_pilon strand:+ positions:87608-87672,88059-88174,88458-88558,88696-88780,88946-89046,89247-89357,89876-90064,90184-90357,90494-90585,90727-90799,91157-91402,92009-92274,92541-92739,92923-93052,93459-93521,93839-93909,94119-94211,94416-94601 species:"Spirotaenia_sp" sta prediction_program:genewise
MRASQQPTPVVKDLVLLGGGHSHVIVLKSFGMKPMPGVRLTLVSRDVHTPYSGMLPGYVA
GHYTYEDCHIDLRRLARFAGARLIHCSASGIDMQLKQVLLDGRPPMKFDVLSLDIGVTSL
VCFSGAAKYTTPVKPINLFHERWQKTLDRITSCPSEEERIAIVGGGAGGVELCLAMQHRL
VEELKVLSSNNTFFLCFTLPCSKCLSCQDQAPTIPCSSCSGVQILQSDGIAEVQENVLLS
TTGQKFAFSECFWCTEGGAAAWLKGTELALDRNGFVSIEETLQSTSHSGIFAAGDIHASD
VHPRPKAGVFAVRQGPPLAENLQRHLLGKSLKPFKPQLKYLSLISTGNKYAIATRGDLAF
EGSFLWLLKDWIDRGFMRKFSELPDMEAKPSLNLPVARAAGEGVMAALAALPMRCGGCGA
KVWDLGTSLSCLSVASAQGPPSSTAILGCSELPAVPLLLALTEHIGNYEMPEQVSVHTVD
FFRSFVEDPYLFGRIAATHALGDCYAMGAEPLTALAIATVPYNTEDKARSQPAPLPGQKR
LRITSYHCNRILVQVEEELYQAMAGATDVLNAARCQLVGGHTSEGVELSLGFSINGMIEE
SSLLRKGGMMVGDVLILTKAIGTGTLFAADMRAKAKVCLAPHRQALHPSPEILGTSSATA
CTDVTGFGLLGHLVEMVKASGIHVHLDLAAVPILEGAEECVGAGLLSSLQPSNLQLRRSI
QNLDEANKDPLFPLLFDPQTAGGLLASVPAGRAQDCIHQLRHSGYPSASIIGQVWHSYEP
WRLMWTR
>SPS.11.cysteine chromosome:scaffold95_pilon strand:- positions:288226-288290,287712-287827,287326-287426,287102-287186,286847-286947,286531-286667,286158-286222,285854-285960,285562-285735,285323-285414,285106-285178,284602-284807,283720-283980,283321-283489,283009-283138,282548-282610,282147-282217,281859-281951,281505-281651 species:"Spirotaenia_sp" sta prediction_program:genewise
MRASQQPTPVVKDLVLLGGGHSHVIVLKSFGMMPMPGVRLTIISRDVHTPYSGMLPGYVA
GHYTYEDCHIDLRRLARFASARLIHCSASGIDMQLKQVFLDGRPPMKFDVLSLDIGVTSL
VCFSGAAKYTTQVKPINLFHERWQKTLDRITSCPSEEERIAIVGGGAGGVELCLAMQHRL
VEELKVLGSNNTLVAFVLKDQFRLLPMHAPAAGKMIEQILQDRGVQIVQSDGIAEVQENV
LLSTSGQKFAFSECFWCTEGGAATWLKGTDLALDRNDFVSIEETLQSTSHTGIFAAGDIH
ASDVHPRPKAGVFAVRQGPPLAENLRRHLLDKPLKPFRPQLKYLSLISTGNKYAIATRGD
LAFEGSFLWLLKDWIDRGFMRKFSELPDMEAEHSLNLPVARAAGEGIMAALAALPMRCGG
CGAKVWDLGTSILHISSVCSSSDLVNAPQPCTAIPLLLALTEHIGHYEMPEQVSIHTVDF
FRSFVEDPYLFGRIAATHALGDCYAMGAEPLTALAIATVPYNTEDKASNLFQVEEELYQV
MAGATDVLNAARCQLVGGHTSEGVELSLGFSINGIIEESSLLRKGGMMVDDVLILTKAIG
TGTLFAADMRAKAKVCLAPHRQALHPSPEILGTSSATACTDVTGFGLLGHLVEMVKASGI
HVHLDLAAVPILEGAEECVGAGLLSSLQPSNLQLRRSIQNLDEANKDPLFPLLFDPQTAG
GLLASVPAGRAQDCIHQLRHAGYPSASIIGQV
>SBP2.1.homologue chromosome:scaffold887_pilon strand:+ positions:29482-29604,29668-29676,29707-29730,29809-29925,30312-30521 species:"Spirotaenia_sp" sta prediction_program:blast
MRVVSLVLIHALHHTFRYCNQVITTELNRVTTELLKELLRFQERMWMMKELPAKKKRRLV
VGLREVSRAVRTKRAKCIIVAPNIEEITSEGLPQAFGRRVRMSTVAICDYDGANGLFKEM
VSHAAKGREQWLALHKDEAASHCPPQPTPNPSALEVSSPVT
>SBP2.4.homologue chromosome:scaffold179_pilon strand:- positions:111052-111165,110768-110882,110530-110627 species:"Spirotaenia_sp" sta prediction_program:genewise
FFRYCNQVITTELNRVTTELLKELLRFQERAKAKDVLKAKKKRRLVVGLREVSRAVRTKR
AKCIIVAPNIEEITSEGGLDSTVTSILQQAGANEVTVVFALTKSRIAQV
>SBP2.8.homologue chromosome:scaffold70_pilon strand:- positions:20302-20568,20122-20283,19395-19496,19120-19227,18521-18730 species:"Spirotaenia_sp" sta prediction_program:blast
MRGQYRDAQMVVNPNVASSTLLIQRRGKERLIPKKKKLSALKKVILRERAMKQSSGEVLE
GSCKLPFSGLLYQPPEMSRRKSGTAVKVPATNPMLEDLIAISSKSLCYLSVGLVPVTAAE
GDSNSKPTVGAVASTSTSPHCCHVITTELNRVTTELLKELLRFQERAKAKDALKVRKKRR
LVVGLREVSRAVRTKRAKCIIVAPNIEEITSEGLLQAFGRRVRMSTVAICDYDGANGLFK
EMVSHAAKGREQWLALHKDEAASHCPPQPTSTPSALEVSSPVK
>SecS.2.pseudo chromosome:scaffold420_pilon strand:+ positions:5049-5141,5253-5327,5575-5727,5893-6086,6324-6396,6604-6743,6840-6912,6995-7092,48425-48467 species:"Spirotaenia_sp" sta prediction_program:exonerate
MDEASLALAERLVSPSYIRQGGQALARRRKMVKALLSQRQLPQEPWDDDTIEWLIQDLAC
MDSNNFVDNVGIGEREARCASELVRRRHYGLAHGIGRSGNIADEQPKAAGSTLLARVTNF
LVKDALDIAGLKGMSICDFFAICTQLAIVKQSQAV*AGMTDILRRLVWYMQMSVLWPRMD
QKTCVKAVTSAGLDLVVISSILEGDQVCTNVTQIEQEICTRGADNIVCVLTTTSCFAPRA
ADRVEEVAKLCHRYGVGHIINNAYGVQASSICESVTRAWRRGRVDGIIQSTDKNFMVPVW
VLGAAEDARRPGLV
>SecS.13.homologue chromosome:scaffold55_pilon strand:+ positions:10650-10808,11166-11327,11493-11568,11686-11783,12164-12342,12439-12511,12594-12686,12774-12846,12962-13026,14116-14193,32006-32096,94296-94357 species:"Spirotaenia_sp" sta prediction_program:exonerate
MDEASLALAERLVSPSYIRQGGQALARRRKMVRARRRAARRPPHGLRAALRALAMQDLAL
MDSNNFVDNVGIGEREARCASELVRRRHYGLAHGIGRSGNIADEQPKAAGSTLLARVTNY
LVRDALEIAGLKDVGAVTVLPIATGMTITITLLALRSKRPACARQAVNTYLVDCVTMQVI
SSILEEDQVCTNVTQIEQEICTRGADNIVCVLTTTSCFAPRAADRVEEVAKLCHRYGVGH
IINNAYGVQASSICESVTRAWRRGRVDGVIQSTDKNFMVPVGGAVLASGAKDASLVDAVN
ALYPGRASMSPLLDVFITLLSLGASGSCRYPVPYLTAAAAIGTTIRDVDTFLDPLERLLD
LVGARHGGSRPPAPRAGPSLAAGGGGGGGTYGGDGGEGGGEGG
>SecS.18.homologue chromosome:scaffold274_pilon strand:- positions:59190-59282,59004-59078,58588-58770,58378-58453,58150-58261,57951-58023,57603-57742,57436-57508,57261-57353,57101-57173,56919-56985,56185-56346,56003-56092,55742-55859 species:"Spirotaenia_sp" sta prediction_program:genewise
MDDASLALAERLVSPSYIRQGGQALARRHKMVKALLSQCQLPREPWDDDTIEWLIQDLAL
MDSNNFVDNVGIGEREARCASELVRRRHYGLAHGIGRSGNIADEQPKASAIDALVEQAAG
STLLARVTSFLVKDALKIAGLKDVGAVTVLPLATGMPITITLLALKSKRPACARQVLFII
FVLWPRMDQETCAKAVTSAGLDLVVISSILEEDQVCTNVNQIEQEICTRGADNIVCVLTT
TSCFAPRAADRVVEVAKICHRYGVGHIINNGYGVQASSICESVTRAWRRGRVDGVIQSTD
KNFMVPVGGAVLVSGAKDASLVDAVNALYPGRASMSPLLDVFITLLSLGASGRGKSPAMD
PPLQSSESERLGRAAVELEDSKLEVEQEHTGGSGRSLTFLGSMLFMRCISGCRIVVPGER
KTVGGHKFDGYGASYHRYPLPYLTAAAAIGTTICDVDTFLGRLRIALIEFKNLKHL
>eEFsec.2.homologue chromosome:scaffold454_pilon strand:+ positions:661219-661314,661442-661544,661649-661719,661822-661881,662069-662110,662238-662397,662648-662715,662872-662966,663204-663309,663491-663590,663721-663896 species:"Spirotaenia_sp" sta prediction_program:genewise
ALSTALSTAALDKHPQSQERGITLDLGFSSFTVPLPEHLAGLPYDQLQFTLVDCPGHASL
IRTIIGGAQIIDVMMLVVDVTKGVQTQTAECIVVGEISPTRNMVVVLNKIDLLPEATRAA
HIEKTKKRLRATFKGTKFADCAMVAVAACPGGAERTGEGNAAQGLHNLVHELSACVQDIE
RSDAGQFMFSVDHCFLIRGQGTVLTGTILRGRASINQTIELPALKLLRKVGRKLTRHMYV
GTNDAQGDRVGICVTQLDAKLLERGIAADPGSVPTAKGALAEVQKVRFFKGAISSKSKLH
ITAGHTTVVAQVSFFRVPASCSNSQLPGSCCLPSWRTLMLVFLLCLLFNGIPTRATPPH
>eEFsec.12.homologue chromosome:scaffold84_pilon strand:- positions:176645-176746,176422-176524,176234-176304,176043-176129,175569-175728,175285-175352,175049-175135,174876-174923,174699-174761,174409-174508,174136-174282,173624-173685,173310-173364,173096-173172,172902-172949,172603-172696,172265-172416 species:"Spirotaenia_sp" sta prediction_program:genewise
ARALSTALSTAALDKHPQSQERGITLDLGFSSFAVPLPEHLAGLPYDQLQFTLVDCPGHS
SLIRTIIGGAHIIDVMMLVVDVTKGVQMQTAECIVIGEISPTRNMVIVLNKIVRYHLLSN
LTKKRLRATFKGTKFAECAMVAVAACPGGVERTSEGNPARGLDNLVHELSACVQDIERND
AGRFLFSVDHCFLIRGQGTVLTGTILRGRASINQTIELPALKLLRRIKSMQMFHRPVTTA
IKGDRVGICVTQLDAKLLERGIAAEPGSVPTAKGALAEVQKARFFKGAISSKSKLHITAG
HTTVFAQVSFFRVPASCSNSQLPGSSCLPSWRMLILVFLLCFLFNGDDLCTMEALKQFAL
LEFQTPITCPSDALIIGSRLDTDVHSSTCRLALHGKLVTFVDPSDKAIMQKLRVYKEKTR
EGVIDRYVDGYNVIGRGLFKKETDISLFVGLRVTSDNGESGVIQSSFGKSGKFKVDSYVF
FLTKICGYCMKSHQWCTAHKSAHCRNLI
>eEFsec.18.homologue chromosome:scaffold590_pilon strand:- positions:130165-130260,129914-130016,129664-129797,129049-129208,128764-128831,128522-128608,128349-128396,128172-128234,127886-127985,127653-127753 species:"Spirotaenia_sp" sta prediction_program:genewise
ALSTALSTAALDKHPQSQERGITLDLGFSSFAVPLPEHLAGLPYDQLQITLVDCPGHASL
IRTIIGGAQIIDVMMLVVDVTKGVQTQTAEVDITRSMRGLNVERSVLLRRATKKRLRATF
KGTKFADCAMVAVAACPGGAERTGEGNPAQGLDNLVHELSACVQDIERSDAGQFLFSVDH
CFLIRGQGTVLTGTILRGRASINQTIELPALKLLRKIKSMQMFHRPVTTAIKGDRVGICV
TQLDAKLLERGIAAEPGSVPTAKGALAEVQKVRFFKGTISSKSKLHITAGHTTVVAQLSF
FRVPASCSNSQPPGPVCLPS
>SPS.1.selenocysteine chromosome:NC_012086.1 strand:- positions:276271-277311 species:"Thalassiosira_pseudonana" sta prediction_program:genewise
KGUACKVPQTQLQSMLSTLGLGDGQNMGTANGKIALDCSVRKTKQGHVCISTTDFFFPLV
DSPYLQGRIGAANVLSDLYAEGVGECDFMLMLLAACRDMVDEERNICTREMVRGFNDACI
EAGTTVTGGQTVLNPWPVIGGVATTICSEGEYVKSDGAQVGDVVVLTKPLGTQVAVNVHE
WRVRQTPKWKELTKRNVLSKEEAEDMMHSAVCSMARLNRHGGSLMVKHAAHAGTDVTGFG
ILGHAQNLIENQRLQVGMEIHTLPCIANTAKVEKSGVLDFRLLKGYSAETSGGLMICMSE
KDALAYCRELEELDGEQAWIVGRVVADEGRKARIVEDVTVLEVKSEC
>SBP2.1.homologue chromosome:NC_012076.1 strand:- positions:900478-901734 species:"Thalassiosira_pseudonana" sta prediction_program:blast
MPPSAEEERKWNLAVMRTMSERQSPMRDPSSELTGDNGSSMSVDHSPSNTIVFHKILCDD
DYEDEGALQESLDDIKSLAIQYGQVTDARAATTGRDKGDVYISYKAQVSAEKAVQQLNGV
IVGGSNILVSTQLESPHYKQPSGAVEIILSNVLNESDFEDEDCMNESIEDISNMARKYGL
IGKVYAQTSGEQRGNVRVEYLEGEEAARRAAQQLNGLTIGGVVISATAVSSSINANDADE
KQANSDRSQPEKEAPPPMYSGDKIIPERFAACKRVPKIPNAGIPRSYASKINDERATPLL
VEMLGELMRLQERSKDDKNARARRRLVMGLREVARGIRAHKVKMVVMANNLDEYGAIDSK
LQEILDMARAEDLPILYELNKRRLGKAIGKSIKVSVVGIQNADGAHEPFKKLKRMLGMA
>SecS.1.homologue chromosome:NC_012068.1 strand:- positions:1392605-1392817,1392341-1392544,1392242-1392307,1391933-1392199,1391489-1391911,1391162-1391446 species:"Thalassiosira_pseudonana" sta prediction_program:blast
MDATTIPDLFASLKIPTNHTSLGLSNLIASNSQTKALFHHKRLPDHGWTDVQIQRLLLEL
SVLDTNCEESVTGAGEREGRIYAPLVSQRHFGFGHGIGRSGDVMEAQPKAVGSSALLRLT
LRLTLDAVRRGAGLNGTLGGTLLPVCTGMSMALVLSGLRDRNTERNIVLWSRIDQKSCYK
SILSAGLKCVVLPTKKHPDTDEVSTDLEALKEALDSFGNSILAVLTTTSCFCPRVPDEVD
QVAKMIMSWNVSHVVNHAYGLQCQTTNKLLNRACIIGRVDAIICSTDKNFLVPVGGALIL
SPDSNVIETISKNYPGRASSSPMVDLFITLLSMGLNGYKGILEERKRLTELFGQSLQRVA
TVFGETVLNCPRNTISFGMTLDNLATINGSDITKFGSMLFTRCISGTRVVPRGSTKTISG
HTFEGFGSSNDDYPYAYMTSACAVGMGEEEMNEFFVRLEKSWIDYRKKLEQEVRKKKIKL
AMDKDT
>eEFsec.2.homologue chromosome:NC_012068.1 strand:+ positions:1262366-1263362,1263489-1263875,1263936-1264412,1264500-1264807,1264899-1265627,1265914-1266261 species:"Thalassiosira_pseudonana" sta prediction_program:exonerate
MTESLTKKIDINDLRADKGGNPEKYRQLLLALGGASSSSPSDDHHDVSSTPTRSTPATTT
TTTTSAAANNTPSSSSSPGDLISQALHHDHQKRQTQTTLETLRHDLSNLQKNTIAPKKKA
GEDVSLEVAQLKEWKVQIGSLEKEVKEWERRREGVLCEINGLLGSSRVDVDVSVVDGGNS
DANDEKGDTSDGVADGIESHSSDGNAPNGGNSSPSSRPLDKQQSVEEFNQQTAPQTPATE
PTPSSSDTTITSELPILSPEQIKSIPPERILNLNVGVLGHVDTGKTSLVKTLSSVLSTAS
LDKSKQSRARGITLDLGFSAFLLPLPEHLRREASNPQQEQMQLQQKYDLLQVTLVDCPGH
ASLIRTIIGGAQIIDMVLLVVDATKGIQTQTAECLVIAEMTTRNLIVVLNKVDLFPENER
EERIRMAEKKMRMSLRGTKFENAMMVGISACVGGEKVAAIGGTNNIHGLLNILQSQIRAP
SRDSKPSPDRFHFAVDHCFPIKGQGTVLTGTCLSGSARPNDMVEFPTLATQKKIKGLQMF
RRKANIIQQGDRAGICVSNFDAKLMERGIIASPGTVKLIRGAIAVVRKVRFFKGGLHSGA
KFHVSVGHTTVMATVTFWGARGSADLAGLPRLKFDWNQDFLHQDDYLEVLPSVDNNSNNN
DESDKAKEKGLPPLHWARLEFLTPVYCPIDSLVIGSRLDTEVNANTCRLAFSGRLVERYE
AKTDHNRLKSYTKKEKIGTVCRLGDPFRRSDDNKLVRYEVFGTDLFKKETNMSQFVGLLM
ETDRGDIGSIQSSFGTSGKFRVNFPAGTDIREGDPLYLRFKRYANDPKKAIHQDGSLPRA
RPGSRVDVPIKKKKSKSKNGAAHGGLATGDGGTAKNDVIGSNGSNDKDVKIGEVDKLKGD
VLPNGKHTMSIVSGLFSMADDINKHKGRRVVCTTTEEEGVVDGSFGKMGKCRCLFEDGIS
AEVGSQTEVTMISRNAISNALLILCCIAVSTTNAFTPSGIQTRATAITNTATTLYQFGKK
KQQNEEDDLSWMEVRDLTREEMLEINKRNEEVMNRELGAMTGISVLFSIPILYLCWVAFF
TD
>pstk.4.homologue chromosome:NC_012064.1 strand:- positions:321703-322299,321319-321636,320998-321300 species:"Thalassiosira_pseudonana" sta prediction_program:blast
MVEKQSAVWLLLLQEGRNTPSTRFERQPSGLASKEDMEIKGDNISLAHHIKYTSVVLLCG
LPGSGKSTVARQLIASNSRCKHEDKEVTSLYDKVVLIDYDAIAEEELVRSTTTNGHLHTS
NESTSNDQGHTCDNTVFDSTSLDAWRKSRMTALNVLNSTLRTHFSKIDGLSNRHQSLLVI
IDDNFHLRSMRREVYRVCQQPTIGYATIHVSTPLDICLERNRLRTGKRCIPEEVITRMDM
AMEPPDDTKACASFERFHTTIDNSSDSDKSGIDNTILQQIVECIHASLQSPITPKDEMTP
EQLAERQREKTLKCQVQRIDQLLRKLVGAVGRVDQSKCRRANDIRKLLLEKVKSEEAYLD
DETIANQFAFIILEKDKANIQCNELNSSLTQSIQETLHDFVSTRKP
>SPS.2.cysteine chromosome:UNSF01000035.1 strand:- positions:226980-227116,226628-226885,225826-226250,225090-225455,224553-224917,223843-224262,223327-223716 species:"Ulva_mutabilis" sta prediction_program:genewise
MQHLVLVGGGHSHVFVLKSLGMKPLPGVQITLITRDILTPYRHVASGMVPGYVAGHYSYD
QCHIDLAQLATFSKARLVHDPCVSIDHQRKQVGFKHRPPIPYDCLSINTGITPDLQSTPG
MEYVTPVKPIDGFVKRFDALLKRAQACQGDLNVVVVGGGAGGVEVAFALHHRLQHSMGTN
ADKPASGETNRSNVYVTLVTGGKILSSHPRRARKLFLDLAQQRNISVKEGFKVSHVQKGA
IRTRAGDSIPFDECLWCTQAAPARWIQACSLPKTDGGFLAINEYLQSAGGPTNIFAAGDV
ATSICDPRPKAGVFAVRQGAPLADNIRLFLTGQKLKPFKPQKDFLGLVSTGDCGAVATRG
SMAFSGEWLWKWKDQIDRRFMKQFSEELPSMGVDVGPTPDVLQGETSGLLDVWERSKMLC
RGCAAKVAPLALHQVLQELNLKQPDDTVSSLVGVPLAQEDAAVLPPPPSGMVSVHTVDVL
SAIVADPYVFGRIAAVHALSDCFAMGAKPATALAIAQVQHAAPDIVTSELRQMMHGALVE
LRKAGCALVGGHSSKGSETTLGFSVTGHAKPIDLMLKSSLRPGERLVLTKSLGTGVLMRG
AMLGKAHGEHQRLAWESMLQSNQAACHILQRHGVRACTDVTGFGVLGHVVEMADASQVNI
ELEMSCVPLLPGAKELLRMGVQSTAASSNAHYLQYVNRDKATGLGDERLILFDPQTSGKS
AAQACRYDCTVDSLDIWLCGAGGLLFSVMDDKCPEVLHDLLAAEYHACVIGKTLAGTYSR
TPVHLAD
>SecS.1.homologue chromosome:UNSF01000100.1 strand:+ positions:254173-254340,254471-254637,255262-255487,256221-256610,256837-256937,257307-257553 species:"Ulva_mutabilis" sta prediction_program:genewise
ESAVQDLAFMDSNNFRGNAGVGEREGRVASALVARRHWNLAHGIGRSGDIAAEQPKAAGS
SLMTRITHCLLQHALGLAGLRTVAAVQVYPVATGMTLTLAYLACAARRPDAKYVVWSRID
QKTCLKAIAAANLQPVVVPLCCGSADSSDELSTDMEAVAAAVARLGAAAVACVTTTTSCF
APRACDDVEAVAKLCLAHGIPHVVNNAYGVQSAALCARVSRACRVGRVDVLVQSTDKNFL
VPVGGAVAALPRAPRAAEGGGSPPEYEGVVFRDMAARYPGRAAASAHVDLMITLLHLGQQ
GWERVLAEREEMYAYLKAQMEVAAADLGERLLHTPQNPISIAMTVDSLGERGSGVSGTTA
TVLGALLWQRHVSGVRVVRRGVRQTVAGVPFDGYGSSSDEYGHDYLTAAAALGETREDVD
RFVAKLRKCWALV
>eEFsec.5.homologue chromosome:UNSF01000029.1 strand:+ positions:597977-598163,598824-599163,599470-599624,600109-600360,600602-600745,602853-603127,603587-603841 species:"Ulva_mutabilis" sta prediction_program:genewise
STRTAMKDVYNINVGVLGHVDSGKTSLVAALSDILSVAALDKHPQSQERGITLDIGFSAF
TVSPLQEQFAAETLQFTLVDCPGHASLLKTVLVGAQIIDMMLLVVDATKGVQTQTAECVI
VGELLSQCAVVALNKTDLFPPETRQKSARRAGRSVVNALRLTRFAAAEIVPVAAKVGGGG
KVAGIGIDDLKAALLRAVPQLHRDTKKPLLFMADHCFAVKGHGTVLSGTVLQGSVARGDT
VELPDGRLQRKVKSLQCFKQPCARIAAGDRAGMCLAGVPPAKLERTFVSAPGLLKRFSAC
VCMVQRCRFYTGPIKSRQKVFITAGNQTCMAAVLFFGLPDGEGRSQVCPSATCSITATRS
RPFNSDDPLNKRPPQAEASAQKAEPAIHYGMEWAVLVFDRPLLCLPGSVIISTKFDLDLH
HAGTACRIAFYGNVAQILEDPSEQQKLKMYRLKFRKGVIDRITNDGDAIVKDMFKKDSDL
RIFKGNQIVATSGATGEILGSFGSSGKVRVSFLGPVQRGEVVTMRMKKPVPCKLSS
>SPS.3.cysteine chromosome:NW_003307549.1 strand:- positions:1686660-1686873,1686219-1686375,1685663-1685805,1685091-1685281,1684426-1684510,1683602-1683789,1682977-1683174 species:"Volvox_carteri" sta prediction_program:genewise
MQVHQWHRKFREVSASARGYATTSSAPAADGAAAEPGAQVRLTQLSHGGGCGCKIAPAKL
QEILLNVQLDFGSPELLVGASTSDDAAVYRLSPTQALILTTDFFMPIVDDPGDFGRVAAA
NAISDVYAMGGRPLLALSVLGMPVNKLPAGVIRRIIQGGADVCRKAGIPLAGGHSIDSPE
PIFGLVVAGLAHPDHIRANSTGRPGDVLLLTKPLGVGAMTTAIKKGLLDEHGYRQVIGTM
TQLNTVGAELSDDPRVHAMTDVTGFGLLGHLLEVCRGSGLHGRVAAGAVPLMGPARGLAE
RGVLPGAVARNWDSYGASVSLGPGVEPWLRDLLVDPQTSGGLLLAVESGAEGEVLAKVRA
AGFTSAAIIGHLEAPGEEGRAAGTVSVSASSS
>SBP2.3.homologue chromosome:NW_003307568.1 strand:+ positions:126404-126635,126987-129197,129768-130460,130670-130837,130968-131219,131412-131501,132114-134628,135159-135361,135446-135720,136206-136357,136767-137574 species:"Volvox_carteri" sta prediction_program:exonerate
MEQRSQLHRPPRTGISAWPSRSNGETPGARMEAIYSHQDFDDGGPWQTISARPARSRTDS
RPAPRQQSMSSGDTGDAEAPTAATAEPSLGGCPSASTSATDSAWGSRGPSARPAHGSQPP
PAEQQEPHAACGDRLLVDGGAATGTEPSAAATVGLQQRLLAQARRSAFDPATGKVRCRAC
GKAFATYTQLAQHLAAAHDGINSEDAKYLQFRRQQQQEEQLQHQHQRQPIQSELFPSLQA
HATYHAAQQQQQQQQPLPISQPWPARSGPTTVQGSGSISAQQNWLGGSASASASVSVSAA
GPSGAAVAVASAGPVAPPCSSFPAQGFIRPNQMQASNSGGIGAALAAAAAATAGSSLPSM
AANAWAAGRLRWQTSPPNGSRPVAPAPPQSAAPVSDSAAGVSTVNATTAVDSAAVARAPA
RDEAMAPAAALPSCPEALSAGWSTIGSRRAWRSAAEPAKAPGVAGGPAPPAAAASLRART
PTPAGATSAKPSKRVVTLAELLDAAVPGTGGHVATTPARGSAIPAGRGTSMQVRVSNALR
VVMKAPALKQQHPQHPQHPQHPQLQHAAAGSGAAAAMKPGTRRVLTAAGTVAPPRKKRPT
RAKTLILQHRANRTLAAAAAAYHQARQSYLSVVEVYDAMKAELRRMQDESTDGGRAGPEA
ATNSGDASHESKRAAAAAPGAMPSTAMDGAAAAGPLPPPPTSATAREIAASASTLPPSLR
PQLLMLALAKARPHLESLHRTLVRRRMAYVDKLKHHSAVHRQGEPSNAELAAHVQLDQLP
AELEAAAAARARRADGKLAEAADGAGGGGGGSCGVAGGVQEVMHRRADELRLSRKPHDSE
TSPPEGTSSGGSSSGPRPLEDPTLAAPTPAATSLVSRADSATVELPRVADTASDTASAAA
PATAFSAAAVNAACTQLKGKPAAGSAASTSSIGDAAAVGKSGVSTAFRAEPPQPQLPQQQ
QHAQGVKVQPELSSAGQAAAPPADAQLATAARSSLPAWLASSSDMSDEEDEEGGQGAALF
GGAAAAWARLGGATLPGFGQAGAVKVRSSMPAWLASSSDASDEEGAPGSGGTMGLFGGAT
AAWARLGGATLPGFGQAGAVKAAAAALRQSGAAAEQAEARLTDTQPAPAVRSSMPAWLAS
SSDASDEEGAPGSGGTMGLFGGATAAWARLGGATLPGFGQAGAVKGGRPLQPAAGLLEPT
GHSSDEDGDDSSVGGVLKGWTDTISKWQGKVSGPQAAALPLFASTIKGLSAGGMWGMPVS
HPFVPSAAAPAAAGAPPPALEPAKAGSKAVGPAPSGAASTAAGTFTGPGATTLMGLPVAR
SALLAPSTAAAAAAAAVFASAAAALAPAAAAEEEDDDEEGQLSPEAATAAAALILQRRDV
QAKVQQAQAQMQAQMRAQAQSQAPHSAAVTEAAGGAIFAAGAATAATDGGRGGGGGGSAP
GQGHKPASTMAAAAAVVPSAQGVSGAGGAGAMAPVATALPSPSSAVAAAAKPVLPSANPQ
SPVRPWTSSMLFGGSRAAGGGDDDNEDDEDLQDVSQAVKVDVLSGWMASLKLPKLTELFK
QQQQLMQQQQQQQLSFYYASTAAAATAAGGGGGAGGSGPATAPNKAAAGRPRSGTRPGSG
QAKAAAATASAAGAAIGNPPASPGVIKILRRAAPGDLAPSTNNPPPTTTTAPAGPPRQQA
QQQRQQQQQHVRQPAASTNSNNPATAASAAAASAAPQQDQRPAAVRHAAAKPLVQLLTRA
GVVCGPPAGTSTPGAAGGPAAHQHSSSRASANAATASASTRSSAGAAAAVAASAPPPGAT
AGGRGRSPVPETCTTIRAALSTATGAAPPPSSYRAAQAPAPAPAASGAPQSRHLAARELP
AAASASGTSPKAQSPGEAAPAEQKAPVNSWSRPLIAGLAAARTQSHSATAERGPQQQATA
AAAPPPPGAAHQHGDAVQSLSSPSPAATAVATRAPSAPTRSHGGSVAVSYLDKPRGPAGE
CGSGTETAAAASAAQDQASDAVQPQSQAPRPQPPEPQQLPLEFKCGLCQVHCNSRWTFEQ
HCASRKHITRATAAVLCNSEMTFQQHIASRKHLARAARQLLRQALPGEDGQMAPAQSHAL
LQPQQSQQPGHVLERGAAGGKARGGGCSNNGGAAAALPAVAAPGGARPVADLACAGVSRP
GPVAALQQQKKQQQQPHRLCQQLLVPELDALVLDTLTRIRGFQERAMAKNAIKAAAHRWY
VLGLREVHKAVRARRARVVVIAPNIEEVAVEGGLDTTLQAILDMCSEQETVAFFALSRKH
LGRVYGYKKRVSAVAILELNGIHEAYKQIAKLAKGAREGWRDRAAAAPGSASALPPGRPA
VSASDPLGTLSLPRGDSSMGEDSEDGDDEEEEWDGDGDGQQGQVEVQLEGKDVVGSVETQ
QQQQQQQQQQEKLQRQHPPSLQPRQHPARAEVQPEGHRAVCSAAPSGGGSGRVCANGECS
GGSSASFPSEQRSVTARGNECAVGAAADSTGADAGKDPAARNGSTSSTSGTSGVRPWLLN
AAAPVFIPRFAAV
>SecS.5.homologue chromosome:NW_003307603.1 strand:+ positions:71454-71621,72037-72256,72673-72896,73088-73492,74039-74170,74498-74574,74918-75362 species:"Volvox_carteri" sta prediction_program:genewise
MNPDNCALASGLISLSYIRQGEQALARRQRLVKSLLSSRRLPERGWDEATIEMLIRDCSA
MDSNNFLDNVGLGEREGRVVCPLVARRHFGLAHGIGRSGDVAAEQPKAAGSSLLAALTNH
LAADALGIAGLTGIGPVTTLPLATGMALTLVLLALRSTRPPGADLVVWSRVDQKTCLKAI
TAAGLRPHAVQLRRRGDELVTDVQAISQAVDSLGPDRIVAVITTTSCFAPRAPDDVTAVA
RLCDTAAVPHVINNAYGVQSRQTCRAVAAAWSRGRVDAVVQSTDKNFMVPVGGALVAAPA
ARPGLVAAVNGTYPGRASVAAHLDLLMTLLHWGAAGWRKVLLEREELVPYLRDRLRQVAA
RQGERLLDTPNNPISMALTLDTLAVVAVAATAPRRPPDVTFFGAMLWSRCVSGTRVVAPG
KTQSVGGVAFRNYGSHTEVPYPSTYMTAAAALGTTRADVDELVVRLNRCFTEFRKKCHTA
AAAAAFTADAADEAGGVAEGAAVVGTTGGVRTRRVEQEDANGDAAGVVGGSMGGDCPTDG
QEGQVAEDKVAASATSQ
>eEFsec.3.homologue chromosome:NW_003307625.1 strand:+ positions:287264-287333,287410-287510,288048-288198,295301-295377,296483-296609,296803-296969,298318-298555,298969-299222 species:"Volvox_carteri" sta prediction_program:exonerate
MKRRVLNMNVGVLGHIDSGKTSLVGALSTCLSTAALDKHPQSKERGITLDLGFSAFTVPI
PEHLAHVPYDELQFTLVDCPGHASLIRTVIGGAQIIDMMVLVIDITKGLQAQTAECLVVG
EVATSRMVVALNKVDLLHPDNERPKAVRRAVKRLSQTFAMTKFVGVNMVPVSAKPHGLAD
NPPLGVEDLKAALVAMVPPAPRLVSGPFLFAVDHCFPIKGQGSVLSGTVLQGSIAVSEML
ELPALKEIRAVKSIQMFKVPVQRAAQGDRVGICVTQLDAGLLERGLACAPGTVPTFTCAV
AAVEKIRFYAGRVPSRAKFHVSVGHSTVMAEATFFGTPDGEGVSRDVALAAMIANLDAMA
LSGIPLPFDLHREYLYQVGNQDGVESFLAAMDPLH
>eEFsec.6.homologue chromosome:NW_003307625.1 strand:+ positions:165647-165759,299592-299691,307688-307743,316057-316246,316579-316644,317268-317381 species:"Volvox_carteri" sta prediction_program:exonerate
LPLSPSLPSPLPQSLSPPSPLLQSPSPQPPLAPSPSPPTRMLQGGDASFTDIHFGPQWAL
LKFERPVTAPKDTLIIGGKFDADIHGEACRLAFYGRQVFLVDPTRQEELAQLRVYKIKLR
KGFMERLLPDGFTAIVCNLTKRNSDLAVFVGLKVVSGRGEEGVIEGAFGKSGKLKVLFPG
GLVVQGRSMDDNIVTLHCKRHLFTKEPRAVLRQ
>pstk.5.homologue chromosome:NW_003307556.1 strand:+ positions:772069-772475,772792-773842 species:"Volvox_carteri" sta prediction_program:genewise
MLATATIDNRRASASTSDLSMDCAQDNRAKCALLVLCGLPGSGKTTLVTEVLQQVEQNNG
QLVSPGPLINTHVVTYDDWLHSELLAGDFSADAWQRSRQAALTKLRNLLKSSAECNKNGD
GAYTLIIADDNNHLRSMRHELFRAARDARAAFLQLYVSCSVPEALARNQLRSGLEAVPAE
AFLRMAATLEPPQPERFAWEATSLTAITTTSYGCHVTGAVGHGSSTAGDGDDEAGKGRVD
AGGCSRGASGGDVGPHVRRRPSENLQDPPDLHPPTPPQPLSLPPPPPPMPTQYQQRQQPQ
QDPHHDHAHQEQDKGVHEERRGRQDRQPGAVARWLCKEIWRLWGSAPPTPACEEDLLRQR
EEGRAANAASKLHALDLRSRRALGAAVAAALPAERAAVARALNERRRELLTAAREVLLSL
PLPPSGDGTCGGGDAGGGGGEEGDAAAAAEGCVLARLLELEAAFLRSAGLGAAVGDRERP
DTSGGT

>SPS.1.cysteine chromosome:12315 strand:+ positions:10-936 species:"MWXT-Chara vulgaris" predicted_by: blast
KVRLTQYSHGGGCGGCKIAPAKLQEILQKVPLNFGGPNLLVGTATSDDAAVYKLNDSQAL
VLTTDFFMPIVDDARDGRIAATNAISDVYAMGGTPILALSVLGMPINKLPTEAIQDIING
AVDICKEAGIPIAGGHSIDSPEPIFGLVVAGIVHPDKLKANSTAKAGDDLILTKPLGVGV
MTTALKGGKLCPEGYAEALATMTHLNSVGPVLADIPSVHAMTDVTGFGLFFHLEVCKGSG
VRAVVDFPVLPVMEHAVPVAKLGTFPGAVKRNLESYGQYISYEESVKPFENWQKSLMADP
QTSGGLLVA
>eEFsec.3.homologue chromosome:36670 strand:+ positions:1-480 species:"ACRY-Pteromonas sp" predicted_by: genewise
DGGTGRHFGPQWALLQFEQPVTAPQDALVIGARLDADAHGEACRLAFYGRLVGLLDASRQ
EELQRLKVYKLKERSGVIERVQPDGTTAIVKNLFKKETDMNAFMNLKVVSGRGEEGVVEG
SFGKSGKARISFPGGLAPMPARSPGDNLVVLRFKRFVYDP
>eEFsec.41.homologue chromosome:39954 strand:+ positions:1-645 species:"ACRY-Pteromonas sp" predicted_by: genewise
KQPAGIAPRVLNINVGVLGHVDSGKTSLVAALSQYLSTAALDKHPQSKERGITLDLGFSS
FVVEPLPPHLQHLPYDQLQFTLVDCPGHASLIRTIIGGVQIIDMMILVVDVTKGLQAQTA
ECLVVGEIATSCMVVVLNKVDLLPEEDRVKPLRKAAKRIMQTLEMTNFAGAPVLAVAARP
GGGGTSTSKEAAAMAQGIEELKQHLLTMVPAPRLP
>eEFsec.1.homologue chromosome:14777 strand:+ positions:1-1044 species:"AGIO-Haematococcus pluvialis" predicted_by: genewise
AKGPRILNVNVGVLGHVDSGKTSMVAALSTKLSTAALDKHPQSKERGITLDLGFSSFSVP
LPAHLQHLPYDELQFTLVDCPGHASLIRTIIGGVQIIDMMVLVVDITKGLQTQTAECLVV
GEVATSNMVVALNKCDLVPAEERPKAIRKAQKRLAQTFNLTKFAGVPMVPITAKPGGGGT
GTSAAPDAEGLEELQAHLVAMVPTQPRALAAAGPLLFSIDHCFPIKGQGTVLTGTVLQGG
VAVGDTIELPGLKLSKQVKSMQVFKRPVTKASQGDRVGICVTQLDPSLIERGLACAPGTV
PTFNGAVAAVEKIRFYAGQVPSKAKFHVSVGHTTVMASLTFFGLPDGQ
>eEFsec.3.homologue chromosome:56389 strand:+ positions:1-375 species:"AGIO-Haematococcus pluvialis" predicted_by: genewise
RHYGPQWVLLAFDQPVTAPAGALVIGAKFDGDIHGESCRLAFYGRLVTLINPSKPAELQQ
LRVYKMKEKRGVIERINEDQGNAIVRGMFKKETDPAIYTGLRVVTGRGEDGVIESSFGKS
GKLKV
>pstk.3.homologue chromosome:60428 strand:+ positions:13-369,409-687 species:"AGIO-Haematococcus pluvialis" predicted_by: blast
AWKASRVQALQQIQLLLQHQPSQLERVQKQTTVQAPLLVVADDNHPLRSMRYHCCQLARA
GHAAFCQLYVRCPLACAMRRNRARTGPRRVPSCALLRLHESMEPPDAAKHSWEASCLTLA
GEQDAEDAAARVWQWLRDAWGPAAAAPPSPAQLAAQRTAGQAANDASQLHALDLGTRKLV
STCLATAPPQVSRQELAAALARARHAVLAQGR
>SBP2.1.homologue chromosome:11881 strand:+ positions:1-453 species:"AGIO-Haematococcus pluvialis" predicted_by: genewise
HSLCRQALGPELNQVAAELLLRVKGFQERAMLKDPVKAAAHRWYVCGLREVRKAVRAKRA
RAVIIAPNIESVGAEGGLDDALSEILQLCEEQGTPALFAMSRKKMGELYGFRKRVSAVGL
LQANGVEDLFSLLVKLGREGRAQWEALAPAA
>eEFsec.1.homologue chromosome:8686 strand:+ positions:1-1632 species:"AJAU-Helicodictyon planctonicum" predicted_by: genewise
VFNINVGVLGHVDSGKTALVAALSEVLSTAALDKNPQSKERGITLDLGFSAFRMPCPEDV
KVRLGRGDVDTLQFTLVDCPGHASLIRTVLVGAHILDVMILVVDACKGVQAQTAECIVIG
ELLSARMVVALNKVDLLPEDNRAKAMRKAGRNILAALQVTRFSSSEIVPVAAKVGGVEGQ
SQGVAELKDALLRSIPPIDRRVDLPLLFMVDHCFLIKGQGTVMTGTVLQGRLQVGDTVEL
PALMQTRKVKSIQSFHRAVREVAAGDRAGVCVTQLPADSIERSLLGAPGLVQTFEACVCT
VERCRFHAGSIPSKQKVHITIGHQTVMAQPTFMGVPDGAGWRREECLASMFRHVGKHAVD
AATFDVQRDYQWQDELHGLEGRPMQAGPFAAECEERHFGQEWVLLLFDKPVTALVGSVIM
GTKLDVSQGDGDPDCRILFYGNIAHIFGNVGDHKKLRLFKTKWRQGLVDRMDPKANIAII
RDMFKKETTLSAFMGMHVKAATGQEGVLQAPFGKSGKVKAHFRAGLPSDADPRVALCFRR
FVFD
>SecS.1.homologue chromosome:1807 strand:+ positions:1-930 species:"AJAU-Helicodictyon planctonicum" predicted_by: blast
REARVACPLVSRRNFGMAHGIGRSGDIAAEQPKAAGSTLMTRLADALQLAGLSEVGHLQV
LPLATGMAMTLTLLSLRASRPQPSCRFVLWFRIDQKTCLKAITSANLVPVVLEQRLEGDE
LRTDCEALRSALERIGRDNVCCVITTTSCFAPRACDNVEAVARVCSSAGVPHVVNNAYGV
QSAAICKELSRACRVGRIDAVVQSTDKNFMVPVGGALVWAPRGRPALVQDIARNYPGRAS
AAAHLDLTMTLLHWGRRGWLVALREREELYTYLQEQLQRVAAANGERVLRCPRNPISLAM
TLTTLGAAAD
>SPS.1.cysteine chromosome:5945 strand:+ positions:34-2220 species:"AJAU-Helicodictyon planctonicum" predicted_by: genewise
LVLLGGGHSHLAVLKSFGMAPLPGVQVTLITKEVHAPYSGMLPGYVAGYYDFDDCHVDLS
KLATFARARLVHAAACGIDTAANEVLFADRPAVPYDCLSIDIGITPDLDTVPGARAHVTP
VKPISGFIARVDELLQRMKSRGGVGRVAVVGGGAGGVEIAFAVHHRLNADNDLGRKAAVT
LISRDRILASHPPRARMLFLELARARGIDVLEGAGVAEVNQGALRLSSGQVVKYEECLWC
TAAAPACWLQQVDLPKVQNGFLAIDEFLRSAGGPDNVFACGDVATSICDPRPKAGVFAVR
QGPPLAENLRRFLSGRPLQSFRPQKAFLSLISTGDRSAVATKSGIALSGSWLWTWKDHID
RAFMYKFGRDLPVMSASAEPGPEVVAHAGADAMAAWAAARMRCGGCAAKVSAPVLKRALA
RLPSTTSPHVISGVLTADDAAVTRPPPPNSVLVHTVDFFRAFTSDPYVFGRIAANHALSD
CFAMGASPATALAVAVVPFAVDAAMEDTLFQMMAGASTVLGDAECALVGGHSCEGAELAL
GFSVTGHAEEGRLMTKGGLVVGDALVLTKPLGTGLLLKGEKIQRAKARWVAAALAAMQVS
NRQAAQVALLHGVRACTDVTGFGLVGHLAEMAVASGVHVELDVGAVPFLEGAEEVLGLGV
RSSLHEQNTRAAMYLTNHAEALQLPTWPLLVDPQTAGGLLLGLPSDNAAAFVKALQAAGA
QDAIVVGRV
>eEFsec.1.homologue chromosome:47984 strand:+ positions:1-441 species:"AJUW-Chloromonas rosa" predicted_by: genewise
AMVPPTPRVPRGPFLFAVDHCFPIKGQGTVLTGTVLQGRVAVGDMIELPALKLTRVVKAM
QMFRQPLQKAVQGDRLGICVTQLDAGLLERGLAATPGSVPTFSGAIAAAEKIRFYSGVVG
SKAKFHVSVGHSTVMATLQAFGLPDGQ
>eEFsec.2.homologue chromosome:46461 strand:+ positions:1-345 species:"AJUW-Chloromonas rosa" predicted_by: genewise
KKVLNINVGVLGHVDSGKTSLVAALSTNLSTAALDKNPQSKERGITLDLGFSSFVVPLPE
HIKSLPWAADYTELQFTLVDCPGHASLIRTIIGGVQIIDMMVLVIDITKGLQTQT
>SBP2.1.homologue chromosome:578 strand:+ positions:1-429 species:"AJUW-Chloromonas rosa" predicted_by: genewise
EQLVVPELNTATAELLLQVKGFQERAYLKNPLKAALHKWYVCGLREVAKALKLRKARAVV
LAPNIEQTDSLEGGLDDHVAAILERCVELGLPVIFALSRKKMGELYGFRRRVSAVALLET
NAVSELLATMVSLAEQGRVAFKD
>SecS.1.homologue chromosome:56271 strand:+ positions:1-792 species:"AJUW-Chloromonas rosa" predicted_by: genewise
MDPDNCRLACGLVSKSYIQQGQQALVRRQRLVKALLSSRRLPEQGWDDDTIEMLIKDCAL
MDSNNFLDNVGVGEREARVASRLVARRHYGLAHGIGRSGDVAAEQPKAAGSSLIAKLTNL
LAADALRIAGLEDLGSVTVLPLATGMALTMTLLALRPSRPPAARYVIWSRIDQKTCLKAI
TAACLEPVVVELRLVGDELQTDVQGIEAAVQRLGADAVVCVMTTTSCFAPRAADDVVAVA
KLCEQHGVGHVINNAYGVQSAALC
>SPS.1.cysteine chromosome:53716 strand:+ positions:34-927 species:"AJUW-Chloromonas rosa" predicted_by: blast
MGYRSRSYATSADDKDNVRLTQLSHGGGCGCKISPALLHEILSTVPLDFGSSDLLVGAAT
SDDAAVYKLNDKQCLVLTTDFFMPIVDDAHDFGRIAATNSISDVYAMGGTPILALSVLGM
PIDKLSPSVIRRIIQGGADVCRQAGIPLAGGHSIDSPEPIFGLVVAGLVHPDHLRQNSTA
RDGDDLILTKPLGTGVMTTALKRGKLDAAGYQQVLATMTQLNTLGAAVSTNPDVHAITDV
TGFGLLGHALEMARGSQLVAQLSWSAVPFMAPALPLAEAGIFPGAVARNLESYGHAVS
>eEFsec.1.homologue chromosome:23259 strand:+ positions:1-1081,1166-1698 species:"AKCR-Parachlorella kessleri" predicted_by: genewise
EKLLNVNVGVLGHVDSGKTSLVAALSTTLSTAALDKHPQSKERGITLDLGFSSFKVPAAE
AVRGAGYDTVQFTLVDCPGHASLIRTVIGGAQIIDMMILVVDITKGIQPQTAECIVIGEI
TAKDLVVVLNKTDLISEAKREKAIVKAKKLVAQTLAATAFAGCPVVAVAARPGTADEADT
QVPAMGVAELSNVLLSRVVVLERSSTLPFLFYIDHCFAIKGQGTVLTGTVVRGSLRVNDS
LELPEQRLVKKVRSMQVFRQPVASCREGDRVGICLTQLDPGLIERGVACAPGTVPTFEAA
VAAVEKVRFFAGDVRSRSKLHVAVGHTTVLAEVVFFGLPDGQGQEGWLPPLDRISQLSLA
MLSLTSQEQEHSGDLEGSEQLHYGPQWAYLRFGHAVTAPADSLVIGSRLDADLQATSCRL
AFYGRLVRTLDPGNQSQLLSLRIFKPKQREGVIERVEGDGCTAICRGMFKKDTDLSKFTG
MRVTALPSQQEGRIEGSFGKSGKFKVYFAGGVTLPPAGQASIILRFKKFLFDADKKHI
>pstk.9.homologue chromosome:17856 strand:+ positions:1-162,193-594 species:"AKCR-Parachlorella kessleri" predicted_by: blast
RAPTCVIVLSGLPGSGKTTLANKLMYHVESHDGHQAGTVCFDEFVTSAPVEHEQWKDGRQ
AGLAALEQLLKSVKAPPGSLHQLVLVDDTMHYRSMRHVCFQLARKYGAAYLQLHVSCSIE
QAIEWNKGRPPAQQVPDNVIRSTAAMFEDPSSSPFRWESKTLVVDANVGIASLWGRIWEA
WGPPVPPL
>SecS.1.homologue chromosome:17696 strand:+ positions:1-624 species:"AKCR-Parachlorella kessleri" predicted_by: genewise
LARRHYGLAHGIGRSGDVSAEQPKAAGSSLLVKLVNLLAEDALGLAGLQDVGTALVLPLA
TGMAMTTTLLALRSLVPPSARYVLWPRVDQKTCLKSITAAGYEVVVIPMRQVAGADELTT
DVDAIRRHLGELGAEQVACVITTTSCFVPRSADDVLAVAKLCQEAGVPHIVNNAYGVQAR
ALCAQLTSAWRKGRVDCVVQSTDKNFMV
>SPS.1.unaligned chromosome:19911 strand:+ positions:1-864 species:"AKCR-Parachlorella kessleri" predicted_by: blast
GLGAPDDAAVIRPPPPGFVTVHTVDYFRSLLDDPYTFGMVAANHALGDCYAMGAEPRAAM
AIAVVPFAPASKVEGDLHQMMAGAVRVLQEAGCQLVGGHSSEGAELALGFSVYGHVKEDQ
LLTKSGLQPGQALVLTKPLGTGTILAAHMRGGAKGRWVEAAVRTMVQSNAKAVSILRKHG
ATACTDVTGFGLLGHAAEMARASQVCIEMDPGAVPLIEGAAECAASQHLSSLHVENSAVA
ACVVDAEQATRHSLWPLLVDPQTGGGLLTGIPAAGVQACIQDLKGIGY
>eEFsec.1.homologue chromosome:127 strand:+ positions:1-1632 species:"ALZF-Halochlorococcum marinum" predicted_by: genewise
VHNVNVGVLGHVDSGKTSLVAALSTELSTAALDKNPQSKARGITLDLGFSAFTVAKPDSL
DMDVDRVQFTLVDCPGHASLIRTIIGGAQIIDLVILVIDVTKGIQTQTAECLVVAEVCTD
TLIVVLNKVDQLPADCRQKLVVKAAKAINKTLNATKFKGCTMVPVAAKPGGGEGEAKAVS
IGMPALTAQLTAAIPPRKRDASAPFLFSVDHCFTIRGQGTILTGTCLQGAVKVNDQVELP
DMKITKKIKSMQTFKRPVTSVRAGDRAALCFAQLDASSLERGLLAAPGSVPSFSAAVAAV
TKIRFYPGAARSGARFHITIGHVTAMAEMLFFGTPDLRLDTPANAALQSETAAEGEGGFD
WSREYLHQTELHGVEGRPLDAVAVGAGSQMAQLEENGLRHFGPQWVHLKFDRAITVPANA
LVIGAKYDADAAAGSTCRLAFSGRLLQAVTPEDLPKLRVFKWKMKEGTLERVDADRRSGI
CQGLVKKETNLAPFRGLQVLTEQGQKGVIEGAFGKAGKLKIAFEEELPPGSEGKGLTLNF
KKFV
>eEFsec.2.homologue chromosome:126 strand:+ positions:1-1632 species:"ALZF-Halochlorococcum marinum" predicted_by: genewise
VHNVNVGVLGHVDSGKTSLVAALSTELSTAALDKNPQSKARGITLDLGFSAFTVAKPDSL
DMDVDRVQFTLVDCPGHASLIRTIIGGAQIIDLVILVIDVTKGIQTQTAECLVVAEVCTD
TLIVVLNKVDQLPADCRQKLVVKAAKAINKTLNATKFKGCTMVPVAAKPGGGEGEAKAVS
IGMPALTAQLTAAIPPRKRDASAPFLFSVDHCFTIRGQGTILTGTCLQGAVKVNDQVELP
DMKITKKIKSMQTFKRPVTSVRAGDRAALCFAQLDASSLERGLLAAPGSVPSFSAAVAAV
TKIRFYPGAARSGARFHITIGHVTAMAEMLFFGTPDLRLDTPANAALQSETAAEGEGGFD
WSREYLHQTELHGVEGRPLDAVAVGAGSQMAQLEENGLRHFGPQWVHLKFDRAITVPANA
LVIGAKYDADAAAGSTCRLAFSGRLLQAVTPEDLPKLRVFKWKMKEGTLERVDADRRSGI
CQGLVKKETNLAPFRGLQVLTEQGQKGVIEGAFGKAGKLKIAFEEELPPGSEGKGLTLNF
KKFV
>SPS.1.cysteine chromosome:724 strand:+ positions:1-2232 species:"ALZF-Halochlorococcum marinum" predicted_by: genewise
PIVKDVVLLGGGHTHLEVLRSFGMHRVPGVQLTLISRDIQSPYSGMLPGYVSGFYSHDEC
HVDLGVMSQYANARLIHAPATGIDIKRRAILFADRPPIPYDVLSINIGIAPSLEALPGAR
AHCTPVKPIDSFVARFDALLLRVEQRAGPLTVAVVGGGAAGVELTLALHHRLTNLATSDP
IARPSPAPQKSTDGAAGPPTAAVQIVLVSSGDVLPSHNRYARNALTALLLAGGERLPFDE
CLLCTPGAAAGWLADTGLPTTETGFLKINEFLQVDGGPAEVFAAGDVATSTPYPRPKAGV
YAVRQGPPLADNLRRLLTGQPLKAFKPQTTALSLIATGSRHAVGSKWILGVAGDWVWRWK
DRLDREWMAKYTVMLREDLRTMAEQADAAGTPPSIAAAGPEAAACFAASRMRCGGCGAKV
GATVLTRVLAQLRETLGDGPFGGEGVIQGVGDDAAVVRPPPPGRLQVQTVDFLQGFVADP
LEFGAITAVHCLSDCHAMGATAHSALAVAVVPFATEAHTEALLLQMMTGAVKALAADGCA
LVGGHTVEGAQLALGFAVTGSVEEGGVLGKGGLQPGNVLLLTKALGTGTIMAASMRGQTS
GEHVRSATHSMLQSNADAAECLRQHGATGCTDVTGFGLLGHLAEMTRASGTAAVVDLAQV
PLLEGAEACLEAGVTSSLHADNARAVAVVTNPEALTGARGQALMDPQTAGGLLASLPKER
GEACVAALRGMGYERSVVVGEVVA
>eEFsec.1.homologue chromosome:11135 strand:+ positions:1-534,565-828,853-1260,1294-1464,1507-1626 species:"AYPS-Unidentified species CCMP 1205" predicted_by: blast
VNVNVGVMGHVDSGKTSLVGALSTCLSTCALDRHPQSKERGITLDLGFSSFVSESGVRFT
LVDCPGHASLIRTIIGATQIIDVFLLVIDCTKGIQTQTAECLVLAQVSPCSSMVVVLNKV
DLLPESEREKKVERLMKIIGKALSRTKFRDCEVVTASAKQGTGVEGVAEKLAQATPQGQG
GESEPLVYAVDHCFSIKGQGTVLTGTVLQGAMRVNQNLSIPRLGLTRKVKSMQVFKQPVE
MASSGERVAICTTQLDPKLIERDYLCEAAPVRTFDTFVARARRVAFYKGSIPSGCKIHVT
LGHITALAEATFFAPEGSGEEGGGSDQGFDYGRDYEYLPELVSDARPGSLPPYVLIVFEK
PVTCPTNTAFIASRLDLDVHTKQCRLAFHGNIVDAPSLDTYDQEYLNRLRVFKVKNRAGK
LERIEKGTEGKSCIVSGFFGRDSDISKFIGYKVFPAGGEPGTLVSAFGKSGKVKVQFDAS
VEDLLGADLRLQFKKYVYN
>SecS.1.homologue chromosome:2036 strand:+ positions:1-1380 species:"AYPS-Unidentified species CCMP 1205" predicted_by: genewise
EGMVPGTYLNQGAQALASRRKLFKKLLSNRRLPDEAWDEDSVRLFLKELALMDSNNFLQN
AGVGEREGRIHSRLVYDRHYGLAHGIGRSGDISAVQPKAAGSSLLCKVCNFLVKDAFEVA
GLGEVGYVTTVPVATGMALSLVLQALKRHNPSGKYVLWPRIDQKTCLKCIYAANLQALVV
ENVLEGDQLVTDVGKLEAEVESKGGEILCVLTTTSCFAPRASDKIVDVAKLCKRQGVAHI
INNAYGVQSSEICKEITSSWRKGRVDAVVQSTDKNFMVPVGGAVIVGKKGFSDVPQMVDK
SYPGRASMSPLLDVTITLLSLGAKGWADLLKERESLYLYLGQRLRSFASAKGERVLETPG
NPISFAMTLDGFRESACGGSDERTRFLGSMLFQRCISGARVYSPGKSQAVCGHEFVNYGA
HSSAYPHSYLNAAAAIGMTERDVDHFLGKLEACWEKVRGK
>SPS.2.cysteine chromosome:4054 strand:+ positions:4-2235 species:"AYPS-Unidentified species CCMP 1205" predicted_by: genewise
DLVLVGGGHAHVGVLKMIAMQRRRGVWKPDRYTRVTLIAKETLTPYSGMLPGYVAGHYTS
EECHIDLVPLARLAGATLVHAAAVKVDPKAKTVHIARRGDLGESCPAVGYDVLSINVGIT
PDSSVPGAAENTTSVKPIDRFVERFERELRGGTEGKREALRGSSIAVVGGGAGGTELCLA
VHHRLTAVDEIEGVEIALYTRGQVLSGQNEYGRTVIRETLKQRGIRLVEGARVLEVMDKK
LKFANADGAVREEAFDHCLWCTSASPASWLRNSGLDVDDRGFVLVDEHLESLSHPGIFAA
GDCATMSDHPRPKAGVFAVRQGAPLMENLTGKLEGLEEEALTRYVPQTRYLSLISTGDKY
AVGLRGCWGFRGQWVWRLKNWIDTTWMAKYTSEVRDSLRSMVQPEDSKEESAEGKHKMFC
AGCGSKVGPDVLSSVLQLLKESAYAEVTSSLDQADDAAVLDVGDCKAVVQSVDFFESFVG
DPFVFGAIAASHALSDIYAMGVHPTSALALAVVPHGSPDKLRGCLLQMLSGACSTLMEAG
CQLRGGHSAQGSEMAMGFAVTGRVASKDALLNKSKLRKGQRLILTKALGTGIILAAEMRG
SCRGEWMEGAINSMAKLNRDGMDVALRHGATACTDVTGFGLAGHLREMVVASNVAVEVDM
ASVPLLDGAAELSGEGVQSSLYPENTKWSDALEMGDGGKSDPVYPILFDPQTSGGLLFGV
PPESVESCLQDLRACGTVGAKCIG
>pstk.3.homologue chromosome:2014 strand:+ positions:4-456,478-624 species:"BAZF-Chaetopeltis orbicularis" predicted_by: blast
EPTNWKESRNTAYRKVTELLSRTDTQAAHQLIIVDDNMYYRSMRQEYLQAARQHAACFLQ
VYLRCSLECALARNQHRSPTNRVPKHVIQRMASILEPPEPARFNWEKLTIMVDTEDVEDP
NQRGHQLWQELWTCWGGPASEGILSASQLEQSNLASAMHGLDLRTRQMLSAAVMAALPER
RAELSQALNSARKALLQRCR
>SBP2.1.homologue chromosome:200 strand:+ positions:1-423 species:"BAZF-Chaetopeltis orbicularis" predicted_by: genewise
CTQAITLDLNNVAIDILQKLCMFQERAISKNPTKGAAKKLYVCGLREVRRAVRLKRARSV
VLAPNIEEVEVEGGLSETVQALLDACKEAEVPVVFALSRKKLGAIYGFRKRMSAVALLDV
SGVREQHDELLALADAGREAW
>SecS.1.homologue chromosome:62344 strand:+ positions:1-510 species:"BAZF-Chaetopeltis orbicularis" predicted_by: genewise
LPMATGMALTLALLAIKSSRLPQARYVVWPRIDQKTCLKCVPAANLELEAVELRLTGDQL
RTDVEAVEEAIARLGPDNIVCVMSTTSCFAPRGSDDVVAVAKLCARLDVPHLVNNAYGVQ
SAALCREITSAWRKGRVDGVVSSTDKNFMVPVGGALLATCAARPALAEAV
>SecS.2.homologue chromosome:13684 strand:+ positions:1-513 species:"BAZF-Chaetopeltis orbicularis" predicted_by: genewise
PALAEAVRQRYPGRASMSTHLDLLMTLLHWGVDGWCKVLREREELFGYLKLRLTEVAAAH
GERVLETPDNPISIAMTLDTLDRPTSGQQAGDPEHVTLLGSMLWTRGVSGVRTVAANGKG
QTIAGATLQHFGSHSNSYPHSYLAAALGTSHADVDEFTMRLQRCFTDYHRR
>eEFsec.1.homologue chromosome:38443 strand:+ positions:1-348 species:"BTFM-Monomastix opisthostigma" predicted_by: genewise
ASAEKRVLNLSVGILGHIDSGKTSLARALSTQLSTAALDKHPQSSERGITLDLGFSSFTA
PVPAHLAGQPYDEVQFTLVDCPGHASLIRTIIGGAQIIDMMMLVVDVTKGIQTQTA
>eEFsec.3.homologue chromosome:45935 strand:+ positions:1-462 species:"BTFM-Monomastix opisthostigma" predicted_by: blast
FALLQFETPVVAPLSSLLIGSRLDYDAAGTSCRLGFHGRICMPLDGANPAEIGKLKVFKW
KQREGTVERWQDERTAVCRGMFKKETDMTLFENMEVTNGLGDKGRIQGSFGKSGKYKVYF
PNGVAKRDAGGEEGQAAGKLTMRFRRYVFDKKKR
>SBP2.1.homologue chromosome:45688 strand:+ positions:4-699 species:"BTFM-Monomastix opisthostigma" predicted_by: blast
KKKKSHAAARGMDADAPSERREPLRCELCGVSCTSQGDMDLHLLSKGHRKKAAPPKAEPV
AGKRPEKKPKKVPPTFVGPTASVRYGDQIISQELNRAAAELLRKLHEFQERTRIQEPLKA
KAKRRLVFGLRQVQKALRTKKAKMIMVAPNIEEVEEEGGLNDTVEATLNSARMAGVAVVF
ALTRSKMGQAIGRKSRMACAAILDPNGADGAYAIVLREASAGREEWHRLRSA
>SecS.1.homologue chromosome:2208 strand:+ positions:1-582 species:"BTFM-Monomastix opisthostigma" predicted_by: genewise
GGAIVAAGTRDPSLVDAVNKAYPGRASIANHLDLLITLLSLGASGWRREREALLGYLKER
LAELAAENGERLLDTPDNPISVAMTLRTVAGQVRDGVSMDGSGPTPDCPSAAEVEAAAGF
FGSMLFQRSVSGTRAVGGRKRTEVAGVGLEGFGAHMDHCPAPYLTAAAALGGTKQDVDTL
CSRLRECFADAKKR
>eEFsec.1.homologue chromosome:3248 strand:+ positions:1-1674 species:"BZSH-Golenkinia longispicula" predicted_by: genewise
RIYNVNVGVLGHVDCGKTSLVAALSTTLSTAALDKHPQSKERGITLDLGFSAFTAPLPPH
LQRLPYDLLQFTLVDCPGHASLIRTVIGGVQIIDMMLLVVDVTKGLQAQTAECLVVGEVA
TDRLLVVLNKVDLIPEDLREKTLKKVVKRLKQTLSITRFCSAKMVSVAARPPGGGGKGDP
LTGAPSSPALGITELKDHLVGMVIPELRSEEAPFLFAIDHCFPIKGQGTVMTGTVLQGSI
KVGDSVELPSLKLIRPVKSLQAFHVPVQRAGKGDRLGMCVAKLDPALVERGLAAAPGSVP
TFEVALARVEKVRFYAGAVPGKTKYHVMVGHSTAMADVRFFGMPHEAKGTTSSPLDYLMA
TMAALSVNNHPPGFDWNREYLYQNQLYGLEGRNSQEEGQAAYGEDSHVGPQWALLMFEHA
ITCPKSSLLFGARLDSQTHGDSCRLAFYGRLCEMMTNKEYQDRLGGLKVLKFKVRKGFID
RIQADGVTAICRDAFKKETDISRFCGMEVVTGRGEVGILEGPFGKTGKFKVTFPQGLTPG
PRSAGENQVAITIRQAAF
>eEFsec.2.homologue chromosome:3249 strand:+ positions:10-510,556-1053,1108-1140,1177-1359 species:"BZSH-Golenkinia longispicula" predicted_by: blast
NVNVGVLGHVDCGKTSLVAALSTTLSTAALDKHPQSKERGITLDLGFSAFTAPLPPHLQR
LPYDLLQFTLVDCPGHASLIRTVIGGVQIIDMMLLVVDVTKGLQAQTAECLVVGEVATDR
LLVVLNKVDLIPEDLREKTLKKVVKRLKQTLSITRFCSAKMVSVAARPALGITELKDHLV
GMVIPELRSEEAPFLFAIDHCFPIKGQGTVMTGTVLQGSIKVGDSVELPSLKLIRPVKSL
QAFHVPVQRAGKGDRLGMCVAKLDPALVERGLAAAPGSVPTFEVALARVEKVRFYAGAVP
GKTKYHVMVGHSTAMADVRFFGMPHEAKGTTSSPGFDWNREYLYQEEGQAAYGEDSHVGP
QWALLMFEHAITCPKSSLLFGARLDSQTHGDSCRLAFYGRLCEMM
>SBP2.1.homologue chromosome:1491 strand:+ positions:1-438 species:"BZSH-Golenkinia longispicula" predicted_by: blast
CQQIITPELNHAVSVVLQQLKMFQDRAMARNIVKGSSKRWYVAGLREVRKCVKLNKAHAV
VLAPNIEQAEAGGGLNEHVHSILDTCKETSVPVIFALNRKKLGEIYGFRKRMSAIAVLEV
SGIHDLYQHMLQMAEEGRQLWRISLA
>SecS.1.homologue chromosome:2676 strand:+ positions:1-1220,1392-1587 species:"BZSH-Golenkinia longispicula" predicted_by: genewise
MDNANCALASLMVSPSYIRQGQQALGHHQHLVKALLSSRRLPEHGWSDATIEKLVQDLAL
MDSNNFLGQIGMGEREGRVACPLVAWRHYGMAHGIGRSGDVSAEQPKAAGSSLLVKLANS
LAADAMVQAGLVEVGDVIILPLATGMAMTVTLSALASLRPPGARYVIWSRIDQKTCFKCI
LAANMEPVVVDLIRDGDQMVTDVQGIERAVQQVGPEHVVCVMTTTSCFAPRAADDVITVG
RLCNRLNVPHMINNAYGVQSRQLCEQVTGAMRKGRVDVVVQSTDKNFMVPVGGAVVAGPA
KRKKDGQGQLDVVQAVNKLYPGRAAVNAHLDVLMTLLHWGSSGWRRVLTTREEVFDYLVQ
RLDAFALSQGEKILKCSGNPISLAMTLWTLGEGAGAPPVGGSVMQEPGISGTRVVAPGKT
LTLGAHSFRNYGGHTDDLCGAYLTAAAALGTSKDDVDAFITKAAKCMKEFRK
>SecS.2.homologue chromosome:2674 strand:+ positions:1-1220,1392-1587 species:"BZSH-Golenkinia longispicula" predicted_by: genewise
MDNANCALASLMVSPSYIRQGQQALGHHQHLVKALLSSRRLPEHGWSDATIEKLVQDLAL
MDSNNFLGQIGMGEREGRVACPLVAWRHYGMAHGIGRSGDVSAEQPKAAGSSLLVKLANS
LAADAMVQAGLVEVGDVIILPLATGMAMTVTLSALASLRPPGARYVIWSRIDQKTCFKCI
LAANMEPVVVDLIRDGDQMVTDVQGIERAVQQVGPEHVVCVMTTTSCFAPRAADDVITVG
RLCNRLNVPHMINNAYGVQSRQLCEQVTGAMRKGRVDVVVQSTDKNFMVPVGGAVVAGPA
KRKKDGQGQLDVVQAVNKLYPGRAAVNAHLDVLMTLLHWGSSGWRRVLTTREEVFDYLVQ
RLDAFALSQGEKILKCSGNPISLAMTLWTLGEGAGAPPVGGSVMQEPGISGTRVVAPGKT
LTLGAHSFRNYGGHTDDLCGAYLTAAAALGTSKDDVDAFITKAAKCMKEFRK
>SPS.1.cysteine chromosome:6483 strand:+ positions:22-1318,1376-2301 species:"BZSH-Golenkinia longispicula" predicted_by: genewise
DLVLLGGGHSHLEVLRSFGMRPMKGVKLTLITRDVHTPYSGMLPGYVSGFYDYDDCHIDL
SRLALYARASLIHAEATGIDTVDKSVLLAGRPPVRYDVLSINLGITPGKSSVPGAAEYTT
AVKPIQSLLARYQEAASPLHVVVVGGGAGGVELCLAVHYRLNQKQSNIAEGDPKGRPRVT
LVSRGKILPDHPPAARQAFLRIMQDKGIVMVEKGPVVEVRPKEIVIDMGVGKQELLPFDE
CLWCTQPSAAPWLRGTGLPTDPNGFLLVDEFLRSHGGPPEVFAVGDVATSVKYPRPKAGV
FAVRQGPAVAETLRRFLSSQPLLPFVPQSTYLSLITAGGKYCVGTKGGWTLEGSWLWWVK
DHIDRSFMYKYGRDIDLTKTMGMADGRATMQHTTDPTGLTAMRCGGCGSKVGASILGHVL
KKLREDEEVAASIPPGLPPSTILLGGLVSPDDAAVLSPPPSGHLVVQTVDFFKTFWNDPF
LLGKIAAVHAMSDCYAMGGQPRSALATVILPLGSDQQMQQHLYQVMSGAMRALSEGDCQL
VGGHTSEGDELAIGFSISGDVAPPELMTKSGLRPGQLLVLTKALGTGTLMAGAMRGATLG
RHIMRALRDMQVSNRQAAQILRKYGCTGCTDVTGFGLLGHLQEMTEASKVCVSLQLSSLP
HLPGAQDTLLQGVLSSLHPKNMQAVHALHPDKFTGDWRLDLLVDPQTSGGLLAGVDEEHG
DQCVQELRLAGYGDAAIVGRV
>eEFsec.1.homologue chromosome:38100 strand:+ positions:1-444 species:"CBNG-Planophila laetevirens" predicted_by: genewise
HFGQEWVLLLLDRPVMALLGSVMLATKMDMTVDASNPDCRVMFYGNLAHNFSSADEYKQL
RLYKTKWREGTIDRSDAKAGIVIIKGMFKKETALSVFMNLPVTAASGEVGVLEHPFGKSG
KVKAYFREGVPSGEDKRVAVCFKRFVFD
>eEFsec.1.homologue chromosome:76587 strand:+ positions:1-526,692-1758 species:"CQQP-Ochlochaete sp" predicted_by: genewise
QKVVNINVGVLGHVDSGKTSLVAAMSDVLSVAALDKHPQSKERGITLDIGLSAFQMPCPE
DLKERFAAETLQFTLVDCPGHASLLKTVLVGAQIIDMMLLVIDATKGIQTQTAECIIVGE
LLSQCAVVALNKTDLFPPERRGKESRGSGRRIVEALQLTRFAAAEIVPVAAKVSSGIDDL
KQALLKNVPKLQREMKRPFLFMADHCFQIKGHGTVLSGTVLQGSVATGDNVEIGAGRVQR
KVKSLQRFREPCKRISCGDRAGLCVTKFAAAGVERTWVSAPKLLRTFQACVCLVQRCRFY
TAPIPSRQKVFITIGHQTTMARTLFFGLLEHSEHACTQAQLAQAMFAHVGKFTSQALDFD
LAQEYLYQPELYGIAGRPRMSLDPANAGADVPPSEAPPHYGLEWALLIFDKPVTSLPGSV
MISSKLDLDMEHAGTACRISFYGNVCHIFEGEEDRLKLNLIRWKFRKGKVERLDASGHTI
VKDMFKKDSDLSLFLGNEVLAPCGTAGKIIASFGKSGKVRVDFGHGHSVRG
>eEFsec.2.homologue chromosome:8786 strand:+ positions:1-1020 species:"CQQP-Ochlochaete sp" predicted_by: genewise
LLFLADHCFLVKGHGTVLCGTVLQGTVSTGDTVELPDSRQQRKVKSLQCFREPVSRVSAG
DRAAMCLTSLPPAKLERTFVTAPGLLKSFVACVCVVQRCRFYSGAIRSRQKVFVTVGHQT
RMASALFFGLPDKAPPRHAWQRTCSRWSARMLPYQDELYGLAGRPLNPDDPLNPEPDEAE
AHLQQVPTPPGQAQSHMHYGMEWALLVMDRPMCCLPGGVMISTKLDLDLEQAGATCRIAF
YGNVAETFPDTKRQQDLKVFRMKFRSGVVDRVTSDNEAIVKGMFKKDSDLRVFVGNEVVC
GRRVVGKITGSFGSSGKVRAVFQGRVAAGESVVMRTKKLV
>eEFsec.3.homologue chromosome:251 strand:+ positions:1-513 species:"CQQP-Ochlochaete sp" predicted_by: genewise
KGVYNINVGVLGHVDSGKTSLVAALSEVLSVAALDKDPQSQERGITLDIGFSAFRMPCPA
ALKQRFGESTLQFTLVDCPGHASLLKTVLVGAQAIDLMLLVIDATKGVQAQTAECIIVGE
LLSRSIVVALNKTDLFPADGRGKRAGRRIVDALKLTRFAAAEIVPVAAKGG
>SecS.1.homologue chromosome:13744 strand:+ positions:1-1092 species:"CQQP-Ochlochaete sp" predicted_by: genewise
ISKSYVCQGVQELRSCSKDLKTLLSQRSMPKQGWSEAMIERLLSDLALMDSNSFRGNAGV
GEREGRIACPMVARRNYRLSHGIGRSGDIAAEQPKAAGSSLLTRITHFLVLHALKLAGLQ
ALAAVQVFPIATGMAMTLAFLACAAKRPQAKYVVWSRIDQKTCLKSIVAANLTPVVVPLL
RQGDELQTNMETVRHQLETLRPENVACIVTTTSCFAPAKLCQLNDVPHVINNAYGVQSTL
LAARVTRACRVGRVDVVIQSTDKNFLVPVGGAVAAAPGGQEGGGVLREMASRYPGRAGVS
AHLDLLMTLLHMGQEGWLDVLREREELFEYAKGRLQEEAQKLAERLLTTPGNPISLALTV
DSFS
>SPS.2.cysteine chromosome:11368 strand:+ positions:70-1956 species:"CQQP-Ochlochaete sp" predicted_by: genewise
MKPLTGVQVTLVARDILTPYSGMLPGYVAGHYTYEQCHIDLVKLTTFAGVRLVHDTCTSI
DIQAKAIGFADRPSLPYDCLSVDIGITPALQSVPGLQFVTPVKPINSFVARVDRLLQRAQ
GLEHPAHIVVVGGGAAGVEVAFSLHHRLGSLQREGHASTADSVAMQRHRVSIVTGGRMLS
SHPPRARELFLRMAEERGITVVEDSRIERVVEGALETRSGDEIKFDECLWCTQAAPAAWL
QTCDLPKTDGGFLAINEFLQSAGGPECVFAAGDVATSVCDPRPKAGVFAVRQGPVLANNI
RKFLTGGSLQAFKPQQFFLGLLSTGGRHAVATWGSIAFSGDWVWTWKDRIDRKFMRTFGE
DLPFMMTYEGKEPEVLHGASAELKDVWQKSQNMMCRGCASKVGPAVLQNVLRKLDISQPL
ASTASSELPSGLRGLDDAAVLPAPPAGTVVLQTVDVLNSFLGDPYLFGRIAAVHAMSDCF
AMGADPTSALAIVQAPHGARGVVESELTQMLHGAHRELSAAGCSLAGGHSFQGAESCLGF
SVTGHSKVDKLMLKSGLRAGQQLVLTKAVGTGIILRAEMLQQCHGEHLKVAWASMVQSNM
AAMQLLRAHGIVACTDVSGFGVLGHCVEM
>SPS.5.cysteine chromosome:11367 strand:+ positions:70-2247 species:"CQQP-Ochlochaete sp" predicted_by: genewise
MKPLTGVQVTLVARDILTPYSGMLPGYVAGHYTYEQCHIDLVKLTTFAGVRLVHDTCTSI
DIQAKAIGFADRPSLPYDCLSVDIGITPALQSVPGLQFVTPVKPINSFVARVDRLLQRAQ
GLEHPAHIVVVGGGAAGVEVAFSLHHRLGSLQREGHASTADSVAMQRHRVSIVTGGRMLS
SHPPRARELFLRMAEERGITVVEDSRIERVVEGALETRSGDEIKFDECLWCTQAAPAAWL
QTCDLPKTDGGFLAINEFLQSAGGPECVFAAGDVATSVCDPRPKAGVFAVRQGPVLANNI
RKFLTGGSLQAFKPQQFFLGLLSTGGRHAVATWGSIAFSGDWVWTWKDRIDRKFMRTFGE
DLPFMMTYEGKEPEVLHGASAELKDVWQKSQNMMCRGCASKVGPAVLQNVLRKLDISQPL
ASTASSELPSGLRGLDDAAVLPAPPAGTVVLQTVDVLNSFLGDPYLFGRIAAVHAMSDCF
AMGADPTSALAIVQAPHGARGVVESELTQMLHGAHRELSAAGCSLAGGHSFQGAESCLGF
SVTGHSKVDKLMLKSGLRAGQQLVLTKAVGTGIILRAEMLQQCHGEHLKVAWASMVQSNM
AAMQLLRAHGIVACTDVSGFGVLGHCVEMAEASKVELSLTRSTIPLLPGVEELSAAGVES
TAVATNSYYLGHVKGSESIPRKDLGILLDPQTSGGLLFGVSKAEGTDIVSTLHKAGYPCT
RVIGDV
>eEFsec.1.homologue chromosome:36743 strand:+ positions:1-1794 species:"DUMA-Tetraselmis cordiformis" predicted_by: genewise
RLLNVNVGVLGHVDSGKTSLVGALSTTLSTAALDKHPQSKERGITLDLGFSSFQAPLPGQ
IKESQGGKDYDGLQITLVDCPGHASLIRTILGGAHIIDMMILVIDVTKGIQAQTAECIVV
GELTTDSLVIALNKIDMLPEETREKQIKKAAKKLKQTFAATKFANCPIFPVSIKGLGGEG
DDASAPVGTSELVAELTRRVQLPAPVEKGFLFAVDHCFPIKGQGTVLTGTVLRGSIKVND
TLELPELKLQRKIKSMQMFKQPAQRLVRGDRAGICVTKLDAKLMERGLAGSPSSVPTFQA
AVASVEKIRFFAGQVSSKSKFNVTIGHTAVVAELTFFGQPPAPGSKQQNQEAAMALAVQQ
LTLLTAKDSQPPPFDFKGEYLYQEELYGLEGRPRAAEGPAESQSNEADGDQDDEARHHGP
QWALIRFDRPVTVPQDSLLIGARFDMENTSAACRLAFYGRMLAVVNVPGDTVAVAQSQDQ
GAQGAKVSLQFHDLKSLRVYKPKQKKGQIDRIDASRTSVLCKGLLKKETDISPFLGLKVV
AAGGEVGVIESSFGKSGKFNVRFPSSLLPGTGKGNTSTVTLNFKRYVFDENSKKSMVQ
>SBP2.1.homologue chromosome:10101 strand:+ positions:1-441 species:"DUMA-Tetraselmis cordiformis" predicted_by: blast
YCKQIISPELNAVVVDLISQMRLFQERALLKGKKKKRLVAGLHEVAKAVKLNKAHSVVVV
PNIESITSEGGLDDRLQSLLSLAEANTTPVVYALSLKKLGQVFGQRKKISAVALLDVDGA
NRQAQEMLSLAAKGREEWVKKEHQEHE
>SecS.1.homologue chromosome:35523 strand:+ positions:1-1419 species:"DUMA-Tetraselmis cordiformis" predicted_by: genewise
MNPENCHLAEGLISKSYVQQGAQGLARRHNLIKTLLSQRKLPTEGWDDATLELFLRDVAL
MDSNNFADNVGVGEREARVACSLVAQRHYRLAHGIGRSGDIASEQPKAAGSSLLAKLTNL
LVADAMTIAGMGDIGAVTVVPLATGMAFTLALMALKAKRPPSARFVLWSRVDQKTCVKAI
TSAGLELVVIPLKLQGDQLVTDLDCMEAQLERLGADAVVSIVTTTSCFAPRAADDVISVA
KLAERTGVGHIINNAYGVQSVAICKSVTAAWRRGRVDAVVQSTDKNFLVPVGGAVIAAGK
RDPSLVDAVNRSYPGRASMSPLLDVLMTLLHLGSKGWAAALSDREELYLYARERLQQISS
GFSSRVLDSPGNPISIAVSLKGVNVGADAGDVDALPLTFLGSMLWSRCVSGTRVIAPGKT
QIVAGTTFEGYGSSHDDYPSAYLTAAAAIGTTRAEVDEFCVRLAKCVKEFQQK
>SecS.1.homologue chromosome:72786 strand:+ positions:1-570 species:"DVYE-Oedogonium cardiacu" predicted_by: blast
MDEANCELACGLISRSYISQGQQSIRARQARVKALLSCRRLPQEGWDEATIEMFLQDVSA
MDSNNFLGNVGVGEREGRVACPLVARRHWHLAHGIGRSGDIAAQQPKAAGSSLLSKLCCL
LTADALKIAGMPDLAAVTVLPLATGMALTMTLLALRPLRGPSAKYVIWSRIDQKTCLKCI
LAANLEPMVV
>SecS.2.homologue chromosome:77506 strand:+ positions:1-564 species:"DVYE-Oedogonium cardiacu" predicted_by: genewise
EGIMDAIEAVGAEQVVCVMTTTSCFAPRGCDAVVSVSQACRALCVAHVINNAYGVQSTQL
CRTVAAACRKGRVDALVQSTDKNFLVPVGGAIVAAPQTSPLKVVEAVNQLYPGRASASAH
LDLLLTLLHWGSKGWKQVLQEREDLYPYMKQRLQETAEQLGERVLETPNNPISIAVSLDS
LAASLSRA
>SPS.1.cysteine chromosome:12214 strand:+ positions:31-1539 species:"DVYE-Oedogonium cardiacu" predicted_by: genewise
FDACLWCTQAAAAPWLEGTGLGVDKEGFLAVNEFLQSHQGPPEVFAVGDVASNMKYPHPK
AGVFAVRQGPVLANNLRAYLSGQSLTPYIPQSSNLALITTGSKHCIATKGWWAFQGEWLW
PVKDYIDRAFMRKYSIDLPDMVTAQQSTGSKRMRPMRASPGGLTDVDLALLDQSKMRCGG
CGSKVGASVLSRVLSSLPPQPPCDLLVGGLDEPDDAAILKPVPAGMLAVQTTDFFRANYS
DPYVFGAIAANHALGDCFAMGAAPSVALAVAVVQLGKEASMENDLQQMMAGACKVLHQAG
CALAGGHTSEGEEMALGFTITGLVPEGQVLRKGGLKSGQALILTKPLGSGIIMAAHMKRK
CQGRWLLSALQHMQQSSQAAARCLRQFGASGCTDVTGFGLLGHLAELAKASKVRVQLQLS
NLPVMDGALECSQQGLESSLAQQNARVISVIDGQPPLGQHPLAAVAIDPQTAGGLLAGVP
TEQSEACVAQLKKLGYEQATVVG
>eEFsec.1.homologue chromosome:40328 strand:+ positions:1-1251 species:"DXNY-Microthamnion kuetzigianum-A" predicted_by: genewise
RRVLNVSVGILGHVDSGKTSLVAGLSKLLSTAALDKNPQSKERGITLDLGFSSFCVPMPQ
RLSHLPYSQLQFTLVDCPGHASLIRTVLGGATIIDMALLVVDVTKGIQTQTAECLVLAEI
VTPDMVVALNKTDLLPEASRAKTIAKAQKRLQATFAATKFGGCPLIPVAAKPGGGEGAGE
GPEGLDALIEALVERVSEAPRQASGPFLFSIDHCFAIRGQGTVMTGTVMQGMLKVGDTVE
VPELKVAKKVKSIQMFRKPVQACQRGDRVGVCVTGLDATTLERGLACAPGSVPTFGAAIA
SVEKIRFHTGRIASKQKVHLSVGHTTVMADVQFFGLPDEQGVDPGVALQALRDRIGQLAL
KGQEMQFDYSRDYLYQDELYSVEGRPKLAIDGSPAEGRHYGPQWALLIFSQPVTAPQ
>pstk.1.homologue chromosome:40111 strand:+ positions:4-777 species:"DXNY-Microthamnion kuetzigianum-A" predicted_by: blast
APTCFAVLCGLPASGKTFLCEALRHHSASLPGIALVHVCFDEIGLQIQGSLNDEEFDPLL
WKASRRKAFLDARQAAIEGHQYSLILLDDNMYYRSMRREVLRLAQDLGSALVTIYLPCQP
GTAIDRNSMRPPQNKVPTSTITRMATLLQPPDGRFWWEESALSVHIEDFQTPKIIGAQVW
DQLWEAWGPALPKGPSPEELQQLLELQKVGREANASSFLHQLDIRSRKAVSQVLASLPPD
ADKAPVAAKLNCLRRELL
>SBP2.1.homologue chromosome:6764 strand:+ positions:1-444 species:"DXNY-Microthamnion kuetzigianum-A" predicted_by: genewise
YCKQVISVELNRTVVELLQQLLAWQERAKMAEPQKAAKRKRLVSGLREVAKAVKMRKAKT
IVVAPNIEQVDTDGGLEDLLTSILEQCDELGIHVVFALSRKKLGQVFGCRKKMSAIAILD
ISGATHLYETMHALARLGRAEFVSREMG
>eEFsec.1.homologue chromosome:4453 strand:+ positions:1-1097,1164-1707 species:"DZPJ-Cylindrocapsa geminella" predicted_by: genewise
APADMTERVLNVNVGVLGHVDAGKTSLVAALSTTLSTAALDKHPQSRERGITLDLGFSSY
QMPLPDHLKALDYDSLRFTLVDCPGHASLLKTIIGGADIIDIILLVVDVKEGIQSQTAEC
IVLGEVVCRRLLVVLNKCDLLPVETRDRLIAKAARRVAKSLGFTRFYQAPIVSVIAKAGE
GVGPVGVDDVKAALAQLVPVAERRRDGPFVMAVDHCFAKRGQGTIFTGTVLQGKVAVNNV
VELPALKVQKTVKSIQCFHKSVTSARQGDRVGICVTQFDPAQLERALVAAPGAVPTFAGA
IVAAEKVRLYLGSVSSGARFHVHVGHDDVMGDITCFSPPDSEGVLMDDDTALLECVRRLE
QLSVSEPVDEPEASSSGTGDDPRAAPARLLWAQQWLLIKFDRPVTAPMGSRVIGAKLDVE
PSAAQCRLAFYGQLKAVVDPESKEALQRLRVYKIKQREGVIDRIQPDGYSAIGRGLFKKE
TDMTVFIGLTVHTGRGEEGTIASSFGKSGKFKIAFREKLVVENRQAEDNVLQLVFKRYIF
DPDKRRI
>eEFsec.2.homologue chromosome:4455 strand:+ positions:1-720 species:"DZPJ-Cylindrocapsa geminella" predicted_by: genewise
APADMTERVLNVNVGVLGHVDAGKTSLVAALSTTLSTAALDKHPQSRERGITLDLGFSSY
QMPLPDHLKALDYDSLRFTLVDCPGHASLLKTIIGGADIIDIILLVVDVKEGIQSQTAEC
IVLGEVVCRRLLVVLNKCDLLPVETRDRLIAKAARRVAKSLGFTRFYQAPIVSVIAKAGE
GVGPVGVDDVKAALAQLVPVAERRRDGPFVMAVDHCFAKRGQGTIFTGTVLQGKVAVNNV
>eEFsec.3.homologue chromosome:4454 strand:+ positions:1-401,468-1011 species:"DZPJ-Cylindrocapsa geminella" predicted_by: genewise
GKVAVNNVVELPALKVQKTVKSIQCFHKSVTSARQGDRVGICVTQFDPAQLERALVAAPG
AVPTFAGAIVAAEKVRLYLGSVSSGARFHVHVGHDDVMGDITCFSPPDSEGVLMDDDTAL
LECVRRLEQLSVSEPVDEPEASSSGTGDDPRAAPARLLWAQQWLLIKFDRPVTAPMGSRV
IGAKLDVEPSAAQCRLAFYGQLKAVVDPESKEALQRLRVYKIKQREGVIDRIQPDGYSAI
GRGLFKKETDMTVFIGLTVHTGRGEEGTIASSFGKSGKFKIAFREKLVVENRQAEDNVLQ
LVFKRYIFDPDKRRI
>SBP2.1.homologue chromosome:6884 strand:+ positions:1-423 species:"DZPJ-Cylindrocapsa geminella" predicted_by: genewise
CRQTISADLNTLTMQLLLKLKAFQDRAVAKNAIKAGMRRWYVSGLREVRKAVKLGKAKAI
IMAPNIEEIESEGGLNEFVGAILAQCSELDIPVIFALSRKKLGEVYGCRKRMSAIAILEV
GGVGDLFAELLSLAEEGRTAW
>SecS.1.homologue chromosome:45712 strand:+ positions:1-561 species:"DZPJ-Cylindrocapsa geminella" predicted_by: genewise
DELRVRTDDVRDAVTRLGPAQVVCVLASTSCFAPRGADDVVALARVCAALDVPLVVNNAY
GVQSRHLCAQLSRAMHTGRVDAVVQSSDKNFLVPVGGALVAAPRARQQVVRALETWYPGR
ASVNAHLDVLATLLHLGAAGWRHLLEGRERLYSHLAARLGEVAARRGERLLHTPHNPISL
ALTLDTL
>eEFsec.1.homologue chromosome:1804 strand:+ positions:1-1156,1292-1872 species:"EEJO-Neochloris oleoabundans" predicted_by: genewise
AVGNMAEAIYNVNVGVLGHVDSGKTSLVRALSTTLSTAALDKHPQSRERGITLDLGFSSF
MVASPPHLQAAGYGRVQFTLVDCPGHASLIRTIIGGAQIIDLMVLVVDASKGIQTQTAEC
IVIGEVAAGDMVVALNKIDILPEEKRERYCRKAQKLVAATLAATKFAGCPIVPVAACPGT
STGAARGAVEAEAGSSTAPTGSPTGVQQLIDTLLKRVQLRPQDVLSNSSSRAAAAEPFLF
YIDHCFAIKGQGTVMTGTVMRGGVRVGDTVELPELRLQKKVKSMQMFRQPVQACSRGDRL
GICVTQLDAKQVERGLACTPGTVPTFEAAVAAVEKIRFYSGEVRSRTKMHVTVGHTTAMA
ELLFFGLPDGNGEPAEQAAQCMQQRPVGEAPPAGQHPADHQQQHEHGENDAQQQHAQHFG
PQWAYLRFSQPVTAAADSLVIGSKLDADLHSLTCRLAFYGRLCSMLDPADHKELRRLLPI
YKPKQREGVIERVETDGCTAVCRGMFQKETDLAIFTGMHVIAAPGGQEGRIQGGFGKSGK
FKVFFPKGAPVLQQGQASTRVVLRFKRFVFDDDKRRMVQ
>eEFsec.3.homologue chromosome:1805 strand:+ positions:1-519 species:"EEJO-Neochloris oleoabundans" predicted_by: genewise
GENDAQQQHAQHFGPQWAYLRFSQPVTAAADSLVIGSKLDADLHSLTCRLAFYGRLCSML
DPADHKELRRLLPIYKPKQREGVIERVETDGCTAVCRGMFQKETDLAIFTGMHVIAAPGG
QEGRIQGGFGKSGKFKVFFPKGAPVLQQGQASTRVVLRFKRFVFDDDKRRMVQ
>SBP2.1.homologue chromosome:5700 strand:+ positions:1-426 species:"EEJO-Neochloris oleoabundans" predicted_by: blast
YCQQIITPRLNEAAASALEAVKKLQAEDSPAVTALTGKRYFCSLKEVSKVTHAARMLIIS
PDIQPSFTANINPVRALQRILADAQAAGVPVVFALSRRGIGQVFGRDKSMSVVALMHVQG
VEAQYSVLLEEALKGRQLYMQH
>SecS.1.homologue chromosome:10399 strand:+ positions:1-468,496-1149,1315-1572 species:"EEJO-Neochloris oleoabundans" predicted_by: exonerate
MDEDNCAVACSLVSKTYIQQGSQAMAARRRLVKTLLSQRRLPERGWDDATIEMLLQDAAL
MDSNNFLDNVGVGEREARVASELVARRHYRLAHGIGRSGAIAAQQPKAAGSSLLAQLTHL
LAADALELAGLREVGQALVVPLATGMAITTTLLALRVLWPRIDQKTCLKSIQAAGFEPIV
VPMQLEGDQLVTDVKALQREMEQLGADSLACVITTTSCFAPRAPDDVVAVAKLCHQAGVP
HIINNAYGVQSAALCQQVCSAWRRGRVDAVVQSTDKNFMVPVGGAIVAARRGATQLVKRV
AELYPGRACMSPLLDLLITLLHWGAAGWRDMLQEREQLYGYVAQRLAGFAAQQGEQVLAT
PGNPISLALSLTRLQPPSACTPPITFLGSMLFGRCVSGTRVVARGAQAEVGGLPFVGYGA
HCDDYHCDYVTVAAALGTRKEDVDELLRRLQRCFAEFSAR
>SecS.2.homologue chromosome:10400 strand:+ positions:1-168,196-849,1015-1272 species:"EEJO-Neochloris oleoabundans" predicted_by: exonerate
IAAQQPKAAGSSLLAQLTHLLAADALELAGLREVGQALVVPLATGMAITTTLLALRVLWP
RIDQKTCLKSIQAAGFEPIVVPMQLEGDQLVTDVKALQREMEQLGADSLACVITTTSCFA
PRAPDDVVAVAKLCHQAGVPHIINNAYGVQSAALCQQVCSAWRRGRVDAVVQSTDKNFMV
PVGGAIVAARRGATQLVKRVAELYPGRACMSPLLDLLITLLHWGAAGWRDMLQEREQLYG
YVAQRLAGFAAQQGEQVLATPGNPISLALSLTRLQPPSACTPPITFLGSMLFGRCVSGTR
VVARGAQAEVGGLPFVGYGAHCDDYHCDYVTVAAALGTRKEDVDELLRRLQRCFAEFSAR
>SPS.1.glycine chromosome:5637 strand:+ positions:1-1124,1647-2745 species:"EEJO-Neochloris oleoabundans" predicted_by: genewise
PVLRDLVLVGGGHAHVTVLKQFAMRPMPGVRVTLITPALHTPYSGMLPGYISGFYSYDDA
HIDLSRLARYAGARLVQAEARGLDLQAQRVLLHDRPPLPYDVLSLNLGITPALSSVPGAA
LHTTPVKPISRLVPRFEALLKRATAADQPLRVAVVGGGAAGVELACALQYRLARERQAAG
VGSELQVSLVSRGRILQGLTPAVRKTFLPILQARNIALYEVPGGVAEVRPSQLVLADGRR
LSFDECLWSTQASAAGWLAETGLPTDTDGFLLVDDCLRSQGGPRNVFAAGDVASSSTHPR
PKAGVFAVRAGPTLADNLRRCLAGQPLRPWTPQTTFLSLISTGDKYAVATKGWLCLQGAW
LWALKDWIDRAFVANTIAVPQQQEQGEGADGAVPHVAAPSLAGGPAAAAASGGGQAAAAA
AAVPAAAAGLGVGHTPSPGGGVVLGLDAPDDAAVLEPPPPGHVTVQTVDFFRAMVSDPHL
FGRIAAEHALSDCFAMGATPTAALATAVVPLAAAGKMEEDLYQMLAGALCALRAAGCALV
GGHSSEGAELALGFTITGTVPRQAILSKAGMQPGQALILTKLLGTGSLLAAEMRGGSKGR
WVEAAVAGMTQSNGPAVPVLRRHGAAACTDVTGFGLLGHLAEMARASKVMLSLDAAAVPL
LEGALDCAAAGHLSSLHPENARATALLESGLESIDPALFALLVDPQTSGGLLAAVPPEQA
QRCVAELRAAGYPHAAVVGRV
>eEFsec.35.homologue chromosome:25104 strand:+ positions:1-360 species:"EGNB-Scourfieldia sp" predicted_by: genewise
GQGTVLTGTILRGSVAVNDTVELPALKLTKKVKSMQMFHKPVARAAAGDRLGLCVTQLDA
KLFERGLVAAPGSVPLLTAAVAAVDKIRFYKSAVPTRSKFHLTVGHATVMAECLFFGTDD
>eEFsec.4.homologue chromosome:4505 strand:+ positions:1-456 species:"EGNB-Scourfieldia sp" predicted_by: blast
QFALLRFEAPLLCPQDALLIGSRLDADVNANACRLAFHGRIAAPIDPSDPQALRRLRLFN
NKGREGVLERYEADGRVAIGRGLFKKETDLTPFVGLRITSDAGEPGVVQGSFGKSGKFKA
FFVGGVAPPAEGAPPKRVRLQFRRYLFDPDKK
>SecS.1.homologue chromosome:25918 strand:+ positions:1-435 species:"EGNB-Scourfieldia sp" predicted_by: genewise
STTSCFAPRAPDDVIGIAKLCASRNVGHVINNAYGVQADSLCAAIAAAWRRGRVDAVVQS
TDKNFLVPVGGAVLAAGPKDGALVEAVNKLYPGRACAAPLLDLLITLLHWGAAGWAAVRA
DRARIYGLLHERMAALAAKHGERLL
>eEFsec.1.homologue chromosome:17686 strand:+ positions:1-360 species:"ENAU-Spermatozopsis similis" predicted_by: genewise
VDSGKTSLGAALSSQLSTAALDKNPQSRARGITLDLGFSSFRVAPLPPRLGHLPYDEVQF
TLVDCPGHASLIRTIIGGVQIIDAMILVVDVTRGLQAQTAECLVVGEVAARRMVVALNKV
>eEFsec.5.homologue chromosome:16825 strand:+ positions:1-315 species:"ENAU-Spermatozopsis similis" predicted_by: genewise
RRIAGTLELTRFAGARMVATAAKPGGGGELAMGGEAEGLGELREALLEMVPCEPRPTGGP
FLFSFDHCFAVKGQGTVLTGTVLSGRVAVGDTVELPALRVARPVK
>SBP2.1.homologue chromosome:18158 strand:+ positions:1-387 species:"ENAU-Spermatozopsis similis" predicted_by: blast
PALDAVVGELLGRLNAFYQRALGENEVRARSRRRFLCGMREVKKAVRLKRARSVVVAPNI
QDVGDLNDEVAELLALCAASGVPAVYALSRRKLGAVYGARKTMSAIALLDVSGADELHAR
MLELAEQGR
>SecS.1.homologue chromosome:61544 strand:+ positions:1-195,337-558 species:"ETGN-Botryococcus braunii" predicted_by: blast
LMTLLGWGADGWRRTLAEREQVFLYAKARLQEFAACHNERVLVTPNNPISLGLTLRTLGC
PEPGLVTFLGSMLFSRGVSGTRVVATGETATVAGHNFEGYGAHCDAYPVSYLTLAAALGT
TRAEVDAFLAIFQRCMSKL
>SBP2.1.homologue chromosome:34209 strand:+ positions:1-420 species:"FMVB-Scherffelia dubia" predicted_by: blast
YCDQVISADLNAAVDELLRQLRGFQERAIARDPVKGKMRRRLLAGLREVAKAIRLHKAQI
VVVAPNVECVSSEGGLDERVNGILELAGENGVPVVFALSIKKLGQVFGQRKKVSAVALLD
VSGANELAARVKQLAAEGRQ
>SecS.1.homologue chromosome:30085 strand:+ positions:1-342 species:"FMVB-Scherffelia dubia" predicted_by: genewise
AILSAGLEVVVVPVKLQGEQLVTDLDAMEAEVNRLGADSVLCIVSTTSCFAPRAADDVVS
VAKLAARLGVGHIINNAYGIQAAAICRSITTAWRRGRVDAVVQSTDKNFMVPVG
>eEFsec.1.homologue chromosome:38713 strand:+ positions:7-453,607-930 species:"FOYQ-Microspora cf tumidula" predicted_by: exonerate
AGGRFLLAVDHCFTIKGQGTVLTGTVLQGQVSVGDTIELPELRLTKQVRSMQMFHRPATS
ARRGDRVGICVAGLDAKRIERGLAAAPGSVPSYSVAVASVDKVRFYAERVLSKSKLHISI
GHDTLLAECTFFGRPDGSGVSQQEAMQQLELFGLEGRALQRSSATASPSQRIGADGEGDD
PLHFGPQWALLRFDRPVVAPADVLVIGARLDADTSSESCRLAFYGRVVEALPTGSPKELE
RLRIYKVKRRQGTIERV
>eEFsec.3.homologue chromosome:30208 strand:+ positions:1-333 species:"FOYQ-Microspora cf tumidula" predicted_by: genewise
AALDKHPQSKARGITLDLGFSSFQVPLPPHLAGQPYDVLQVTLVDCPGHASLLRTIIGGA
RIVDLVLLVVDATKGVQAQTAECLVVAEIAAPRMAVALNKVDLLPEAERPR
>SBP2.1.homologue chromosome:7173 strand:+ positions:1-447 species:"FOYQ-Microspora cf tumidula" predicted_by: blast
CRQVITPELNDVVTQLLTQLKAFQDRGLAKNPIKANMRRWYVCGLREVRKCVKLRRARSI
ILAPNIEAIEVEGGLNDHVASIVAGGEEAQIPVVFALSRKKMGEVYGFRKRMSAIAVLEF
GGVDALHSRMLELAEDGRQSWLQAAASAP
>SecS.1.homologue chromosome:39056 strand:+ positions:1-948 species:"FOYQ-Microspora cf tumidula" predicted_by: genewise
NAGLGEREARVASPLVARRHFGLAHGIGRSGDIAAEQPKAAGSSLLAKLACLLAAHALQL
AGLQELGPVTLLPLATGMTLSLVLLALRPGRQPGARHVVWCRVDQKTCLKAITAAGMEPA
VVEMELRGDQLVTDVAALRAKVEELGPDSVVAVVTTTSCFAPRAPDDIVAVARMCAALDV
PHVINNAYGVQSAALCALVTSAWRKGRVDALVQSTDKNFMVPVGGALVAAPKARPGLVVA
VNHAYPGRASSAAHIDLLITLLHWGQEGWRQVLAEREALYPYLLAQLQLVAQRHGERVLH
TPANPISLAITLDHLA
>eEFsec.1.homologue chromosome:28594 strand:+ positions:1-1635 species:"FPCO-Interfilum paradoxum" predicted_by: genewise
ASAKDEARIMNVNVGILGHIDSGKTSIARALSTLLSTAALDKHPQSMERGITLDLGFSAF
QVDLPEHLSSLPFDKLQFTLVDCPGHASLIKTIIGGAQIIDMMLLVIDVTKGIQTQTAEC
LIVGEVSPCQDMVVVLNKADLLPADSRSAKIERMMKGLRNTFASTKFRDCEMVATSAHPG
SAEGGLQETKTSGIDELIKVLQARVRPMHRSSEGPFLFAVDHGFPIRGQGTVLTGTVLRG
HVAVNQTIELPELKLQRKVKSMQMFHRPVQKALQGDRVGLCVTQLDAKSIERGIAAEPGT
VPTISGALAQVKKIRYFKGRIPSKGKFHVTAGHSTVMAETCFFASKSILDAPGEASDEQF
DFARDYRYQEELLDEGATTSGRDGEDSHAKAGHQWVLLTFETPVTCPLASLLIGSRLDTD
IHTNTCRLAFHGKLLQAIDPRDKDALQKLRIYKVKRREGFIERHVDDYTAVGRGLFKKET
DISQFCGLRVRTERGEEGTIQSSFGKSGKFKIHFPNGVQPTSGQDGNLLLEFKRYIYDSS
KRMLQ
>SBP2.1.homologue chromosome:28312 strand:+ positions:1-447 species:"FPCO-Interfilum paradoxum" predicted_by: genewise
TYVGPNVQIRYCRQVISTELNTTCFELLKELVRFQERVRAQDPSKLKMKKRLVTGFREVA
KSVRTKRAKCLIVAPNIEETVEEGALDTSLSAILEGAQENGIEAVFALTRLRIAQAFGRR
VRMSIVAILSFEGADRLYKKMLLLAAAGR
>SecS.1.homologue chromosome:4956 strand:+ positions:1-1140 species:"FPCO-Interfilum paradoxum" predicted_by: blast
MDAANLLLAESLLSKTYVQQGQQALKQRQNLVKALLSNRRLPDVGWDDASIELLLQNLSL
MDSNNFLDNVGVGEREAKCFSPLVMKRHYGLAHGIGRSGSIDDEQPKAGGSTIVAKLCNA
LVKNALEIAGLKEIGAVTVLPLATGMALMLSMLALKKKRPPSARYVLWPRMDQKSCLKSI
LAAGLEVVVIPNLLEGDQLRTDLGAIEAKIEELGAEQIVCVLSTTSCFATRAPDRVVEIA
KLCQRKGIGHVINNAYGVQLCQSVTQAWRRGRVDAVVQSIDKNFLVPVGGAIVAAGSRDC
SLAEAVNRLYPGRASMSPLLDVFITLLAMGASGWKKVLAKREGTYEYLKKRLTEVAEAQG
ERLLRTPDNPISLAITLDTL
>SPS.1.cysteine chromosome:4249 strand:+ positions:67-2190 species:"FPCO-Interfilum paradoxum" predicted_by: genewise
MKPLPGIRITLITRDVHTPYSGMLPGYVAGHYTYDDCHVDLRPLARFAAARLLHCTATGI
DLEQKLVHLRARPSIPYDILSIDIGITPLQDIPGSTDYTTAVKPIDSFTARWAALSARVV
SSEAPLCVAVVGGGAGGVELCLAMQHRLHQELETVGKPPSHVHFRLHTRGRLLAQHPKKV
GRIFTRILKERDVEIVNGAVLGVRPGVLDIEGGRSLPFAECIWCTQGGAQKWLRATGLEL
DKDGFISVEDTLRSSNDASVFAAGDIHSSKKHPRPKAGVYAVRQGPPLADNLRRALLGER
LKPFSPQKTALAIISTGNKYAVASKGSWAVEARWLWPVKDWIDRKWMALYSHLPPMATPS
PSLPPVASSMGQDVVAAFGAASMRCAGCGAKVGATVLQRVLSKLEIPTRPEVVIGLGDDA
AVVRLPEGTVGIHTVDFFRSLVDDVYTFGAIAANHALGDCYAMGAEPLTAMALATLPYGL
DSKVEADLHQLMAGAAAVLNEANCVLVGGHTSEGPELAMGFAIHGAIQESALLRKGGMRP
GDRLILTKAIGTGALFAADMRGQCAGMHVDAAIASMLQSSREAAAILRKAGATSATDVTG
FGLIGHLVEMVRPSQVSVSLSLPSIPLLPGASVAVSAGYTSSLQPSNQQAGRFIANLGEI
AEHPLFPLLFDPQTAGGLLASVPEQSADTCLQELLSAGYTEASIIGQV
>SPS.2.unaligned chromosome:4248 strand:+ positions:1-879 species:"FPCO-Interfilum paradoxum" predicted_by: blast
DDAAVVRLPEGTVGIHTVDFFRSLVDDVYTFGAIAANHALGDCYAMGAEPLTAMALATLP
YGLDSKVEADLHQLMAGAAAVLNEANCVLVGGHTSEGPELAMGFAIHGAIQESALLRKGG
MRPGDRLILTKAIGTGALFAADMRGQCAGMHVDAAIASMLQSSREAAAILRKAGATSATD
VTGFGLIGHLVEMVRPSQVSVSLSLPSIPLLPGASVAVSAGYTSSLQPSNQQAGRFIANL
GEIAEHPLFPLLFDPQTAGGLLASVPEQSADTCLQELLSAGYTEASIIGQVVD
>eEFsec.1.homologue chromosome:81697 strand:+ positions:1-1695 species:"FXHG-Hafniomonas reticulata" predicted_by: genewise
KVLNINVGVLGHVDSGKTSLVAALSTKLSTAALDKHPQSKERGITLDLGFSSFAVPIPDH
LKHLQYDELQYTLVDCPGHASLIRTIIGGVQIIDMMILVIDVTKGLQTQTAECLVVGEIA
TSRMVVALNKVDQLPEAERDKALRKARKKLQQTFEMTKFAGVAMVPVAAKPCGADGVSGG
GSWGVAELCEHLVAMVPEQRREMKGPFLFAVDHCFPIKGQGTVLTGTVLQGSVAVNDTIE
LPALKISKNVKSMQMFRQPVQRAEAGDRLGICVTQLDSKLVERGLVAAPGSVPTFHGAVA
VVEKIRFYAGNVPSGSKFHISVGHSTVMASLTFFGTPDGRGVNQQDAFQMMIDNLARMSM
HDTEQTFDFGSEYQYQSQLHGLEGRPLGGVGKDDYVTGHETDEERHWGPQWALMQFEQPV
TAPASSLVIGAKFDADIHGESCRLAFYGRIVSLVNPTVPAELQRLQIFKWKEKQGTIERI
QDDRQTAICKNMFKKETDISIFVGLRVTTGRGEQGVIESSFGKSGKFKVNFPSGLHIDNR
QASDNILFLKCKRYMFDQDKHCLRQ
>SecS.1.homologue chromosome:329 strand:+ positions:1-1401 species:"FXHG-Hafniomonas reticulata" predicted_by: genewise
MNPDNCSLACGLISKAYISQGQQGIARREKQIKSLLSSRKLPAQGWDDATIEMFLQDCAL
MDSNNFIDNVGVGEREARVASELVKRRHYRLAHGIGRSGDIAAEQPKAAGSSLLAKLTVL
LTRDALQLAGMEDIGNVTVLPLATGMAMTSTLLALRKETALCQVCWSRIDQKTCLKAITA
ACLEPVVIELQRNGDELCTDMQAFQAAITKLGPENILCVMSTSSCFAPRVPDDVVALAKL
CAMHDVPHVINNAYGVQSRATCAAITSAWRKGRVDAVVQSTDKNFMVPVGGSVVVDSKQR
PGVVETINSQYPGRASASAHVDLLITLLHWGAEGWKKVLAQREELYPYLLGKLQELAEQV
GESVLSTPRNPISVAVTCNSVADASENTSDVTFFGSMLWQRCISGTRVVPRGKQQVVAGI
QFQGYGSHVNDYGQVYLTAAASVGTSTEEVDEFVSRLSQCFSEHKKK
>SPS.1.cysteine chromosome:5214 strand:+ positions:1-954 species:"FXHG-Hafniomonas reticulata" predicted_by: exonerate
VRLTQLSHGGGCGCKISPGLLREILKNVPLDQGTPNLLVGAGTSDDAAVYKINEEQAIVL
TTDFFMPIVDDPRDFGRIAAANAISDVYAMGGRPLMALSVLGMPTDKLSPAIISEIVNGG
ADICREAGIPLAGGHSIDSPEPIFGLVVSGLVSPKNVRRNSSAKEGDVLVLTKPLGVGVM
TTALKKGQLDDAGYKQVVATMTKLNAVGSTLGQDDRVHALTDVTGFGLLGHLLEVCNGSG
LRAVLNYKSIPHMAQAQALAQKGIFPGAVRKNWDSYGSQVSFDTSMDIQEWQRGLLCDPQ
TSGGLLVAVAPEAAEEAL
>eEFsec.27.homologue chromosome:93447 strand:+ positions:1-591 species:"GFUR-Chloromonas subdivisa" predicted_by: genewise
AATPKRVLNVNVGIVGHVDAGKTALVAAMSTQLSTAALDKNPQSKERGITLDLGFSSFTM
PMPPHLAELPYDALQFTLVDCPGHASLIRTIIGGVHIIDMMVLVIDVNKGLQAQAAECLV
VGEIATAHLVVALNKVDLLPEEDRMKSVRRAAKQLAKTLNMTKFAGVSMIPVAAKPSSSA
GASEALGVDDLKAHLVA
>eEFsec.5.homologue chromosome:87510 strand:+ positions:1-345 species:"GFUR-Chloromonas subdivisa" predicted_by: genewise
VMLLDPSKPQEMQQLQVFKVKERRGQVERIQPDGVTAVCKGLFKKETDITVFVGLKVTTG
RGEQGVIQSSFGKSGKFRVNFPAGISASAARTPEDNVVVLQFMRQMNDPTKRLRQ
>SecS.1.homologue chromosome:94126 strand:+ positions:1-720 species:"GFUR-Chloromonas subdivisa" predicted_by: genewise
IGRSGDVAAEQPKAAGSSLLAKLTNLLAADAMTIAGMGDLGPVTVLPLATGMALTVTMLA
LRPTRPPGAKYAIWSRIDQKTCLKAITAACLVPVVIELRLQGDELRTDLEAIRDKITELG
PDNVACVVTTTSCFAPRASDDVVGVAKLCKGAGVPHVINNAYGVQSATLCREITSAWRKG
RVDAVVQSTDKNFMVPVGGSVVAAGRSLPGMVGAVNQAYPGRASIGAHLDLLITLLHWGA
>eEFsec.1.homologue chromosome:20618 strand:+ positions:1-1605 species:"GJIY-Neochloris sp." predicted_by: genewise
RILNINVGVLGHVDSGKTALVAALSDILSTAALDKDPQSRERGMTLDLGLSCFQMPCPEP
LRTAANADVLQFTLIDCPGHASLLRTILVGAHVMDIMVLVVDACRGVQAQTAECIVVGEL
LTSRLIVALNKVDLLPEERRMKHMRRAGRNVLQALELTRFAGTAVVPVAARIGGREGQHQ
GIEELKAALLQHMPFVARSVDDPFLFMADHCFQIKGQGTVLTGTVLQGQLSVGDVVELPS
LMQQRKVKSIQCFKRGVERVHAGDRAGVCVTQLPAEKIERAYVSAPGLMRACSACVCTVE
LCRFYTGAVTSRRKVHVTLGHQTCMAQPIFFGLLDSESVSAPPQLFAHVGKYTADKDNTF
DLHRDYLYQEHLYGFDGRPVADAAGDDTRRHHGRQWAVILFERPVLTLTGSVMISTKLDM
LHESADPACRIAFYGNVVHTFAASDDHRALNLFRFKCKRGSVERTEPSGAVIIQGLFKKE
TDQSVFKGMQVQTSDGCTGVIEQPFGKAGKTKAHFKEGLPSKGSSVTLWFKKYVL
>SecS.1.homologue chromosome:21172 strand:+ positions:16-1395 species:"GJIY-Neochloris sp." predicted_by: genewise
VSDAYINQGIQELKYCTKAVKNVLSRRQLPEEGWSESLIERLFSDISMMDSNNFHANAGI
GEREARIACPMVLRRNHGLAHGIGRSGDIAAEQPKAAGSSLMARICHFLVEDALKIAGLS
EVGSLQVLPLATGMAMTLALMSCRAVRPSAARYVIWSRIDQKTCFKAMLSANLTPVVIEL
QQHGDELHTDVPAIRERIQALGSDQVVCVITTTSCFAPRAPDDVPAVAALCAELDVPHLV
NNAYGVQSLAICKMISQACRRGRVDCVVQSTDKNFMVPVGGAVIWAPTSRPALVHAVAKA
YPGRASAAAHIDLTMTLLYLGKQGWRRALARREALFQYMRDQLKKAAEEHGERLLITPSN
PVSMAITLDTLTARNTGVTVSSAEGLAREATFLGSMLWQRCVSGARVVPSGKTQVIGGSR
FLGYGSSCNSYEHTYLTAAAALGGTEAESDMFIQKLKKCL
>eEFsec.1.homologue chromosome:51055 strand:+ positions:1-546,571-1074,1330-1806 species:"GUBD-Brachiomonas submarina" predicted_by: exonerate
KSAVEAAQPRVLNINVGVLGHVDSGKTSLVAALSTKLSTAALDKHPQSKERGITLDLGFS
SYTVPIPAALSSLPYDEIQFTLVDCPGHASLIRTIIGGAQIIDMMVLVIDITKGLQTQTA
ECLVVGEIATSNLIVALNKCDLIPEAERAKTVKKAQKRLAQTFALTKFAGALMVPVTAKP
GGAAAGAEGVEALKATILSMVPSALRGPPSGPFLFSVDHCFQIKGQGTVMTGTVLQGKVK
VGETVELPTLKVSKVVKSMQMFKRPVSQAVQGDRVGICVTQLDSSLLERGLACTPGSVPT
FKAAVARVEKIRFYAGQVPSKSKFHVSVGHTTVMASLTFFGLPDGTGVSSKHHGPQWALL
TFEQPVTAPQDSLVIGAKFDSDINGETCRLAFYGRLISLVDPDKPEELQAIKLYKSKEKK
GVIERLLPDQSMAIVRGMFKKETDPSVYVGLRVVTGLGEEGRIESSFGKSGKLKVHFPAG
LQVEGRSGSDNQVVLRCKRYIHDVGRKKL
>pstk.1.homologue chromosome:11054 strand:+ positions:4-138,184-243,286-747,781-825,940-1047 species:"GUBD-Brachiomonas submarina" predicted_by: blast
ARVCLLVLCGIPGAGKSSLAREIVASRRHCPALGNVQVTAISFDDMVPQTLESPSHSQLQ
PLPPMWQVSRKRALDALEAALFSGEDVSGQMETLGPGRKIKNEARSKETRLEDFARRVLV
GCQHLVIVDDNQQLRSMRYQCCQLARKAKAAFCTLYLHCDLQLALVRNSLRSTPYRVPDS
VILRMYTTLEPPHPDKAGCAWEGPSLVLPSSCMASPQPLQQLDLSRTAGGVPQKSVEEVE
AVRQEGRAGNASSLVHGLDVATRHTLSHCM
>SBP2.1.homologue chromosome:8073 strand:+ positions:1-462 species:"GUBD-Brachiomonas submarina" predicted_by: genewise
HALCHQVITPALNQVVTEILLKVKGFQERAMLKDAVKAAAHKWYVCGLREVRKAVRGQKA
RAIITVPNIESTGQAEEGGGLDELLGEILSLGEQHKTPTVFALTRKKMGELYGFRKRVSA
VALLQSNGVEDLFATMIQLKKEGCLEWEASRATA
>SecS.1.homologue chromosome:11191 strand:+ positions:1-1395 species:"GUBD-Brachiomonas submarina" predicted_by: genewise
MDPANLELARTLVSASYVGQGGQALAARHRLVKALLSSRRMPEEGWDEASIEGFIADCSL
MDSNNFLNNVGVGEREARVACPLVARRHMRLAHGIGRSGDIAAEQPKAAGSSLLAKLATL
LSADALRIAGFGDLGAVTLLPLATGLAMTLTLRAITAKRPESAKTVLWSRVDQKTCLKAI
QAAGLHVRVIDLELHGDELKANLGSLEAAIKELGEEGVAAVMSTTSCFAPRACDDVVSIA
KLCSAHGIPHMINNAYGVQSANICKTITSAWRKGRVDAVVQSTDKNFMVPVGGALVCESK
ARPGAVEAINKAYPGRASISCHLDMLMTLLHWGAAGWRKVLSDRESLFPILQSTLTEAAA
LCDQRVLVTPGNPISLGVTLDLGVTGGGRKSDLSFVGAMLWARLVSGARVAGTGKGQVVG
GIKFENYGAHFDSYPHTYLTAAAAVGGSVAEVKEVGVRLVKVLQE
>SPS.1.cysteine chromosome:1151 strand:+ positions:1-1272 species:"GUBD-Brachiomonas submarina" predicted_by: genewise
GVFAVRQGPPLAANIRRLLAGEALQPFVPQSTFLSLISTGDRYCVGTKGWLGLQGAWMWY
WKDGIDRAFMNKYSEDLKPMAMDGPAAGGMAGGAPPGVPPPALAAAGPEALALLEESKMR
CGGCGAKVGATTLSRALRRLPPPVGGPHIITGLDSPDDAALVRPPSPGKLLVQTVDFFRS
FWDDPYVFGKIAANHSLGDVWAMLALATVPLMSETLVEEDLVAMMAGAMEILNASGCSLV
GGVSEESVMRKGGLTPGQALILTKPLGTGTLMAGNMRGRAKGRWVGAALQMMATPSADAA
RILQDAGCRGATDVTGFGLVGHLVEMTRASNVSAELDFAKIPVLEGAQQCLEEGILSSIH
LQNARASASIANFEQVRQELPTQWPILVDPQTGGGLLAGVAEDRAEEVVKALKEAGYRGA
AIIG
>eEFsec.1.homologue chromosome:3505 strand:+ positions:1-1647 species:"GXBM-Coccomyxa pringsheimii" predicted_by: genewise
NVNVGVLGHVDSGKTSLVAALSTKLSTAALDKHPQSKERGITLDLGFSSFTVPMPERLSS
TLRCQELQFTLVDCPGHASLIRTIIGGAQIIDLMLLVIDVTKGIQAQTAECLVVGEIATR
HMLVVINKVDLLPAELRPKLVAKARKRMAQTFAATTFAGCPMVAVSAKPGGGDGPAPPAE
GVDALIEELVRLVPAQPRVAEGPFLFSVDHCFAVKGQGTVLTGTVLAGSVEVGGMVELPE
LRLAKKVKSMQVFRKPVLTCRQGDRAGICVTQLNAASLERTLLCAPGSVPTFTAAIAAVE
KVRFFSGALPSKSKVHVSLGHSTVMAEVMYFGTPDGSGHEPAAVLHSVLDRIGQLALNEN
VREFDFGAQYAYQGELHGLEGRPGASGAQPVHHGPQWALLRFSQPVTAPKDTLVIGSRFD
TDVSKAACRLAFYGRLVALLRAEEPRELARLRIFKLKTRSGSIDRIANDGFSAVCKGMFS
KDTDISLFAGMKVTTQNGATGTIEGSFGKSGKFKVAFPEGIVLAAPGQNTITLTFKRFIY
DQDKRNMVQ
>pstk.1.homologue chromosome:942 strand:+ positions:10-516 species:"GXBM-Coccomyxa pringsheimii" predicted_by: blast
VCIAALCGLPGAGKTTLCKGLLQTARHHLEIQHISFDESLSAALSDHQKFDDDAASIFKA
SRENVFRKLKDVLMTRDRLGQPLLVLLDDNMYFRSMRFECAQIARQHKAAFAVIYIPCTL
ENASTRNALRSKEEQVPQEVLDRMAARLEPPNPSKHSWEHNTVTVPSEE
>SBP2.1.homologue chromosome:16807 strand:+ positions:1-678 species:"GXBM-Coccomyxa pringsheimii" predicted_by: genewise
SCEVCGITCCGLVNFEQHCSSKKHLRRAAAAAGALAGGGMASDSTDNERNTTYVGLQAQC
RNYCKQVISTELNRAVVELLQQLLFWQERAKATSPYNVAKRKRLVSGLREVAKAVRLRKA
CTVVVAPNIEQIESEGGLDDLLSSILYQAQEASIPIVFALSRKKLGQMFGCRKKMSAIAI
LDYSGAEAIYHHMEALAQQGRTAWLAHNAGGGGAAESAAPGPSALS
>SecS.2.homologue chromosome:3600 strand:+ positions:4-1142,1398-1635 species:"GXBM-Coccomyxa pringsheimii" predicted_by: genewise
ASSFVSSTYIQQGADALCTRRRLIKTLLSQRCLPKDGWDEDTVELFIKDAAYMDSNNFLN
SVGVGEREARVASRMVAKRHFGLAHGIGRSGDVAAEQPKAAGSSLLAKMTNILVQDALKG
AGMLDVGAVTVLPLATGMALTLTLLALKAKRPQARYVLWPRIDQKTCLKAIVSANLEAVP
VPCILEGDELQTNMPLLRSEIERLTPASIVCIVTTTSCFAPRGADSLVEVAKLCREADIG
HIVNNAYGVQSAALCALVTSAWRKGRVDAVVQSTDKNFMVPVGGAVVAASKQDTSLVAAV
NKAYPGRASMTPLLDVLITLLQWGESGWRTVLQQREALFRYANTQLEALAERIDERVLKT
PNNPISIALTLTTLQPSAKPKKPTTFLGSMLFKRAVSGTRVIARGKEQSVAGHHFTGYGA
HYDAYPCDYLTFAAALGTTERDVDEFIRRLGLCIKEFKK
>eEFsec.1.homologue chromosome:19990 strand:+ positions:1-660 species:"GYBH-Codium fragile" predicted_by: genewise
KCLNVNVGVLGHVDSGKTSLVGALSTILSTASLDRSPQSKERGITLDLGFSALSVPLPEH
LHGLQFDKLQLTFVDCPGHASLIKTVIGGAHIMDIMLLVIDITKGIQVQTAECLVVGEIT
TAQMLVVLNKTDLLDERSRARAIRKAKKHLSHTFKLTKFSSCKMIPVSVKFDGSLAGGTD
NDVFHVSDVAAELILMVTEPPPRRQGPFLFSIDHCFKIKG
>eEFsec.2.homologue chromosome:20731 strand:+ positions:1-849 species:"GYBH-Codium fragile" predicted_by: genewise
KLSAGDRAGLCVPGLDASKLERGLAAAPNTIPTFNGVIAWIDKVRFYANEVKSKTKFHVT
LGHSTVMCNLTVFQIPGNGAISCRDAMQLLLGRLNKISKKDPPPPFDWDKDYEYKSILHG
MDDIEPPRFSNQFGLLELDSPISAPIDSVVIGARLDSASLSSSCRLAFYGQVLTPVESKE
KLASSLRVFKWKTKVGFIDRLTSDGHTAICKGMFKKESDISLFVGMKVSALCSGQQGTIE
GAFGVSGKIKVYFPEALTTKWESEKTIQLAFKRYVFQPKTQPV
>SecS.1.homologue chromosome:2040 strand:+ positions:1-582 species:"GYBH-Codium fragile" predicted_by: genewise
IQSTDKNFMVPVGGSVIAATKANPLLVKEINKLYPGRASVSAHFDILATLLHWGIAGWLK
VLEEREQVYDYMKQQMSLLAEEVGGKLLFTPNNPISLGLSLEFLSSKSALGNPAPRSITF
LGSMLWTRGVSGTRIVARGKKQSVGGIDFAGYGAHFDNYPCDYLTAAAALGTTTVDVDRF
VDRLKKIFLDWKKQ
>SecS.2.homologue chromosome:18184 strand:+ positions:1-390 species:"GYBH-Codium fragile" predicted_by: genewise
GLKDLGPVTILPLATGMAVTMTLLALKAKCPPQAQYVIWPRIDQKTCLKAIVSANLTPVI
IENILKGDELRTNMQALARKIEELGPESIVCVASTTSCFAPRGMDRIIEISQICASFGIS
HIINNAYGVQ
>SPS.1.cysteine chromosome:5906 strand:+ positions:1-2217 species:"GYBH-Codium fragile" predicted_by: genewise
MDKGHESPIVKDLVLLGGGHSHVEVLRSFGMKPVPGVRVTLITKDVHTPYSGMLPGFVSG
FYSWDEVHIDLMKLANFSKARLLHCEATGIDPEARVVYLKNRPPLPFDALSINIGITPAQ
ESGSMDLTTPVKPISTFVPRFERLLERVQEVERALTIVVVGGGAGGVELALSLDYRLGIL
HEEIGRAPEFKPKIMIVTKGKILSSHIPYMRRSFLKICASRGVKVAEDKNIERVGEGQLH
VQGEGTIHFDECLWCTQASASPWIQETGLETDAQGFLLIDECLRCIRSPPGIFSAGDVAT
STCDPRPKAGVFAVRQGPALAANLRHFLLDEPLVPFHPQSTFLSLISTGERYCVASKGNA
AWQSRWLWTLKDQIDRKFMYKYGRDLPDDSGGNGALATEIAQKSAFDSTQQEARMRCAGC
GGKVGWGVLEKVLSKMSHGESGTFEAGIVEDCAVVEPPPHGYVALQTVDYLRAFISDPFV
FGCICANHCLSDVYAMGGKPDTALAIAVVPFAADAQMEDDLRQMMEGVVSVLGNESCKLK
GGHSCEGAELSLGLFVQGIARQNSILYKSGMAVGQDLILTKPLGTGALLAAFMRGKAKGK
WIVEATDAMMLSNKLASEIIVECGATSCTDVTGFGLLGHLGEMVQASKVGAEINPKHVPC
LEGARECFEFGIQSSIARHNEKMAAICDQSHEICDTWRWPLMLDPQTSGGLLASIPSSNT
EVCLGKLRDAGYSSAAKIG
>eEFsec.1.homologue chromosome:3881 strand:+ positions:1-1218 species:"HHXJ-Tetraselmis striata" predicted_by: genewise
GEADIAPVGLEALVGELCARAQEPAPPQPGFLFAVDHCFPIKGQGTVLTGTVISGSIKVN
DTIELPELKLQRKVKSMQMFKQPVQKISRGDRAGVCVTKLDAKLMERGLVSHPSAVPTFS
MALAAVEKIRFFAGQVKSKSKFNITIGHTAALAELTFFGLPPMDGPGVQTPEEAMAMAVQ
HLMVLTAKDSKAPNFAEQGEYLYQDELYGLEGRPAAAGGPSSTPSSEQTDASEQPPHFGP
QWALIKFDRPVTVSSDSLLIGARFDMDNSAAACRLALYGRMLAVVNSPADSNTEHISTVK
NLKSVKVFKPKQKTGVIERIDTSRTTALCKNLLKKETDITPFLGLKVIAAGGEVGTIESS
FGKSGKFNVRFSEPLKPTTGRADTSIITLNFKRYVFDEDSKRSMTQ
>eEFsec.2.homologue chromosome:38042 strand:+ positions:1-453 species:"HHXJ-Tetraselmis striata" predicted_by: genewise
VNVGVLGHVDSGKTSLVRALSTRLSTAALDKHPQSKERGITLDLGFSSFLVPMPERLPPL
PYDELQMTLVDCPGHASLIRTILGGAQIIDMMVLVVDVTKGIQAQTAECIVVGELTTDYL
VVALNKIDQLPAATRDKQIHKAKKRLRATFA
>eEFsec.1.homologue chromosome:17481 strand:+ positions:1-1080,1174-1782 species:"HVNO-Tetraselmis chui" predicted_by: genewise
RLLNINVGVLGHVDSGKTSLVRALSTQLSTAALDKHPQSKERGITLDLGFSSFMVPLPER
LQPLPYDQLQFTLVDCPGHASLIRTILGGAQIIDMMVLVVDVTKGIQAQTAECIVVGELT
TDYLIVALNKIDQLPVATRDKQIHKAKKRLRSTFGATKFPDCPILPVSAKGFHDSDEAGG
SEGKGADGDIALHPVGLEALIAELAQRVQEPAPPLPGFLFAVDHCFPIKGQGTVLTGTVI
SGSIKVNDTLELPELKLQRKVKSMQMFKRPVQTILRGDRAGVCVTKLDSKLMERGLASNP
SAVPTFSMAIAAVEKIRFFAGQVKSKSKFNITIGHTAALAELTFFGLPPTANPAVWTLEE
DELYGFEGRPAEAGGPSATPSSSEANDGMEPPPHHGPQWALIKFDRPVTVSSDSLLIGAR
FDMDSSNAECRLALYGRMLSVVSSPPDSNTERIPKVKDLKSVKVFKPKQKTGVIERVDAS
RTTALCKNLLKKETDISPFLGLKVIAAGGEEGVIESSFGKSGKFNVRFNEPLKPSTGQPD
TSIITLNFKRYVFDEDSKRSMKQ
>eEFsec.46.homologue chromosome:64895 strand:+ positions:52-186,217-396,496-555,601-786 species:"HVNO-Tetraselmis chui" predicted_by: blast
MTQAEVSASARKLVTLIDVGGHKRFIKTALNGLTAMTPDYAMLCIASDPLSDIMIEHLTA
AIGLGIPLILVITKADLGQEAVSAVHERLMSLFTSSQQGRCVDAAPVFEVSSVSGAGLPL
LHAFLTALEDQQPAAEHEAHFQVGYMFEVENVGSVASGTLLHGSVSVGDHLWLGPGKRRS
LFTHCQV
>SBP2.1.homologue chromosome:65996 strand:+ positions:13-498 species:"HVNO-Tetraselmis chui" predicted_by: genewise
IITPELNNVVDQLLRTLRTFQERAIAKDPIKGKMRKRLMAGLREVGKAVKLKKAHSVVVV
PNIESVSAEGGLDERLQGILDLAQHTDTPVVFALSLKKLGQVFGQRKKISAVAVLDVNGA
NELAAEMLRLADAGREEHQTVQASRSASAAAATAAEPTSPVH
>SBP2.2.homologue chromosome:15227 strand:+ positions:31-336 species:"HVNO-Tetraselmis chui" predicted_by: blast
QVVAKKLCAIAKPLADDKLKKRVLKLAKKAAKKKQVKRGVKEVVKALRKNVKGVCIIAGD
ISPVDVITAIPIMCEDRNIPYVYVDSKEELGAAGQTKRPTSV
>SecS.1.homologue chromosome:12260 strand:+ positions:1-1386 species:"HVNO-Tetraselmis chui" predicted_by: genewise
DNCRLAEGLVSRSYVSQGAQALARREKLVKTLLSQRRLPKEGWDEATVELFLNDVALMDS
NNFKDNVGVGEREARVACPMVARRHYRLAHGIGRSGDIAAEQPKAAGSSLLTNLLVADAM
RVAGMGDIGAVTVVPLATGMALTLTIMALRAKRPPAARYVLWSRVDQKTCVKAVTATGLE
LVVVPVKLVGDQLETDMEAMKAEIDRLGADAIVCVISTTSCFAPRAADDVVGIAKLAEAT
GVGHIINNAYGVQSAAICAAVTAAWRRGRVDAVVQSTDKNFMVPVGGAVVAAGQRDPSLV
HHLNHSYPGRASIAPLLDLLLTLLHLGEDGWAAALARREALFLHSLAVISETAAALGTRV
LSSPGNPISIAMSLDTLDPGDAEQPAITFLGSMLWSRCVSGTRVVSRGKRQSVGGLSFDG
YGSRAYPTAYLTAAAAIGAGAAEMDEFCVRLKKCVQEYRNKC
>SPS.1.cysteine chromosome:2194 strand:+ positions:37-1206 species:"HVNO-Tetraselmis chui" predicted_by: blast
MRKYSSELPVMEEGGEEKAGRHHHRGGADTPSVATGAEALAAIAGARRMRRRMRCGGCGA
KVGASVLSRVLARLKAEGYHKPSSNSDILVGLDAPDDAAVVRSPGEGMVSVRTVDFFRDF
VGDPFLFGRIAANHALSDCQAMGAAPQTALAIAVVPFGLPSKTEETLFQMMAGASQVLEE
AGCTLVGGHSGEGTEMALGFSVDGTAEEASIMRKGGLSGGQSLLLTKGIGTGAILAAWMA
RSGGCQGRWVSGALHSMQQSSAAAVECLQRHGATACTDVTGFGLLGHLVEMARPHKVAVE
IDFDAVPLLDGAEAVAAAGVTSSLHSENLRAVEHMVSNPEELHKRSHWSLLIDPQTAGGM
LASLPTENAKAAVEELRKLGYAKAAVIGTV
>eEFsec.1.homologue chromosome:3462 strand:+ positions:4-1563 species:"HYHN-Prasinoderma coloniale" predicted_by: genewise
RVLNVNVGILGHVDSGKTSLARALSTLLSTASLDKNPQSAERGITLDLGFSAFEVAEERV
PDDVRAAGYDALQFTLVDCPGHASLIRTILGGAQIIDIMMLVIDVTKGIQTQTAECLVVG
ELCTRDLLVVLNKTDMLPEKGREAALAKTTKRLRATFAATKFPDAPFIPACARPGGPESD
AAPEGLGELVDTLLKAVRPPSKDDHKAPLLFAVDHCFPIKGQGTVLTGTVLQGQIEVGQT
VELPALKLERKVKSMQMFKKPCSLARRGDRLGVCVTQLDAALVERGVVAEPGSVPTITGA
LARVERIRFYKSAIASKQKVHVTVGHATVMATVRFFGREAPEAANGGGGGDGALPAFDFG
GEYCHQDELFGPGTFEPSDDERARSGVGWPREQWALLDFDTAVTCPEGALMIAAKLDTDA
HTPTCRLMFHGRLSCAFDAKNKAELARLRVYKLKGREGRIERIEKDGMTAVCTGLFKKET
DLSLFTGMRVTSAGGAEGEISGSFGKTGKVKIRFKDGLAE
>SBP2.1.homologue chromosome:2603 strand:+ positions:28-438 species:"HYHN-Prasinoderma coloniale" predicted_by: exonerate
RYVDQVITTELNRLVVELLKELLRFQARALAKDPAKAKQKKRLVSGLREVTKGVKLGRAK
AVVVAPNVEEVTGEAGLDSMLSNIITLARERGIPVVFALTRNKLGAAMGRRARMSAVAMF
DYSGADEQFKAVVAAAK
>SecS.1.homologue chromosome:2475 strand:+ positions:1-897 species:"HYHN-Prasinoderma coloniale" predicted_by: blast
RIDQKTCVKAIAMLGLELVPVPETLVGDELRTDVEAVRAVLEDDPKGVLAVVTTASCFAP
RACDSLAEVAKLCKSLDVPHIINNAYGVQAAPIAREVCSAWRKGRVDCVVSSTDKNFMVP
VGGALLYAHKDAGALIEAVAKAYPGRACAAPAIDLFATLLGWGESGWRRVLDDRERIYAY
ARARLEEVAAALGERVLETPGNPISLAMTLDSFDGSGATALGSMLFTRLVSGTRVVDRRK
TETVGGYTFECYGAHSDDYPHTYLTVAAAVGTSKEDIDLFCERLLKSAKDWRKKAGRAA
>SPS.1.tryptophan chromosome:3863 strand:+ positions:10-1500 species:"HYHN-Prasinoderma coloniale" predicted_by: genewise
IDHDACVWCTQARAAEWLGASGLATDGDGFVAVHPTLESTSHPGVFAAGDCANVLEHPRP
KAGVFAVRQGMPLAENLRRVALGEALKPFAPQKTFMGLITTGNKYAVLSKGGFALEGGWC
WTMKDRIDRAWMDKYNKLEFMKQKEVAPPPAAAAAGAEALAAIRAVPMRCGGWGAQGGAT
VLSRVMARLPKQNLGPEILVGLDAPDDAAVVKVPDGCVTIQTVDFFRAFVSDTYVFGRVA
ANHALGDVHAMGARPLSALAIATVPFGLDAKVEEDLFEMMAGAVSVLEEAGCALVGGHSC
EGAEVSLGFAITGAAKPQEIMHKGGMAPGEAVVLTKPVGTGALFAADMRGQAKGRWVSAA
LEQMQQSNRQGADVLLAHGASCCTDVTGFGLAGHLIEMAKASGCVARLDMNAVPLLEGAK
ECVAKGIMSSLQPQNLRLRRGVRGLSPEVTSCDAYPLMFDPTTAGGLLASVPAARARACV
EELVRAGYPHACVVGEV
>eEFsec.1.homologue chromosome:90383 strand:+ positions:1-1095,1117-1560 species:"IJMT-Aphanochaete repens" predicted_by: blast
LNIGVLGHIDSGKTSLCASLSTVLSTAALDKSPQSVERGITLDLQFSAFTLDVPENCSNP
NVNGLKKILVSLVDCPGHASLIRTIIGGAQIIDMVLLVIDVTKGIQTQTAEGIVVAEVTT
NKMVIVLNKVDLLPPGETEARMNKVIATIKRALAGSKFADAPIIPYAARPSPPHTSPVQS
LHGAILAAAPPLTRTDTETKRFLMLVDHCFALKGKGTVCTGTVLRGSVAVGQSVEFPNLG
ETKKVKSIHIFHEPHESAQQGDRIGMLVTQLDSQQLERGYACYPGSIHGGVTHVLSTVQQ
IKYFKGDLASQHNLHVTIGHYTTTARLVFMNCSVDPTSSEFTWSAHEYPYVSVLPSVKNK
TSDTEHYLALIEFDKPMLVPPQALLIASKLDADIHLNQCRIAFSGHVLTPLTQPQLSELK
IYKTKQKRGEVERMSDDRNLIGRNLFKKETDMNKFANMHVTIEREGQLIARGVLEGAFGK
SGKFKVRITHSESGVSVQPRDQIVLALKRYSFD
>eEFsec.2.homologue chromosome:4682 strand:+ positions:1-423 species:"IJMT-Aphanochaete repens" predicted_by: genewise
KILNINGHVDSGKTSLVAALSTKLSTAALDKNPQSQERGITLDLGFSSYTLRLPEELQRS
LGYDEVQFTLVDCPGHASLIRTIIGGVQIIDMMLLVVDAAKGIQTQTAECLVVGEVAAGR
MVVALNKVDLLPPDTRSKSLK
>SBP2.1.homologue chromosome:17165 strand:+ positions:4-477 species:"IJMT-Aphanochaete repens" predicted_by: blast
SLCHQVVTCALNEIVVEMLQKLRMFQERAVARNPTKGGMRKLYVCGLREVTKSVKLKKAR
SVLLAPNIERIEASGGLDDQVEALLKLCHQMEVPVVFALSRKKLGQIYGANKRMSAVAIL
ESNGVKELHDKTIKLMTEGKVLWEEQQKSGAVPTSSAA
>SecS.1.homologue chromosome:10210 strand:+ positions:4-972 species:"IJMT-Aphanochaete repens" predicted_by: blast
ALVVPLATGMTLALALRSLVKKNSQAKYVLWIRIDQKACLKSITAAGFTPIVIENKLNGD
EIQTDVDLLRETILKTGFENILAVMSTTSCFAPRAFDNVIEISKLCKEFNLHHVINNAYG
LQDTKITHNINEAMRLGTVSAVIQSTDKNFMVPVGGAVVISQYNEVIDQISKTYAGRASA
SPITDLFITLLSMGAKTWKKLITERKQLYDYTKTKLSEFADKIGEKVIHTPGNTISLAMT
VDKIAHQDPTYLGSMLFARCSSGLRIVTPKSTRQVADISFTSYGAHFDNYPHTYLTVAAA
IGGSKEEIDKFFVRFEKTFKDYQ
>SPS.1.unaligned chromosome:13571 strand:+ positions:7-594 species:"IJMT-Aphanochaete repens" predicted_by: genewise
LLMISTTDFFFPLVDDPYYMGRIGCANVLSDLYSMGITNCDTILMLLAASNEMSETERMI
VTRAIISGFNDCAKDAGSSVTGGQTVLNPWPIIGGVVTSIAHKNDVIDPKGGQLGDVLVL
TKPIGTQVAGNVNQWLNINPTRWEQAQQYVTKRQAIEAYEYAMFSMSRLNRIAAELMKKH
GAHGATDVTGFGLLGH
>eEFsec.1.homologue chromosome:34779 strand:+ positions:1-355,416-1059 species:"IRYH-Heterochlamydomonas inaequalis" predicted_by: genewise
VLTGTVLQGSVGINDTIELPALKVQKNVKSLQMFRRPVTRAVQGDRVGLCVTQLDAGLIE
RGLACTPGSVPTYTGAIAAVEKIRFYAGHVPSKAKFHVSVGHTTVMAEMAFFGLPDGQAD
TPMTFDWSQEYYYQDELFGLEGRPLRSSSTSEPSTSSTTTSTLVDGDDAPVGHFGPQWVL
LKFEQPVTAPKDALVIGAKFDSDIHGETCRLAFYGRLVALVDPGKPEAMQKLKVFKIKEK
QGIIERIQADGCTAICKNLFKKETDMAVFINLKVTTGRGEQGVIESSFGKSGKFKVAFPA
GLAAEGRSPQDNTITLRCKRYVYDADRKKGLRQ
>eEFsec.2.homologue chromosome:32426 strand:+ positions:1-615 species:"IRYH-Heterochlamydomonas inaequalis" predicted_by: genewise
AMASQGPRLLNINVGVLGHVDSGKTSLVAALSTQLSTAALDKHPQSKERGITLDLGFSSF
TMPLPAHLKHLPYDELQFTLVDCPGHASLIRTIIGGVQIIDMMILVIDITKGMQTQTAEC
LVVGEVATSRMLVALNKVDQLPVEDRAKAAKRAVKRLAQTFNMTKFAGVPMVPVSAKPGG
QEGTPALGLDELKATLLAMVPPEPR
>pstk.1.homologue chromosome:30880 strand:+ positions:10-591 species:"IRYH-Heterochlamydomonas inaequalis" predicted_by: blast
AALEDVESLLRDVAQGSGSRVVILDDNMYYRSMRYSMFQMARAKQAAFVQLYVKCDLRLA
LQRNAARQGPACVPPHVMQRMFQVFEEPNPILHHWEQNTLVLSSLSDGECDVAPVWTALS
SMWVSAPPPLPSLEEIATLREEGRAANAASSLHNIDIRSRTLVTEAMAHMPAADKAQAAS
ILNAARRQLLVDCR
>SBP2.1.homologue chromosome:35510 strand:+ positions:1-417 species:"ISGT-Hormidiella sp." predicted_by: genewise
VTEVLSKLRQFQERAISKNPVKGAAKKLYVCGLREVTKAVKLRKAKSVVLAPNIERIEAH
GGLDDQVGQLISLCADHDTPVVFALSRKRLGHVYGANKRMSAVAVLDCNGIHEPPARMVR
LAADGRVLWVKEQSSSAAG
>eEFsec.1.homologue chromosome:30922 strand:+ positions:1-510 species:"ISIM-Nephroselmis pyriformis" predicted_by: genewise
RILNVNVGILGHIDSGKTSLARSLSTHLSTASLDKHPQSAERGITLDLGFSAFTVPLPAH
LGTLPYDELQFTLVDCPGHASLIKTIIGGAQIIDVMMLVIDVTKGIQTQTAECLVVGEIL
TQELVVVLNKIDLLEEGEREEKIEKMRKKLAKTFESTKFAGCTMLAVSAR
>eEFsec.4.homologue chromosome:32185 strand:+ positions:4-471 species:"ISIM-Nephroselmis pyriformis" predicted_by: blast
GTQWCLLTFEQPINCPRDSLILGSRLEADIPLTTCRIGFHGKLAHALDPGRPEDLERLKI
FKTKSREGTIDRYVDGHTAICKGLFKKETDLSLFNGMKVTTARGEVGTISGAFGKSGKVK
IQFPGGVEPPGEGGSGTVTLAFKRYVFDKDKKVMVQ
>SecS.1.homologue chromosome:10 strand:+ positions:1-810 species:"ISIM-Nephroselmis pyriformis" predicted_by: genewise
GGQLGTDVEGIQAAVDRLGADNVCCVVTTTSCFAPRASDDVIAVAKLCEKSGVGHVVNNA
YGVQSAAICKQVAGAWRRGRVDAVVQSTDKNFMVPVGGAIVCAGSKDPSLVAAVTAAYPG
RASSAPALDLLITLLHWGVEGWARVLREREELYKYMKGRIGEFAREVGEEVVESPGNPIS
VAMTLDTVQEALGSNVTFLGSMLFSKCVSGTRVVPRGKEQVVAGHSFRGYGSHAYPHAYL
TAAAAVGGSREEVEEFIKRLRGAFKQIQKK
>SecS.2.homologue chromosome:30427 strand:+ positions:1-477 species:"ISIM-Nephroselmis pyriformis" predicted_by: blast
MNPANLGLAEGLVSTSYIRQGGQGLAARQNLIKTLLSQRRLPERGWDENTIELFLQDCAL
MDSNNFVDNVGVGEREARVACPLVYRRNFGLAHGAGRSGDLAAEQPKAAGSSLLLKVTEL
LTHNALKLAGLGDLGACAVLPLATGMAITMVLLSLKAKR
>SPS.1.unaligned chromosome:33087 strand:+ positions:1-795 species:"ISIM-Nephroselmis pyriformis" predicted_by: blast
DFFRSFIDDPYVFGIVATNHALSDCHAMGAEPISALAVAVVPYGLESKVEEQLLQLMSGA
CKALADANCALVGGHTSEGTELALGFAVNGAIEKARVLRKGGAQHGDVLILTKPVGTGAL
MAGDMRHRAKGRWVSAALESMQQSNARGAEVLRAHSATACTDVTGFGLLGHLVEMLRGSD
GAGAKVHLPEVPLLDGAIEMIRMGIFSSLQPANIRLQRSVRNAKAAAMGEAYPLLFDPQT
AGGLLATVPVARAAACLEALRAAGY
>eEFsec.1.homologue chromosome:8435 strand:+ positions:4-1014 species:"ISPU-Volvox globator" predicted_by: blast
MSSKASAKRVLNINVGILGHVDSGKTSLVAALSTQLSTAALDKHPQSKERGITLDLGFSA
FTVPLPAHLSHLPYDELQFTLVDCPGHASLIRTIIGGVQIIDMMILVVDITKGLQTQTAE
CLVVGEVATSRMVVALNKVDQLQPPEERHKAVRRAIKRLRPTFAMTKFFGVNMIPVAAKP
ADGAPLGMDDLKAALVGLVPPEPRTVRGPFLFCFPIKGQGSVMTGTVLQGSVSVNDTIEL
PSLRTTRTVKSMQMFRRAMSQAVQGDRVGICVTQLDATLLERGLVCAPGTVPTFLGAVAA
VEKIRFYAGRVLSRAKFHVSVGHATVMAELTFFGTPD
>eEFsec.3.homologue chromosome:48569 strand:+ positions:1-507 species:"ISPU-Volvox globator" predicted_by: genewise
EGEEGADRHFGPQWVLLKFGQAITAPKDALVIGAKFDADIHGEACRLAFYGRLVHLVDPS
RPEDLGGLRVFKVKVRTGVLERVQPDGVTGIVRSLLKKESDAAVFVGLKVTTGGGEEGVI
EGSFGKSGKLKVHFPAGLAAHSRTPEDNVVTLRCKRYIFDPQAKKVLRQ
>SBP2.1.homologue chromosome:37379 strand:+ positions:1-318 species:"ISPU-Volvox globator" predicted_by: genewise
HRLCRQVLSPELDALVADTLGRIRGFQERAMMKNAIKAAAHRWYVLGLREVAKAVRGRRA
RCVVVAPNIEEVAVEGGLDAALQGILDMCDEQGVPVVFALSRKHLG
>SPS.1.unaligned chromosome:47613 strand:+ positions:1-849 species:"ISPU-Volvox globator" predicted_by: genewise
SPDLLVGASTSDDAAVYRLSPDQALILTTDFFMPIVDDPRDFGRVAAANAISDVYAMGGR
PLLALSVCGMPINKLPAGVISAILAGGAEVCREAGIPLAGGHSIDSPEPIFGLVVAGLAH
PDHIRPNSTARAGDVLLLSKPLGVGAMTTAIKKGLLDEQGYAQAIATMTQLNTLGQLVSR
DPRVHAMTDVTGFGLLGHLLEVCRGSRLHGRLRAGAVPLLPPAPELAKAGVLPGAVGRNW
DSYGGSVQLGSGVERWQRDLFVDPQTSGGLLLAVESGAVEEVL
>eEFsec.1.homologue chromosome:40496 strand:+ positions:1-1072,1139-1638 species:"JIWJ-Acrosiphonia sp" predicted_by: genewise
ERVVNINVGVLGHVDSGKTALVAALSDILSTAALDKNPQSQERGITLDLGFSAYRMPCPE
EMKTTMQADILQFTLVDCPGHASLIRTVLVGAQVLDIMILVVDCCKGVQAQTAECIVIGE
LLSSSLVVALNKQDLLPEEKRMKHLRRAGRNVLEALKVTRFANSEIVPLSAKPTNGESVG
GVERLKDVLLSRLPLIHRNLQTPFLFMVDHCFAIKGQGTILTGTVLQGQVAVGDVVELPG
LKLQRKIKNIQCFRNDVERICAGDRAGICLTQVPADKIERTMLSAINTVPTFDACICAVE
LCRFYKGQVLSKQKVHVNVGHQTCMAVPTFFGVPDGSGVTQDEVLRNTFKHVGKYASGRP
MELGVVPEDAEEEELRHFGPEWAILLFEKPVLAVENSVVLGTRFDMNFDNKDPACRIAFY
GNIVHIFDQAADHKQISLYKNKVRHGLIDRMDPKTNTIIIRDMFKKESDLRVFSGCTVVA
PTGETGVLGQPFGKSGKVKASFPEGLPPVGTVKVTLVFKKFVFD
>pstk.1.homologue chromosome:6145 strand:+ positions:19-741 species:"JIWJ-Acrosiphonia sp" predicted_by: blast
IVILIGIPGCGKTTLAKLLTQELNKLNISVHHIEYDKEYANCNPGGDFDSVQWKISRSQS
YQQVANILESTTGEAPCVIIVDDNMHFRSMRFFQLARNSGQAGFAQVFVDAKLQEAMARN
EKRVGVDKVPDPVIRRIHACMEAPRPDLYSWEQSSVILDGTLTDIHDFTTKLLSLWGPPP
QQLTEVDMEQRSRDQHATDASCVHAFDLSSRSLLQSTMQQLQQAGNVTTGKQLNRVRRGL
L
>SecS.2.homologue chromosome:39383 strand:+ positions:1-1133,1356-1620 species:"JIWJ-Acrosiphonia sp" predicted_by: genewise
LLCTSLVSESYVQHGLREIYARNKLAKDLLSRRKLPKTGWDEISIDRFFADIACMDSSNF
SSNAGVGEREARVACPAVARRNMHMAHGIGRSGDIAAEQPKAAGSTLMARVCHILVLDAL
KSAGLPELDTVQVLPLATGMTMTMTLLSCHAHRSKSNPGCKYAIWSRIDQKTCLKAIASA
NLTPIVIDPILVGDELQTDIPAIHAKLLELGPENMACIITTTSCFAPRACDDVEAVARIC
DKADVPHVINNAYGVQSEFICKEVTRACRVGRVDAVIQSTDKNFMVPVGGAILAAPKQGS
WLVNAGSKGYPGRASASAHIDLTMTLLYWGLSGWKRALAEREDLFLYLKESAAAAAAAHG
ERVLVTPRNPFSIGITLTTTIKADVRTPSVTFFGSMMWQRCVSGVRVIARGKSQVVAGIK
FEGYGSSCNDYSCDYFTAAAAIGATREDVDSFIARMHRCLTEFKKR
>SPS.1.cysteine chromosome:6428 strand:+ positions:7-2217 species:"JIWJ-Acrosiphonia sp" predicted_by: genewise
LVLLGGGHSHLTVLKSFGMKPVQGVQVTLVTKDVHTPYSGMIPGYVAGFYTSDECHIDLS
KLATFANVRLVHAPACGICTVKQEILFRDRPPMPYDCLSIDIGITPVLNSIPGAYEHTTP
VKPINTYVERMEALLARLKTSAEPATIIVVGGGAGGTELAFALHHRLSQLEKRASGVEQS
SSLLGNWYTVKLVSRCTILPSHPPHARTVFLRLAKERNIQVLEGSAAASVTAGCLHLENG
DSHAFEECLWCIQAAPAAWLKDTKLPKASGGFLAINEFLQSSGGPDNVFACGDVATSVTD
PRPKAGVFAVRQGPPLAENLRRHLIHAPLQAFRPQVTFLGLISTGNKNAVATRGSFSFEA
GWLWTLKDFIDRGFMRKFGEDLPAMTPAPGREPDAIQTCSEETRAAWASTLMRCNGCAAK
VSSTVLSRVLSRLEVTDNSSVISGVSTPDDCAVLRPPPAGHVIIQTVDFLRSFTSDPFVF
GQIAANHALSDCYAMGARPTSALAMAVVPFASDSLIEDNLFQMMAGANCVLTEVGCSLVG
GHSSEGAETSLGFSVTGYMEESKVMSKASLRPGQVLVLTKAVGTGLILKSMMMGLGKGRW
ERAALDSMLTSNGPASLAMRLHGVQACTDVTGFGLLGHLAEMAKSSQVSISVNSQAVPLL
DGVASLLDLGVRSSLHDANSKAVDVTGQMAPETLSVWPALVDPQTSGGLLCSVDEDQATD
LIDALKSAGCHAARMIG
>eEFsec.1.homologue chromosome:8666 strand:+ positions:1-678 species:"JKKI-Lobomonas rostrata" predicted_by: genewise
RASTMAQPRVLNINVGVLGHVDSGKTSLVAALSTQLSTAALDKHPQSKERGITLDLGFSA
FTVPMPPHLSHLPYDVLQFTLVDCPGHASLIRTIIGGVQIIDMMILVIDITKGLQTQTAE
CLVVGEVATSRMLKVDQLLPEEERPKLVRRAIKRLGQTFDMTKFAGAPMVATAAKPGGQE
GGSSLGIEELKAALVALVPAQPERGVAGPFLFAVDHCFAIKGQGTV
>eEFsec.3.homologue chromosome:4585 strand:+ positions:1-453 species:"JKKI-Lobomonas rostrata" predicted_by: genewise
LRFEHPVTVPKDALLIGAKFDADIHGEACRLAFYGRLVQLVDPSKAEELAKLKVFKVKVK
QGAIERLQPDGTTAICKGLFKKETDISAFVGLKVVTGRGEEGVIESTFGKSGKFKAAGAL
AQQGRSAEDNVLTLRCKRYVFDAAGKKALRQ
>eEFsec.6.homologue chromosome:46782 strand:+ positions:1-210 species:"JKKI-Lobomonas rostrata" predicted_by: genewise
GDRVGLCVTQLDAGLMERGLVAAPGSVPTFTAAVAAVEKIRFYAGRIPSKSKFHISVGHH
TVMAELTFFG
>pstk.1.homologue chromosome:10677 strand:+ positions:1-465,565-717,757-918 species:"JKKI-Lobomonas rostrata" predicted_by: blast
MPLVVLCGHPSSGKSTVAAQLAALFTPLGLAVTIIDEPSLHCERNTSYAAPAAEKNTRAK
LKSAVERSVSKKSILILDSLNNIKGYRYELWCIARAAGTRYCMVHVDTALPTCRAWNEAR
PEEQRYTTAIFDDLAGRFERPDSRNRWDSPLFTLHGTDTTSNVQAQVAKVLVPNMATSNP
ALLATNTLHDIDQAAQDVISAIVDAQGEGVAPLNLTQTVNLAELRRLKREFLKLATKITF
ARLQDGAAAKRVFVDFLRDK
>SPS.1.glycine chromosome:9517 strand:+ positions:43-945 species:"JKKI-Lobomonas rostrata" predicted_by: exonerate
GPVLLTHLSHGGGCGGCKIAPAKLQEILRNVQLDFGSPDLLVGASTSDDAAVYRLNDSQA
LILTTDFFMPIVDDPRDFGQVAAANSISDVYAMGGRPILALSVLGMPIDKLPASAISAIV
QGGADVCRQAGIPLAGGHSIDSPEPIFGLVVAGLVHPDNVRRNNTAQAGDVLLLCKPLGI
GAMTTAIKKGKLDEAGYRMVLDTMTQLNTVGEQLGNDPRVHALTDVTGFGLLGHLLEVCR
GSGLRARLKASSVPIMAPAVALAQAGVLPGAVARNWESYGHEVALAQGVAQWQRDLLIDP
Q
>eEFsec.1.homologue chromosome:18057 strand:+ positions:1-1758 species:"JMTE-Pseudoscourfieldia marina" predicted_by: genewise
VLNVNVGVLGHVDSGKTSLARALSTLLSTASLDKHPQSQERGITLDLGFSAMRRPLPSHL
ADSSSYGELQFTLVDCPGHASLIRTIMGGAQIVDVMILVVDVTKGMQTQTAECLVVGEIL
APSLVVVLNKCDLLGEEGSPAREEKLAKMKKRLAKTFEATRFAGCTMVPISARPGGAEDT
TAPSGLDALVEALEAHVPADLARRRSTLAEGSGSSADPLLMAVDHAFPIKGKGTVLTGTV
LQGVVSVNDMIELPVLKETKKVKSMQMFHQPVNRAVQGDRLGMLVTQLDAKAIERGIVAA
PGAVPTFTAAVCALEKIRFFKGRIATKSRFHVTIGHETSMAELLIFGLGSQTSKADARER
VLSAKEKRRGVVDVAEEMFDIGNSYLYQEELMGAAEVAAAMAEQDNAAAGSKPGDVVVPP
QYALLTFDQPVTAPEKSLLIGARLDADIHQNSCRLAFHGKLIDLVYATGPGDAGSSSGAA
SACSKFRIYKNKERNGVVERWTNEYEAVCKGMFKKETDMTLFQNMEVKTGTGIVGVIAGT
FGKSGKFKVSFRTAVPKEEQSKPDSNRLTMSFRKYVFDSDKHAMRQ
>pstk.1.homologue chromosome:3787 strand:+ positions:4-768 species:"JMTE-Pseudoscourfieldia marina" predicted_by: blast
ARILVVSLCGLPAAGKSQVAASLCDLIHASTSCGMKCTHVRFDDYEHLAIADAGGTFDPA
NWHAARQHAFAAVREAAKGNDEHSVIILVDDVLHLSGMRRHVLRVAESVGAAHAQLCITC
DASVRHDRNQKRSGLHRVPDETLSRLEASWEDPATTTFAFDRKTVRLDTTEAQADDVAAQ
AWSELQSRWGGAAIHPDELARRRVLAGQASNAKSFAHQADGTTRAMLGAVVQRVDSRLRG
EVARHLNEARRRVLE
>SBP2.1.homologue chromosome:2634 strand:+ positions:1-321 species:"JMTE-Pseudoscourfieldia marina" predicted_by: genewise
KKRMVFGLREVAKWTRSGRAACLVVAPNIERAEGAGGLDDTLETIIDTCRSRGTAVIFCM
NRNKLAEAVGKKQCKVSAIAISDVNGADKPYKLCLQLAKDGRESFKK
>SecS.2.homologue chromosome:4762 strand:+ positions:1-886,1076-1521 species:"JMTE-Pseudoscourfieldia marina" predicted_by: genewise
ALVAQFIGASYTAQGLNSIRHRRNKLKALLSNRALPPEPFSIDEIQSLLADVAAMDSNNF
SRRIGVGEREGRILCPLVHSRHFGLAHGIGRSGDVAAVQPKAAGSSLLSQITNKLVLDAI
KVAGATRVDATTVLPMATGMGMTMTLMAVARRRREQTDTGVQPKHCVWLRVDQKTCLKAI
TAADLVPVVVELRQEGDQLQGHVDDVAAAVDAVPGGADGVACVVSTTSCFAPRGADDVVA
IGKLCARLGIPHVVNHAYGIQSRRLNAALDAAWVRGARIDACVSSTDKNFGVPVGAASIA
PNPPPSRPATQPVTQLVNSQYPGRACFAPALDVLITLLYLGRDGWTKLLDDREACFDVLR
DSLLSLADRTAAEPAVRTLRVLDSPGNPISIGVGIGDMPTPAEKSRPVTFLGSMLYQRGV
TGARVVARGATAKVAGLSFTGYGS
>SPS.1.cysteine chromosome:5182 strand:+ positions:7-2205 species:"JMTE-Pseudoscourfieldia marina" predicted_by: genewise
DLVLVGGGHSHVMVLMHFAMKPMQGTKLTLVTSTVHTPYSGMLPGFVAGTYTHDECHIDL
SRLCRFANARLIHAPCMGIDRHAKTVALKNRPSVNYDVLSIDVGSIPAASSVPGAQTHAT
PVKPIDGFCSRWDAALSRSSSTTRLAVVGGGAGGVELALAMRTRLPEAHAVFTRSEVLAE
KAPAARRIFRKEIQDKNIELHEHCAVSELKQGVLVTKEGTAHNFDECFWCTQAGCQPWLA
ESGLACDKSGFVYVHETLQTETDADIFAAGDCANVRKHPRPKAGVFAVRQGMPLAENLRR
ILKGERAKPFKPQSTFLSLISTGDGRAAATKGSMCLAPRAWLWRLKDNIDRKFMHKFGRD
IPFKKMHAAMRRKAEQSIPEVARASRSRVEGEDAIAALMKAPMRCGGCGAKVGAGVLSRV
LEAVRPLIHTHADVVQGAGDDAAIVRQRSGELGVHTVDFFRAFIDDLHTFGHIAANHALS
DCHAMGAKPVSALCVVTVPYGLESKVEDDLVQLLSGACVSLAEAGCQLAGGHTCEGAEVA
LGFCVYGTLPEMEGAMRKGGCRAGDRIILTKPLGTGALLAADMRGAATGRHVQAALQMMK
KSNAGAADVLRTYACTACTDVTGFGLIGHLVEMLKASSGSVAASLVEPAKIPTLVGAKDA
VASGIFSSIQPDNQRAARAIKKHSFMKDPKYPLLFDPQTAGGLLATVPQNRVSDCLRDLR
EAGYDSACVIGEI
>eEFsec.1.homologue chromosome:55773 strand:+ positions:1-1059 species:"JMUI-Stigeoclonium helveticum" predicted_by: genewise
LLMAVDHCFALKGQGTVLTGTLLQGQVAVGQVVEAPALKLQRAVRSMQMFRQPVQVAYAG
DRVGVCLAQLDPSLMERGLLAAPGSIPTFTGAVMKAQKIRFFNGRVASRARFHISVGHST
VMAQVLCFGAPSCRACTPEEALVAMMGELQQLALDGRAAAPFDFSADYLYQEELYGVEGR
PPEPAWQETAKGQEAAQAGCQSGPQWIFLQFDQPVTAPAEALVIGSRLDADACGESCRLA
FCGRLCALLDPAVPQQLQRLRIYKMKQRHGVIERLEANGASAVCRGMFKRETDQSLFVGL
RVMSGQGDSGSIQSSFGKSGKFRVQWDAPIAGSLHERTAHGNQLLLQFKKYSF
>eEFsec.2.homologue chromosome:51242 strand:+ positions:1-573 species:"JMUI-Stigeoclonium helveticum" predicted_by: genewise
ASQERVMNINVGVLGHVDSGKTSLVSALSTTLSTAALDKHPQSKERGITLDLGFSSFLVA
VPEDLQEVLACDTVQFTLVDCPGHASLIRTILGGVQIIDIMLLVVDVTKGIQAQTAECLV
VGEVTAAKMLVLLNKADLLPEEARPKALRKLQRRISQTLACTHFAGAPMIPTSARPGVLL
GVDEVRRQLLA
>eEFsec.1.homologue chromosome:1857 strand:+ positions:1-1011 species:"JRGZ-Chlamydomonas moewusii" predicted_by: genewise
GKTSLVAALSTMLSTAALDKHPQSKERGITLDLGFSSFSLGGLPPHLAHLPYDELQFTLV
DCPGHASLIRTIIGGIQIIDMMVLVIDVTKGLQAQTAECLVVAEVATPCMIIALNKIDLV
PEQERAKTVRKAAKRLAQTLQMTKFAMAPMVAVAAKVSGPKGAEASPSETEAPAAKCSSI
GMEELKMQMVAMVAPNPRPNDGPFLLAIDHCFPIKGQGTVMTGTVLQGVVSQGDTIELPA
LGLQRGVRSIQAFKRPVTRAVRGDRVGVCVAQLDAKLLERGLAAAPGTVPTFTIAVASVE
KIRFYAGRVTSGSKLHISVGHETTMAEVQAFGVPDGE
>eEFsec.4.homologue chromosome:30990 strand:+ positions:1-315 species:"JRGZ-Chlamydomonas moewusii" predicted_by: genewise
LHQLKVYKVKERRGVIERVQPDGTTAVCRGLFKKETDISVFVGLKVTSGRGEVGAIESAF
GLSGKFKVSFPGGIAVGPRTADDNVLLLQFKRYLHDPDKRRRPKQ
>pstk.1.homologue chromosome:4554 strand:+ positions:1-480 species:"JRGZ-Chlamydomonas moewusii" predicted_by: blast
LVIADDNMQYRSMRYQCFKLARKCGAAYLQIFVQCSPELAIRRNAQREGVARVPEAAWEQ
PVLEVIAAEVGGWSVDQLWEWVRASWGPAVPAAPSVIEEDLRKQLDRSQTAENALHQLDI
CTRRMLSTTLAKAPKHLQPSLAKELNAGRRALLSKLRSQW
>SBP2.1.homologue chromosome:2177 strand:+ positions:1-468 species:"JRGZ-Chlamydomonas moewusii" predicted_by: genewise
HSLCRQMITPELNAAVTELLLRIKGFQDRAMARNAMKAAARRWYVCGLREVRKAVKGLKA
KSVVLVPNIEEMDAEGGLDEHLQDILAMCAEQGRPAVFALTRKRLGTIFGFRKRVSAVAL
LDYHGVEDMHGHVVQLAQQGREEWAARRAAGSAAGS
>SBP2.2.homologue chromosome:2178 strand:+ positions:22-501 species:"JRGZ-Chlamydomonas moewusii" predicted_by: genewise
MPPALNEAVLELLTRVKALQERGAPPPRSLPIPGMPIITSGAHRWYVCGLREVRKAVKLR
RAVSVVVAPDIEQLDAIGGLDNHLQEILDMCREQTVPIIFAMSRKRLGQIYGFRKRVSAV
ALLDCAGVEQLHATVVQMAADGCAAWEALAREQGGTAPVL
>SecS.1.homologue chromosome:28015 strand:+ positions:1-891 species:"JTIG-Bryopsis plumosa" predicted_by: genewise
DVTIETFVQDLALMDSNNFLDNVGVGEREGRVACDLVSRRYFRLAHGIGRSGDISAEQPK
AAGSSVIAKLANLLAGHALDIAGIKDLGTVSVLPLATGMAITMTLLALKAQRSPQASYVL
WPRIDQKTCLKAIASANLIPFVIENIFEGDELRTDLDALKNAIEELGPDNIVCVATTTSC
FAPRGTDRIVEVAKMCLRSNIPHVINNAYGVQAAQICRDLTLALRKGRVDAIIQSTDKNF
MVPVGGSIVASPLANMSLVQAVNKCYPGRAAVSSHLDLLMTLLHWGISGWKQVLDER
>SPS.1.unaligned chromosome:29119 strand:+ positions:1-948 species:"JTIG-Bryopsis plumosa" predicted_by: blast
GGKVGWGLLSKVLASVSSSSGNPVPEDCAILKPPPAGHLTLQTVDFLTSFVTDPYVFACI
VTNHCLSDIYAMGGKPETALAVVMVPFAADKKMEADLTQIMSGVTRTLEKENCSLDGGHS
CEGAELSLGLFVQGFVKESVVLRKSGMEPLQDIILTKPLGTGTLLAAAMRGKAKGDWITK
ATEMMLVSNSEAARVFVENGATSCTDVTGFGLLGHLAEMVQASNVCVEIFVDEIPALEGV
EDTLQANIVSSIDRHNQGVASLCTGISAVESWRWSLMIDPQTSGGLIASIPSSKTEQCLR
GLREKGYLSARKIGQV
>eEFsec.1.homologue chromosome:61236 strand:+ positions:1-1695 species:"JWGT-Volvox aureus-M1028" predicted_by: genewise
KRVLNVNVGVLGHVDSGKTSLVAALSTHLSTAALDKHPQSKQRGITLDLGFSAFVLPMPE
HLAHLPYDELQFTLVDCPGHASLIRTIIGGAQIIDMMILVIDVTKGLQTQTAECLVVGEL
ATSRMVVALNKVDQLYPEEERERALRRAMKRLRQTFALTKFVGVRMIPFSAKPGGKVDSS
PMGVSELKTELVAMVPPEPRIVTGPFLLAIDHCFPIKGQGSVLTGTILQGTISVNEVLEL
PSVRETRSVKSIQMFKAPVQRAVRGDRVGICVTQLDPGLLERGLACSPGTVPTFRGAIAA
VEKIRFYAGRVPSKAKFHVSIGHTTVMAEMTFFGTPDGEGLTRDAALAAMIAKLNAMALS
STPMAFDLHREYLYQEELYGLEGRPLLTSAAQSPEKEDPVEEPRHFGSQWALLRFDQLIT
APKDALVIGAKFDADIHGEACRLAFYGRLVFLLDPTSPEELSQLKTYKLKSRTGTIERVQ
PDGVTAIVRNLIKKDTDVSIYSGLQVTTGRGEKGVIEGSFGKSGKLKASFPGGLVAEERQ
AADNVVTLQFKRFTFDPRTRRELRQ
>SPS.1.cysteine chromosome:6277 strand:+ positions:16-801 species:"JWGT-Volvox aureus-M1028" predicted_by: exonerate
SQVRLTQLSHGGGCGCKIAPSKLHDILHNLQLDFGSPDLLVGASTSDDAAVYRLSPTQAL
ILTTDFFMPIVDDPRDFGRVAAANSIVVYAMGGRPLLALSVLGMPVNKVPTAVIRRIITG
AADVCKEAGIPLAGGHSIDSPEPIFGLVVAGLAHPDHIRANSTGRSGDVLLLTKPLGVGA
MTTAIKKGLLDEAGYKQVLGTMTQLNTVGAVLSADPRVHAMTDVTGFGLLGHLLEMCRGS
GLHGRLAAGTVPLMDAAKGLAE
>eEFsec.1.homologue chromosome:9734 strand:+ positions:1-1731 species:"KADG-Ignatius tetrasporus" predicted_by: genewise
KSAMADAGGTPFNVNIGVLGHVDSGKTSLVAALSTVLSTAALDKHPQSKLRGITLDLGFS
ALTVPCPDHLREAVGGRSEIQFTLVDCPGHASLVRHVIGGANIMDAALLVIDITKGIQTQ
TAECLVIAEITCAKLLVVLNKIDLVPAAKRARMVAKATAMVNATLALTRFAGCTVVAVSA
KPSATPTNGEEGRDAGVQGADSAGPQGVEQLTQQLLNLVPSQPRQIDGDFLFAADHCFAV
RGQGTVLTGTVLRGAAAVNDTIELPDTKTVKKIKSMQMFRRPVQRVEAGDRAGICVAQLP
PEGIERALVCAPGSLPCFDAAVAAVEKIRFYSGQVKSKSKFHVTVGHATVTAELLCFGLP
DGASTCSAQHALMASIHRMVNLSQGTTNDFDIANEYQYQEELYGLEGRPWKSNQDVSQEG
DSMHHGPQWVVLKMASPVTAPADALIIGSRLDADSSCRLAFAGRIVHLLRPADAAAFARL
KIFKPKLRIGSIERLEKDGCTAICKNLVKKETNPTPFIGMTVTTQRGARGRIESPFGKAG
KFKVVFDDAAAAGDMCAGSQVQLHFKRFVYDPDKRRM
>SBP2.1.homologue chromosome:47184 strand:+ positions:10-693 species:"KADG-Ignatius tetrasporus" predicted_by: blast
AAAPSAATVEGNFTCHICNRVCNGWADWQQHCASRRHLSKASAVINAVLHSVNASSASPT
AVERLVEERNAQTTYLGLESNCREYCNQVITVELNQTVAQLLQQLHGFQERAAQKDPVKA
KLKRRIVSGLREVTKAIKHNKAKCVVVAPNIEQVSTEGGLDERLQAVLQLCEQQNVRVVF
ALSRKRLGQVFGCRKKMSAVAILDYNGADDLHKRMLDLAAVGRELYAK
>SBP2.2.homologue chromosome:10177 strand:+ positions:4-423 species:"KADG-Ignatius tetrasporus" predicted_by: blast
SYCRQMITEDLNCGVIKLLEFLHAQQSLGQFQGSTSRRLVAGLREVSKVVRTGKAFAVVI
APDIEPVSAKGGLDDRIRALLAAAEDTNTLVIFALSRKRLGQIFGSRKKMSTVAILDYRG
AESLFKLVTCNTLKAQEQYR
>SecS.2.homologue chromosome:7918 strand:+ positions:1-318,337-765,913-1140,1429-1656 species:"KADG-Ignatius tetrasporus" predicted_by: exonerate
LQDMAAMDSNNFIGNVGVGEREARVACDIVARRHFRLAHGIGRSGDLSAEQPKAAGSSLI
AKAAVWLVAHACDVAGLRDIASSHVALLPLATGMSITVSLLSLRAAVIWPRIDQKTCLKA
IVAANLTPVVIENVLCGDELRTDVAEIRQQIEKMGCDEVCCVVTTTSCFAPRSADDVIAV
AKLCQQYGVPHLINNAYGLQSAQICTTITAAWRRGRVDGIVQSTDKNFMVPVGGALLVSP
PNAPSLTNTVNAAYPGRASASTHLDVLVTLLHLGVQGWRQCLAQREEVYPYMKAAMQSLA
AKHGERVLETPGNPISIAMTLSTLATFFGAMLWSRLVSGMRVVARHKSQTVAGIKFSGYG
AHCDNYPHAYCTAAAALGTTKADVDEFIQRLDKALVEYKAK
>SPS.1.cysteine chromosome:9899 strand:+ positions:1-1485 species:"KADG-Ignatius tetrasporus" predicted_by: genewise
VAFDECLWCTQACAAAWLRSTALPLHDDGFIAIDSTLRCAGDVGPVFAAGDVATCAEHPR
PKAGVFAVRQGPPLADNLRRALRGEPLRTFVPQNTFLSLISTGHRYCIGTKGWFTFEGEW
AWRWKDSIDRAFMEKYSTMLQEAMAKRMQTMAHGGTAMASGGADAMRCAGCGSKVGADVL
ASVIDELSPQSVVRDDVIVGIDGRDDAAVVQPPPAGHVCVQTVDFFKTPLSDPFVSGQIA
AVHALSDCYAMGAEPSTAMATAVVPHAAAAVMRGDLMQLMCGALRALHDADCALVGGHTS
EGADLCIGFAVYGHAPQSKLLRKSGMQPGQLLILTKALGTGCILAANMRGEAVGRWVEAS
VQSMLCSNKHAALCLQRHGCTAATDVTGFGLLGHLSEMAHASKVGCTLSWHAVPLLQGAA
DCIARGHLSTLHDANARFMNDVINADDVMQTCDAWQILVDPQTSGGLLAAVPAEHAEACV
RDLQHDGYSTACVVG
>SPS.2.cysteine chromosome:9898 strand:+ positions:10-2208 species:"KADG-Ignatius tetrasporus" predicted_by: genewise
ELVLLGGGHSHVEVLRMFGMNPEPHVRVTLITRDIHTPYSGMLPGFVSGFYSYDECHIDL
VKLTSLTNIRLIHAEASNIDVAAKTVVLPNRPAVRYDVLSIDIGIRPSFNDVDGAAQHTT
PVKPIDSFVKRFDALVARVRDSTRDVAIVVVGGGAGGVELAFALQYRFSQLQNDADGQAK
RGMVTVTLVSRTDVLRGQPSAAQRACRREFAAKGIRAMERATVVKVTEGALHLEDGTNVA
FDECLWCTQACAAAWLRSTALPLHDDGFIAIDSTLRCAGDVGPVFAAGDVATCAEHPRPK
AGVFAVRQGPPLADNLRRALRGEPLRTFVPQNTFLSLISTGHRYCIGTKGWFTFEGEWAW
RWKDSIDRAFMEKYSTMLQEAMAKRMQTMAHGGTAMASGGADAMRCAGCGSKVGADVLAS
VIDELSPQSVVRDDVIVGIDGRDDAAVVQPPPAGHVCVQTVDFFKTPLSDPFVSGQIAAV
HALSDCYAMGAEPSTAMATAVVPHAAAAVMRGDLMQLMCGALRALHDADCALVGGHTSEG
ADLCIGFAVYGHAPQSKLLRKSGMQPGQLLILTKALGTGCILAANMRGEAVGRWVEASVQ
SMLCSNKHAALCLQRHGCTAATDVTGFGLLGHLSEMAHASKVGCTLSWHAVPLLQGAADC
IARGHLSTLHDANARFMNDVINADDVMQTCDAWQILVDPQTSGGLLAAVPAEHAEACVRD
LQHDGYSTACVVG
>eEFsec.1.homologue chromosome:1158 strand:+ positions:1-1629 species:"KSFK-Chlorosarcinopsis halophila" predicted_by: genewise
IFNVNVGVLGHVDSGKTALVAALSDVLSVAALDKHPQSQERGITLDLGISAFQVPCPEHL
KAGLGDADTVQFTLVDCPGHASLIKTVLLGAQIMDIMILVVDVVKGIQAQTAECIILGEL
LTSRMVVALNKTDLLPEEKRMKHLRRAGRAVLEALRLTRFADSELVPTAAKVAGEAGRPG
AEALKEALLFSMPRVTRLVDAPFLLMADHCFFVKGHGSVVTGTVLQGRLRVGDVVELPDC
KEQRKVKSLQCFRRPVDAVAAGDRVGVCLTQVPTQHLERTFVCQPNLLSTFSACVCAVER
CRFYSGRIPSRQKAHVTVAYQTRLAQAIFFGAPEGLGCSQVDLVAGMFNRVGKFAGVQPQ
FDAAAEYLYQDELHGVSGRPSDGGPLAPDGGVHYGPEWALLILAQPVLALPGSVMISTKL
DLQLEQGEPACRIAFYGNVVHTFDSTHDHTALRLYRNKFREGRIDRLEGPSSVIVKDLFK
KETDIGAFVGLPIVSACGRRGVLESRFGKSGKVRVSFPNGLPDIDTDRRVALQFKKYTFG
PVA
>eEFsec.2.homologue chromosome:1159 strand:+ positions:1-1325,1398-1719 species:"KSFK-Chlorosarcinopsis halophila" predicted_by: genewise
IFNVNVGVLGHVDSGKTALVAALSDVLSVAALDKHPQSQERGITLDLGISAFQVPCPEHL
KAGLGDADTVQFTLVDCPGHASLIKTVLLGAQIMDIMILVVDVVKGIQAQTAECIILGEL
LTSRMVVALNKTDLLPEEKRMKHLRRAGRAVLEALRLTRFADSELVPTAAKVAGEAGRPG
AEALKEALLFSMPRVTRLVDAPFLLMADHCFFVKGHGSVVTGTVLQGRLRVGDVVELPDC
KEQRKVKSLQCFRRPVDAVAAGDRVGVCLTQVPTQHLERTFVCQPNLLSTFSACVCAVER
CRFYSGRIPSRQKAHVTVAYQTRLAQAIFFGAPEGLGCSQVDLVAGMFNRVGKFAGVQPQ
FDAAAEYLYQDELHGVSGRPSDGGPLAPDGGVHYGPEWALLILAQPVLALPGSVMISTKL
DLQLEQGEPACRIAFYGNVVHTVPSAPGAERPASMTCVLSIQNKFREGRIDRLEGPSSVI
VKDLFKKETDIGAFVGLPIVSACGRRGVLESRFGKSGKVRVSFPNGLPDIDTDRRVALQF
KKYTFGPVA
>SecS.1.homologue chromosome:19692 strand:+ positions:1-702 species:"KSFK-Chlorosarcinopsis halophila" predicted_by: genewise
LEPVVVELAQHGDARLVTDVGAIEAAVRERGSAAVACVVTTTSCFAPRECDEVEAVAKLC
GELQVPHVINNAYGVQSAALCARVSRACRVGRVDAVVQSTDKNFMVPVGGAFVAAPEGRP
GVVNAMAKGYPGRASVAAHLDLAVTLLHMGRRGWLEALQAREDLFPYLRERMLAVAEELG
ERVLDSPGNSISVAMTVDSLAAPGRGAAGSPGGRSVPDCKAVTFLGSMLWQRCV
>SecS.2.homologue chromosome:19038 strand:+ positions:1-531 species:"KSFK-Chlorosarcinopsis halophila" predicted_by: blast
LCASFVSQTYITQGAQELRACGRLVKDVLSRRAMPETGWSEAMIERLLSDLAHMDSNNFH
NNAGVGEREGRLACPMIQRRNYGLAHGIGRSGDIAAEQPKAAGSSLLARLCHFLLLDALH
LAGLPELATLQVFPLATGMTMTMAFLACAGTRPPGQARYVVWSRVDQKTCLKSIVAA
>eEFsec.1.homologue chromosome:51657 strand:+ positions:1-1731 species:"KUJU-Gonium pectorale" predicted_by: genewise
RVLNVNVGVLGHVDSGKTSLVAALSMRLSTAALDKNPQSKERGITLDLGFSAFTVPLPQH
LSHLPYDELQFTLVDCPGHASLIRTIIGGVQIIDMMVLVVDITKGLQTQTAECLVVGEVA
TSRMVVVLNKVDLLQPEEERPRAVRRAIKRLSATFAMTKFAGVTMIPVSAKPAGQPDRPA
LGLDDLRAALVALVPATPRTVSGPFLFAIDHCFAIRGVGSVLTGTVLQGSVSVNDPVELP
ALRLTRAVKSIQMFRSPVPRAVAGDRVGICVTQLDAGLLERGLACAPGTVPTFKGAVAAV
EKIRFYAGRVPSRSRFHVSVGHSTVMASLTFFGLPDGAGLPQATALAASIANLAAMATPG
TPMDFDDKRDYLYQDELHGLEGRPLAAGGPVIRPGQPAGPGQQAGDGAEAGDEGDRHFGP
QWVLLQFDQPITAPRDALVIGAKFDAEIHGEACRLAFYGRLVQLVDPSRPEDLARLRLYK
LKSRSGSIERLQPDGVTAIVRGLIKKESDVAVFVGLKVLTGRGEQGSIEGSFGKSGKLKV
HFPGGLAAEGRTPEDGIITLRCKRYLFDPNAKKVLRQ
>SecS.1.homologue chromosome:7396 strand:+ positions:1-574,818-1095 species:"KUJU-Gonium pectorale" predicted_by: genewise
DLQAMSEALRSLGADRILAVVTTTSCFAPRAPDDVGAVAQLCASAGVPHVVNNAYGLQSR
STCAALAAAWAKGRVDALVQSTDKNFMVPVGGAIVAAPAARPGLVAAVNGTYPGRASSAP
VLDLLMTLLHWGAGGWRQVLAQRSWEELVPYMRTKLQQLAARQGERLLETPSNPVSMALS
LDTLTAATAAARTILTVRRPAPPPPDVTFFGAMLFSRCVSGTRVVAPGKTQTVGGVAFQN
YGSHTDVPYPCTYLTAAAALGTTRADVDEFVSRLERCFAELPRR
>eEFsec.1.homologue chromosome:36310 strand:+ positions:1-1038 species:"KYIO-Mesostigma viride" predicted_by: genewise
LNINVGILGHVDSGKTSLARAISTEISTAALDKNPQSVARGITLDLGFSAITRPFPPELA
SLNEHYDCLQFTLVDCPGHASLIRTIIAGAQVIDIMLLVVDVTKGIQTQTAECMILGEVS
PTEHLIVVLNKMDLLAPDIRNTQIEKVSKRITATFRAQRSRFAELLIVPVSASPGAGEAG
ATPEGLETLIQALCSRVKGPRVIKPGSFLYQIDHCFQIKGQGTVLTGTVLQGCVSQNDTI
ELPELKMQRKVKSMQMFHRPVSRACQGDRVALCVTQLDAKLMERGIAATPGSVLTYSAAV
AHVTKVKYYKAPITSKSRFHVTVGHATVMAEVSFFRDVGGSTTSGP
>eEFsec.3.homologue chromosome:35339 strand:+ positions:1-438 species:"KYIO-Mesostigma viride" predicted_by: blast
AILRFLTPVTGPLGALLIGSKLDTDVHTKSCRLAFYGNLMLPLDTENPAELQKLRIFKKK
RKQGVIERHVDDRTVIVRDMLKKDSDASRYTGMRVTSETGEEGSILGPFGQSGKLKVHFP
RGIAHPPEGQKGGGKIFLDFKRFVHD
>SecS.1.homologue chromosome:718 strand:+ positions:1-429 species:"KYIO-Mesostigma viride" predicted_by: blast
IKAVASAGLELKVIPNTLEEDQVRTDLGALEATIEELGASSVVCVITKAIAKLCAAKGVA
HLVNNAYGVQTAAVCKEISGAAAAGRVQSTDKNFMVPVGGGIILDFKHGSGLVSAVNKLY
PGRASIGPALDLFVTLLSWGREG
>eEFsec.1.homologue chromosome:56424 strand:+ positions:1-507 species:"LBRP-Chloromonas reticulata-A" predicted_by: genewise
TVMAARKVLNINVGVLGHVDSGKTSLVAALSTNLSTAALDKNPQSKERGITLDLGFSSFT
VPLPDHIKSLPWASEHTELQFTLVDCPGHASLIRTIIGGVQIIDMMVLVIDIMKGLQTQT
AECLVVGEISTSRMLVVLNKVDLLPEADRAKAVKKAQKRLAATFDMTKF
>eEFsec.4.homologue chromosome:46207 strand:+ positions:1-213 species:"LBRP-Chloromonas reticulata-A" predicted_by: blast
QGDRLGICVTQLDAALLERGLAATPGSVPTYSGAIAAAEKIRFYSGVVGSKAKFHVSVGH
STVMATIQAFG
>SPS.1.cysteine chromosome:7577 strand:+ positions:49-717 species:"LBRP-Chloromonas reticulata-A" predicted_by: blast
KSDDVRLTQLSHGGGCGCKISPALLHEILSSVPLDFGSSNLLVGAATSDDAAVYKLNETQ
CLVLTTDFFMPIVDDARDFGRIAATNSISDVYAMGGTPILALSVLGMPIDKLSPAVIRRI
IQGGADVCRQAGIPLAGGHSIDSPEPIFGLVVAGLVHPDHLRQNSTGVDGDNLILTKPLG
TGVMTTALKRGKLDGAGYQQVLATMTQLNTLGAAVSSNPEVHA
>eEFsec.1.homologue chromosome:151 strand:+ positions:1-1641 species:"LETF-Planophila terrestris" predicted_by: genewise
VFNINVGVLGHVDSGKTALVAGLSEVLSTAALDKNPQSRERGITLDLGFSAFQVPCPEDM
KAAFGPGVHTLQFTLVDCPGHASLIRTVLVGAHILDVMILVVDCCKGIQAQTAECIVIGE
LLSSSMVVALNKVDLLPEEGRMKAMRRAGRGVRDALALTRFSNSEIVPVAAKIGGVEGAS
DGLQLLRDMLLRNLPPITRRLEQPFLFAVDHCFLIKGQGTVLTGTVLQGRAAVGDVVELP
LLKQSKKIKSIQSFKRAVTAVQAGDRAGICVTQLAADRIERSLLSAPGVLPMASACVCAV
ERCRFHLGSIKSGQKVHIMIGNQAAMAQATFFGTPDGTGVSQGQALQDMFKHVGKHATTG
EFDINKAYHWQEELFGIAGRPLQGGPLSANAPGALHFGQEWVLLELDRPVMALPGSVMLA
TKMDMSADASKPDCRVMFYGNLVHNFCGAGAHKQLRLYKTKWREGTIDRIDAKAGIVIIK
GMFKKETTLSVFMGLPVVAASGEVGVLQQSFGKSGKVKAYFRQGVPSGDDKRVAVSFKRF
VFDDTKK
>SPS.1.cysteine chromosome:857 strand:+ positions:10-2247 species:"LETF-Planophila terrestris" predicted_by: genewise
LVLLGGGHSHLVVMRMFGMKPERGVKITLVTKDMHTPYSGMLPGFLSGFYTFDDCHIDLS
KLATFAGVRLVHAAACGIDTAACTVKFADRPDIPYHCLSVDIGITPSLQSVPGAAAHVTP
VKPIDGFVTRVERLLQRMEGPASGGAGFVTVVGGGAGGVEIAFALHHRLHTAPSAAPRAS
GSEQTTQVVPQATGVPPPAGGRMVAAGQLLQSHPPRARRIILALAEQRGIKVLEGRAVEK
VEAGALQLGGGERVPFDECLWCTSAAPAEWLRDVQLPKAEGGFLAVDEFLRSAGGPPNVF
ACGDVATSIRDPRPKAGVFAVRQGPAVAENLRRFLTGRPLLPFRPQTSFLSLIATGDQHA
VACKAGVVVSGAWLWSLKDYIDRAFMHKFGRDLPEMRAVTGEEPRAIAASGAEASAAWAS
TQMRCGGCAAKVSSSVLQRALSRLPAPLHPDVIAGVSAADDAAVFRGPPPGHVLVQTVDF
FRAFTSDPYLFGRIAANHALGDCFAMGASPMAAVGMAVVPFAADAIMEDELFQMMAGAQH
ALEEERCPLVGGHSSEGPESALGFTITGSAPEGALMTKGGLRAGQALVLTKPLGTGLLMR
GCMTQQTAGRHAAAALATMCVSSGPAARVLVRHSVTGCTDVTGFGLLGHVGEMARASGVG
VELFVAALPLGREVAALGVRSSLHEQNARFAALLADGAPVAASPLWPVLVDPQTAGGLLC
GVDASLVHTVLDELKACGYPQAAIVG
>SPS.2.cysteine chromosome:856 strand:+ positions:10-2157 species:"LETF-Planophila terrestris" predicted_by: genewise
LVLLGGGHSHLVVMRMFGMKPERGVKITLVTKDMHTPYSGMLPGFLSGFYTFDDCHIDLS
KLATFAGVRLVHAAACGIDTAACTVKFADRPDIPYHCLSVDIGITPSLQSVPGAAAHVTP
VKPIDGFVTRVERLLQRMEGPASGGAGFVTVVGGGAGGVEIAFALHHRLHTAPSAAPRAS
GSEQTTQVVPQATGVPPPAGGRMVAAGQLLQSHPPRARRIILALAEQRGIKVLEGRAVEK
VEAGALQLGGGERVPFDECLWCTSAAPAEWLRDVQLPKAEGGFLAVDEFLRSAGGPPNVF
ACGDVATSIRDPRPKAGVFAVRQGPAVAENLRRFLTGRPLLPFRPQTSFLSLIATGDQHA
VACKAGVVVSGEEPRAIAASGAEASAAWASTQMRCGGCAAKVSSSVLQRALSRLPAPLHP
DVIAGVSAADDAAVFRGPPPGHVLVQTVDFFRAFTSDPYLFGRIAANHALGDCFAMGASP
MAAVGMAVVPFAADAIMEDELFQMMAGAQHALEEERCPLVGGHSSEGPESALGFTITGSA
PEGALMTKGGLRAGQALVLTKPLGTGLLMRGCMTQQTAGRHAAAALATMCVSSGPAARVL
VRHSVTGCTDVTGFGLLGHVGEMARASGVGVELFVAALPLGREVAALGVRSSLHEQNARF
AALLADGAPVAASPLWPVLVDPQTAGGLLCGVDASLVHTVLDELKACGYPQAAIVG
>eEFsec.1.homologue chromosome:49590 strand:+ positions:1-756 species:"LNIL-Pteromonas angulosa" predicted_by: genewise
ILVVDVTKGLQAQTAECLVVGEIATSCMVVVLNKVDLLPEEDRVKPLRKAAKRIAQTLAM
TNFAGAPMLAVAAKPGGGGTSTSREAAATAQGIEELKQHLLTMVPAPRVPDPAEKPAPLL
FSVDHCFAIKGQGTVLTGTVLQGNVAVGDTIELPALKLQRPVRSMQAFKRPVQRAQQGDR
VGICVTQLDPSLLERGLAAAPGTLPTFNAAVASVEKVRFFSGQVSNGSKFHVSVGHATVM
ATAHLFGLPDGE
>eEFsec.4.homologue chromosome:45232 strand:+ positions:1-462 species:"LNIL-Pteromonas angulosa" predicted_by: genewise
WALLQFEQPVTAPQDALVIGARFDADVHGEACRLAFYGRLVGLLDGSKAEELQRLKVYKL
KERSGVIERVQPDGTTAIVKNLFKKETDMSAFVNLKVVTGRGEQGVVEGSFGKSGKARIA
FPGGLAPMEQRGAQDNAVVLRFKRFVHDPDKRRM
>eEFsec.5.homologue chromosome:40691 strand:+ positions:1-270 species:"LNIL-Pteromonas angulosa" predicted_by: genewise
RVLNINVGVLGHVDSGKTSLVAALSQHLSTAALDKHPQSKERGITLDLGFSSFVVEPLPP
HLQHLPYDQLQFTLVDCPGHASLIRTIIGG
>SBP2.1.homologue chromosome:46415 strand:+ positions:1-270 species:"LNIL-Pteromonas angulosa" predicted_by: genewise
HSLCHQVISPELNRVVTELLTRIKGFQDRAMQRNVVKAAAHRWFVCGLREVRKAVKLKKA
RSVVVAPNIEQVEAIGGLDDHLANIIEKCA
>eEFsec.1.homologue chromosome:39797 strand:+ positions:1-1548 species:"LSHT-Bolbocoleon piliferum" predicted_by: genewise
VFNVNVGLLGHVDSGKTALARALSEVLSVAALDKHPQSQERGITIDIGLSAFKVPCPERL
KQKLNADTIQFSLIDCPGHASLIKTVLVGAQIMDIAILVVDATKGIQAQTGECIVLGELL
SESMVVALNKIDLFPEEQRMKHVRRAGRSIMSEFKLTRFADCDIVPLSAAPQTQSGLEDL
KKALLRNLPHTKRAINEPFLFMADHCFHVKGHGSVLSGTVLNGRMTTGGTVELPAIKQQF
KVKSMQCFKEAQDVIAAGDRAAMCLSALDSKKIERTIVCAPGTISTVPACICIVGRCRFY
SSSMRSRQRVCVTLGHQTRMAKAVFFGQADGAGCSQAELLAASFTIVGKAATARCKQSAF
ALSEEYCYQDELYGVAGRPADGGPFAAAGGMHYGYEWALLLFDKPVLAQQGSILICTRQE
LQQEASDASCRIAFCGNIAHIFEQSSNHNSLKIYRNKFREGVVDRVEGNGVVVVRNMFKK
ETDIDLFLNKPVVSEDGACGSVEARFGKSGKVKVTF
>pstk.1.homologue chromosome:4872 strand:+ positions:1-648 species:"LSHT-Bolbocoleon piliferum" predicted_by: blast
ATEELASSILILVFIGLPGSGKTTLARALRSYYQGSDVQVHHIEYDTIFKASHIGSFSPE
AWTASREVALTQIRLLCDGRVRGILLVDDNMHLRSMRKQLFKLAVEKQVAFHQVFVNTSF
AECQQRNAARSGEERIPENVLEGMRHSLQPPQPRSHRWEANSCVVDGSEAARHATWDEVL
AITEAPFRAARQSGPDGEQSARDAAQTASSILHQLD
>SecS.1.homologue chromosome:39712 strand:+ positions:13-1413 species:"LSHT-Bolbocoleon piliferum" predicted_by: genewise
LVSKSYVSQGMQELSSTSKRVKDFLSRRVMPEEGWPEAVIERLMSDLALMDSNNFHANGG
VGEREGRVVSPLVRRRNYGLAHGIGRSGDISAEQPKAAGSSLLTRICHFLVEDAMRLAGF
KEVGLVQVFPLATGMAMMSAFLACASSQGSTARNVVWSRVDQKTCLKSITAANLTPVVIE
LRREEGGDEVRTDVAAIAETVKRLGSEAVACVVTTTSCFAPRGCDDVEGVARLCAAAGVP
HVINNAYGLQSAAICSALGRACRVGRVDAIVQSTDKNFLVPVGGTVVAAAAGRPNIVAAM
ARSYPGRAAVTAHLDVLLTLLHLGRRGWLAALTEREALFAYLNEEMQKVAGTLGERVLVS
SSNPISVAITVDGLNRRGEGVGESVPGGQQQRRSLTLLGAMLWQRSVSGVRVVARGADAA
VAGVAFHGYGSSCSDYPHHYLTAAAAIGACRGDVDLFVAKLKRCYEQ
>SPS.1.cysteine chromosome:40942 strand:+ positions:10-2244 species:"LSHT-Bolbocoleon piliferum" predicted_by: genewise
LVLLGGGHSHVTVLKSFGMKPVEGVRLVLVTKDVHTPYSGMIPGYVAGHYKYHECHIDLS
HLATFAGASLVHAAASHIDTGACTVAFHDRPPLRYDCLSIDVGITPASGAIPGFEHVTPV
KPIDGFVARLDALLERVTHITQPLSIAVVGGGAGGVEIAFSIHHRLATRPQPSSNTLSGS
PHNEEASGSAGGGEGGGGFTVTLVSRGNILPTHPPRARGLCLTRAKKCGLVVMEGTPVAK
VETGRLVLEGGGVVHFEECLWCTQASPAAWLQENSLPKAERGFLAINEFLQSAGGPPEVF
ACGDVATSIPHPRPKAGVFAVRQGPPLTTNLRAFLTGAPLVPFKPQHSFLGLVSTGDKHA
IATRGCTAFGADWLWRLKDYIDRSFMQKFGSDLPDMTAPTRPPPAAASTTDAKSAWAAAS
MRCRGCAAKVPPAPLSDLLSSIPGAPSTCVPVATNDDAVVIPSPPAGHVQLQTVDFISCC
VDDLYLFGRIAALHALSDCFAMGATPSSALAIAQVPHCAPQIMSDDLQQMMIGAQRELQE
AGCALSGGHSCQGSEVALGFTVTGHANPDDLLLKSNLRAGQALIITKPLGTGLIMRGCML
GVGLGEWLVGAHACMVQSNETASEVLKRHKVAACTDVTGFGLLEHALEMAQASKVGISID
AAAVPMLTGVSELVAAGVKSTAHTGNSHVLNSIHGTPRESQVPHFVELIDPQTSGGLLCG
VEQDVVQAVLQDLRSAGYTQAAIVG
>eEFsec.1.homologue chromosome:14565 strand:+ positions:4-1087,1229-1731 species:"MCPK-Bathycoccus prasinos" predicted_by: genewise
INVSVGILGHVDSGKTSLARALSTSFSTASLDKNPQSKLRGITLDLGFSSFVNRREILTR
DGKETVEVDVCYTMVDCPGHASLIKTVLGGASIIDCMILVVDVNKGIQTQTAECVVVGEI
AVKKLIVCLNKIDSIEDEEKRKAKIVQVEKKIRMALSKSKFASLDFVATSARPGGGNDQD
VGSKETEAKPIGLESLVKILGERVPKERFEELESKATTLSSTSASNFLFAVDHCFAVKGQ
GTVLTGTVLNGSCKVGDFVEIPHLKEEKKVKSMQIFRESTDRCARGDRVGMCVAGLDPEG
LERFLVSSPKTVPTFDRAIVSCEKIRLHKSEVKSKAKFHVTVGHQTVMAKAIFFGDANSS
SANELLHVSEVVKKETVAAEDEKNNDSENQNEDEEDEDTANVFAKYCYLEFEKPVTAPEN
ALYIASKLDVPEGSNVCRLAFFGKTLSCADTSKSPNFAEENLRLFSVKSRKGTIERAESD
NRTCVCKGMFKKESDLSSFRNMLVWMDSSAGGARGRIEGSFGKTGKFKV
>SBP2.1.homologue chromosome:3838 strand:+ positions:25-615 species:"MCPK-Bathycoccus prasinos" predicted_by: blast
MECNSETAWADHVAGKKHAKMLERKEKIDRFNAIRVKDASFVNKVEKMPKYASQVITTPL
NQAVQALFSELRRLQERLYKTDPIKAKSKKRFTFGLREVVKNVELGKCKAVVVAPNIEST
GDMEGGLDDQIWQIVKKCRELNTPVLFALTRSRLGKLCGPRYVSCVAVLNTDGLEDQLKD
MLREGQVARKKYEDEKA
>SecS.1.homologue chromosome:2408 strand:+ positions:1-453,481-1407 species:"MCPK-Bathycoccus prasinos" predicted_by: blast
LCESLVSTSYVRQADEASKRQTKLFSQLVSNRKLPTDGWNEQVIESFLLELSQLDSNNFL
DNCGVGEREGRVYSKLVQRRNFGLHHGIGRSGDVSAEQPKAIGSSIIAKLANILVADAMK
ISGLQSIDSTTTLLLPLCTGMSLCSVFNALRKEVERQNTIVWTRLDQKTCIKSILASGYD
VCVVDPILEKDELVTNLQALEKELSAEENENTKKIACVVSSTSCFAPRASDDVEAIAKLC
QKYNVAHVINNAYGVQSRKLCGRIEAAMRKGRVDCVVQSLDKNFLVPVGGAIVCASKGNG
YLVDKVRKLYPGRASISSTLDVLITLLEMGKTGYERLLDERETNYEKLKMALERTASKYG
ERVLETPNNPISLGVTLTSSRNDLVTKFGSMLFTRRVSGARTVPMQETKKIGNVELRGFG
ASFSTYPTAYFTAAAAIGMREKEIESFELQLEKTFKDFVK
>SPS.1.cysteine chromosome:3817 strand:+ positions:4-2337 species:"MCPK-Bathycoccus prasinos" predicted_by: genewise
IRDIVLVGGGHSHVFVLKNFTMHPEPGVRITLVAKDVMTPYSGMLPGNVSGKYKYEECHV
DLGKLCREGGHRLIHDECVGIDDKSKRVLLKNQPSVKYDVCSLDVGITPGMLPGAASSSN
SPSEASAKSESAKEEALLVTPVKPIVFATRFETVLRHFKELCDEKRKEDERFRVVVVGGG
AGGVELALAMERRFASEVGLTSSSSSSSDAALPYQFALVTRGEVLKGHGKSAREKILAAL
KARNFEVYENDGVEEVAESSLSLESGKKIGFNECVWCTDAKAQKWLRTNTNLELNEKGFV
NIKATLESTNIPDVFAVGDVCNNVEHPRPKAGVYAVRQGPPLAENLRRRCVGENVVPFTP
QKTCLALISTGDGHAIASYGSRSWGAHDTAVGERLWRWKDKIDKKWMKMYEPNLEMLEKM
EREEQENALNAKANKVAAFAGQEALDAIKATPMRCGGCGAKVGSTILSRVMKRLEPIPTH
PNVLLGAGDDAAIVETSPGKVSVQTVDFFRSFIDDPYVFGQIAAVHALGDVWAMNADPVS
ALATVVVPFGIESEVEETLFQLMSGACDALRDAGCALGGGHSGEGAELSLGFSVTGEVEK
DLILRKTSVESGQVLVLTKPIGTGALFAADMRSRAKASDVQKALESMRQPSKRAAEILFL
HGATACTDVTGFGILGHLHEMIKDSATSGATIDLSSLPLLDGAVECVQNGITSSLQKSNA
RLNRAIANIDDVKNFSAYPLLFDPQTAGGMLATIPANEATECIQKLRENGYASSSAIG
>eEFsec.1.homologue chromosome:29240 strand:+ positions:1-528 species:"MFYC-Nannochloris atomus" predicted_by: genewise
NVNVGVLGHVDSGKTSLVAALSTVLSTAALDKHPQARERGITLDLGFSSLMVPKPAHLAH
LPGDSVQFTLVDCPGHASLIRTIISGAQIIDLVLLVVDVTKGIQAQTAECLVVGEVLARD
LVVVLNKVDLLPEASRARLVAKARKRLAATFDLTRFRGCAMVAFSACPSAPPPPPP
>SBP2.1.homologue chromosome:30148 strand:+ positions:1-426 species:"MFYC-Nannochloris atomus" predicted_by: blast
YCTQVISADLNQGVIRLLAALCYWQERVKQLEPTKAAMRKRLVCGLREVAKAVKLRKARA
VVIAPNIEACDTQGGPDDLLAAILATAQGGGTPVVFALTRKKMGQVFGSRKKMSAVAVLD
YAGADELFNHVLALAGQGREQW
>SPS.1.unaligned chromosome:29797 strand:+ positions:1-717 species:"MFYC-Nannochloris atomus" predicted_by: blast
LGTGQLDDAALLRPPPPGHVMAHTVDFMRASPGCTDPYVFGEIVANHCLSDCYAMGATPV
SALATAITPLAGDRQSEADLVQLLAGAVAALNEAKCALVGGHTCEGAELALGLSIHGTAQ
EGRLMTKAALRAGDVLVLTKPLGSGVLLAAASQRKAKGRHLLGALESMRQSNGPASALLI
AGSVIACTDVTGFGLLGHAAEMANASKVALQLHVDALPLLAGALEAAVAGVQSSLASKN
>eEFsec.1.homologue chromosome:46782 strand:+ positions:1-966 species:"MMKU-Nephroselmis olivace" predicted_by: genewise
FPIKGQGTVLTGTILQGTVTLNDTLELPALKLERKVKSMQMFHRPVRSAGQGDRLGICVT
QLDAKAVERGLAAAPGSVPTLSMAVAAVEKVRFFKGSVQSKSKMHITVGHATVMAELLFF
GLPPPSARSSSTPAALAERVGGLSLASLAGEFSTDHQYLYQDELMGAPSTSGAAAAQGSD
AQAAAAETQRPLSQWVLLTFEQPVTCPQNSLLIGSKLDADIHQNSCRIGFHGRLAAVIDA
EAPGALQALKVYKLKEKVGTIDRYADQYTAIAKGMFKKETDLTLFSGMKVVTPRGEEGVI
QGAFGKSGKFKVHFPKGVEPAS
>eEFsec.2.homologue chromosome:38181 strand:+ positions:1-408 species:"MMKU-Nephroselmis olivace" predicted_by: genewise
RILNINVGILGHIDSGKTSLARALSTLLSTASLDKHPQSQERGITLDLGFSAFTVPLPPH
LASLPYDELQFTLVDCPGHASLIKTIIGGAQIIDIMMLVVDVTKGVQTQTAECLVVGEIL
TQQLVVVLNKTDLLPE
>SBP2.1.homologue chromosome:41213 strand:+ positions:52-471 species:"MMKU-Nephroselmis olivace" predicted_by: exonerate
RYCQQVITPELNHLVLELLCKLREFQDRAMLRDPVKARMRRRVLFGLREVRKSVKLRKAT
CVIVAANIEKIESEGGLDDTLNQILKDARENGTDLVFSLTRSKLGQVLSRHIKISAVAIQ
DFNGAEEMYHKVLQLAAKGR
>SecS.1.homologue chromosome:47796 strand:+ positions:4-1443 species:"MMKU-Nephroselmis olivace" predicted_by: genewise
AEGFLSKNYVKQGSDGLARRENLVKSLLANRRIPQKGWDDASIEMFLQDAALMDSNNFVD
NVGVGEREARVASTLVAQRHYRMAHGIGRSGDILAEQPKAAGSSLLAKLTHILAKDALRL
AGMADIGSALVVPMATGMALTLTLLSMRGLRPATARYVIWPRIDQKTCAKTILQCGLELV
VVEERLEGDQLVTDVDKVEAEIQRLGSDQVVCVVSTTSCFAPRAADSVVELAKLCERAEV
GHIINNAYGVQCAYLCKEITSAWRKGRVDAVVQSSDKNFMVPVGGAVICSGLRHQAVVQS
VSSDYPGRASMSPLLDLLITLLHWGVEGWTSALRRREELYHYLHEQLGALAAAQGERLLH
TPGNPISLGMTLDTLDSQRQGRGQGASSSGEDTEPSSSSTSPAVTFFGSMLFAKCVSGTR
VVPRGKVQKLGSLTFHNYGAHHDTYPHAYLTAAAAIGTSKEEVDEFILRLSDCFSEFRKK
>eEFsec.1.homologue chromosome:38311 strand:+ positions:1-942 species:"MNCB-Eremosphaera viridi" predicted_by: genewise
SRAQRVYNVNVGVLGHVDSGKTALVAALSTCLSTAALDKHPQSKERGITLDLGFSAFTVS
LPPRLSGLPYDQLQFTLVDCPGHASLIRTILGGALIIDLMLLVVDITKGIQTQTAECLVV
GELAAESAVVALNKVDLLPEAQRPALLAKATKKLSKTFAMTKFAGCPLLPVAANPGGGEG
GSVAAWGVESLVQQLLEAVPATKARDASGPFLFAVDHCFAMKGQGTVLTGTVLQGRVQVN
DVIELPELKVEKKVKSMQMFRRPVKQASQGDRVGICVTQLDPRLLERGLAASPGSVPTFA
VALAAVEKIRFYVG
>eEFsec.3.homologue chromosome:17331 strand:+ positions:1-90,133-207,274-714 species:"MNCB-Eremosphaera viridi" predicted_by: blast
LHIWVGHTTVMGEVTFFGVPDHKGRPPAEAAFDMGSDYLYQDELYGLEGRPRGEGPQWAL
IRFQQPITVPQHSLVIGARLDTSANASACRLAFSGRLLTIPGPPLEAGQLSRLKLYKMKQ
KEGTVERLLPDGCTAVCKNMFKKETDLSLFAGMRVFSSSGSPGTLEGPFGKSGKFKVYFP
QGLAGAVADQRLFLRFKRYVFD
>pstk.10.homologue chromosome:13815 strand:+ positions:1-252,280-555 species:"MNCB-Eremosphaera viridi" predicted_by: blast
VLLLDDNMFYRSMRYHLYCCARKYGAAYIQLYLRCEAVEAMCRNAGRPAGTRVPDHVMQR
IIQVYEAPDPQRHPWERNTLVVDNGDAAVWERIVAAWGAPPPPLPSPALLQMAQESRDAD
RAATAASALHQLDVCLRQTINHTLRAWPASHNAVYTKGQLACVLNEKRKQLLEDAR
>pstk.1.homologue chromosome:13816 strand:+ positions:1-351,370-555 species:"MNCB-Eremosphaera viridi" predicted_by: blast
VLLLDDNMFYRSMRYHLYCCARKYGAAYIQLYLRCEAVEAMCRNAGRPAGTRVPDHVMQR
IIQVYEAPDPQRHPWERNTLVVDNGAHADWAASGDAAVWERIVAAWGAPPPPLPSPAESR
DADRAATAASALHQLDVCLRQTINHTLRAWPASHNAVYTKGQLACVLNEKRKQLLEDAR
>SecS.1.homologue chromosome:14650 strand:+ positions:1-663 species:"MNCB-Eremosphaera viridi" predicted_by: genewise
DQKTCLKSIAASGFTVVVAPLQLRGDQLETDLDWIRCRVDELGAEQVACIVSTTSAFAPR
APDKLEQLAKLCAEKGIAHIVNNAYGVQSSALCQLVNRAWRKGRVDALIQSTDKNFMVPV
GGAVVAAGNKDPSLVHAVNQLYPGRACVAPVLDVLITLLHWGVCGWKKVLAEREELYPYA
LQKLKEFAQEHGERVLDTPDNPISLGLTLDSLSISPSAPSL
>SecS.2.homologue chromosome:14649 strand:+ positions:1-660 species:"MNCB-Eremosphaera viridi" predicted_by: genewise
DQKTCLKSIAASGFTVVVAPLQLRGDQLETDLDWIRCRVDELGAEQVACIVSTTSAFAPR
APDKLEQLAKLCAEKGIAHIVNNAYGVQSSALCQLVNRAWRKGRVDALIQSTDKNFMVPV
GGAVVAAGNKDPSLVHAVNQLYPGRACVAPVLDVLITLLHWGVCGWKKVLAEREELYPYA
LQKLKEFAQEHGERVLDTPDNPISLGLTLDSLTTGPSATP
>SecS.3.homologue chromosome:139450 strand:+ positions:1-516 species:"MNCB-Eremosphaera viridi" predicted_by: genewise
MNADNCILAQQLISKSYINQGRQSLTTRERLVKTLLSQRRLPQEGWDDATIEMFLQECAC
MDSNNFPDNVGIGEREARVASQLVARRHFHMAHGMGRSGDVAAEQPKAAGSSLLVALAPL
LVRDALRHAGLSEAAHTTVLPVATGMAITLTLLALRQKLPPSARYVVWSRVD
>SPS.1.cysteine chromosome:40379 strand:+ positions:4-981 species:"MNCB-Eremosphaera viridi" predicted_by: genewise
AVQLFAAARMRCTGCGAKVGSGVLSRVLARLPHGAMASADVISGLATPDDAAVLKPPPAG
HVMLHTLDFMPAFSGDLYRFGRVVANHALGDCYAMGGTPVTALALVVTLLASDEVMEEDV
FQMMSGALSLLESSGCALVGGHTCEGPQTTLGFSVYGIAPEKRLMSKGGLAAGQKLVLTK
AVGTGVILAGATQRKAKGRWVEAAMHSMEQSSQQAASILLAAGVSGCTDVTGFGLLGHAA
EMARASKVVLKISANKVRSSLHAANERASSAVVKGGEAAELDTWALLMDPQTGGGLLAGL
DANKVDEVLKQLHAGGYFHACIVGEV
>eEFsec.2.homologue chromosome:45177 strand:+ positions:4-258 species:"MNPL-Asteromonas gracilis-A" predicted_by: exonerate
TSGDPRILNINVGVLGHVDCGKTSLVGNLSTDLSTAALDKHPQSKQRGITLDLGFSSFTV
PMPSHLASLPYDQLQFTMVDCPGHA
>eEFsec.6.homologue chromosome:44929 strand:+ positions:1-375 species:"MNPL-Asteromonas gracilis-A" predicted_by: genewise
GESCRLAFYGRLLGPLATHDPQELQQLKIYKVKAKHGSVERFLPDGHTAIMRGMFKKETD
PGVYTHLKVTSSDDEPGVIESSFGKSGKQKVFFPGGVRATQTLGESKAVHLECKRYIYDL
NRKQL
>pstk.10.homologue chromosome:45713 strand:+ positions:1-309,331-579 species:"MNPL-Asteromonas gracilis-A" predicted_by: blast
RAPVCLLTLCGLPATGKSELCKAMVQLNTPGELGPVHVHHVNFDQISQDHEYAAKGYVAE
DAEFSPDIWRESRQKALLAIADILAKVQKSSKLGTPDHLEPKIDKIVKEGQDARLPGRHL
ILVDDNMQYKSMRYQCFRIARMHQAAYVQVMLKCSPSVAKRRNALREHGKVPDSVIDRME
SILETP
>SBP2.1.homologue chromosome:46102 strand:+ positions:1-384 species:"MNPL-Asteromonas gracilis-A" predicted_by: genewise
HSLCRQVITPELNEAVSDLLTRIKMYQDRAMAMDPIQAASQRWFVCGLREVRKVLRLKKA
KMVIAAPNIEGISGDGALDSFLTNILNMCKEQGVPHVFGLTRKRLGEIYGARKRVSAVAV
LQLSGEEE
>SecS.1.homologue chromosome:44302 strand:+ positions:1-630 species:"MNPL-Asteromonas gracilis-A" predicted_by: genewise
RIDQKSCLKCITAAALEPVVVGLRLSGDELLTDVDAMRQAIEQLGPDSIVAVVSTTSCFA
PRASDDVVAVARMCAETQVPHMINNAYGIQCAAICSQITSAWRKGRVDAFVSSLDKNFMV
PVGGALVAEGAKQRGVVEAVNRSYPGRASVCMHLDLLMTLLYLGRRKWREALQEREALFG
YLRSKVQAVAAQHGQRVLDTPGNAISIAMT
>SecS.2.homologue chromosome:49448 strand:+ positions:1-468 species:"MNPL-Asteromonas gracilis-A" predicted_by: genewise
MDASNCELASRLVSPSYIAQGQQALNRRHRLVKTLLSSRKLPEEGWDEASIELFIKDCAL
MDSNTFIDNAGAGEREGRIACPLVARNHYNLAHGIGRSGDISAEQPKAAGSSLIAKLAAL
LTADAVQEAGVRDLGAVTVLPLATGMAMTMTLLAMK
>eEFsec.1.homologue chromosome:45000 strand:+ positions:1-441 species:"MULF-Chlamydomonas bilatus-A" predicted_by: genewise
RVLNINVGILGHVDSGKTSLVAALSTHLSTAALDKNPQSKERGITLDLGFSSFSLGGMPP
HLAHLPYDELQFTLVDCPGHASLIRTIIGGVHIIDMMVLVIDVTKGLQAQTAECLVVAEV
ATPRMLIVLNKIDQLPEQDRVKSIRKA
>eEFsec.2.homologue chromosome:9492 strand:+ positions:1-242,297-852 species:"MULF-Chlamydomonas bilatus-A" predicted_by: genewise
VPTFNAAVAAIEKIRFYAGKVLTGSKVHVSVGHDTIMAEVIAFGLPDGEGVPAQMAMQAL
VESMGRLAVGGSPAPFSMSRDTSSKGPGQRAATPLDLGGEGAHHGPQWALLKFDQPVTAP
EDALVIGARLDVEMHGDSCRLGFYGYGRLVQLLDQDKPDELSKLRVYKIKERIGCIERMQ
PDGTTAVCKGLFKKETDISVFTGLKVASGRGEVGVIDGSFGKSGKFKVAFSSKLPWDGDR
SVEDNQIILRFKRYMYESDRKRRPKQ
>eEFsec.2.homologue chromosome:29792 strand:+ positions:1-342 species:"MWAN-Chlorella minutissima" predicted_by: blast
PAAVAADGFDALQVTLVDCPGHASLIRTIVGGATIIDTALLVVDVTKGLQAQTAECLVVG
EIAARTLAVVLTKTDLLPEAVRERAVRKATKLVRATLAATKFAGAAVLPVSVRP
>eEFsec.1.homologue chromosome:23931 strand:+ positions:1-477 species:"MXDS-Spermatozopsis exsultans" predicted_by: genewise
SGKTSLVAALSTTLSTAALDKHPQSKERGITLDLGFSSFTTPLPPHLAHLPYDELQFTLV
DCPGHASLIRTIIGGIQIIDMMILVIDVTKGLQTQTAECLVVGEVAAGRLVVALNKVDLL
DSEGRPKLIQKAKKRLAQTLNMTKFAGCAMVPVAAKPGG
>eEFsec.3.homologue chromosome:24185 strand:+ positions:1-462 species:"MXDS-Spermatozopsis exsultans" predicted_by: genewise
LLRFEQPITAPADALFIGAKFDADIHGQSCRLAFYGRFEALLDGGDAKALARLRVFKLKQ
RSGAIERIQPDGTSAIAGGMFKRETDFAVFRGLAVTTGLGEEGTIESSFGKSGKIKVQFP
GGLLRTEGREPAHNQLTLRCKKYVFDKAQKTVLQ
>SBP2.1.homologue chromosome:24547 strand:+ positions:1-345 species:"MXDS-Spermatozopsis exsultans" predicted_by: genewise
AVAENPVRAASRKRYLSGLREVKKAVRLRKARAVVVAPNIADCEAEGGLNEEVEGLLAAC
AESGVPVVFALNRRKLGAIYGARKAMSAIALLDVSGASEAHDEMLRLAELGRQQW
>SPS.1.unaligned chromosome:2692 strand:+ positions:4-618 species:"MXDS-Spermatozopsis exsultans" predicted_by: blast
PGHLMVQTVDFFSAFWDDPYIFGRIAAVHALSDCHAMGGRAVTALATAALPFAAESIMEE
NLYQMMAGARSVLDDAGCALVGGHTLEGKELALGFSVNGQVEEGRLMTKGGLRDGQALIL
TKPLGTGTLMAAAMQQSNEAAARVLQAHGCSGCTDVTGFGLLGHLAEMARASGVAADLRL
PAVPALDGAAECIAEGIVSSMHLQN
>eEFsec.1.homologue chromosome:5683 strand:+ positions:1-1758 species:"MXEZ-Pycnococcus provasolii" predicted_by: genewise
VLNVNVGVLGHVDSGKTSLARALSTLLSTASLDKHPQSQERGITLDLGFSAMRRPLPSHL
ADSSSYGELQFTLVDCPGHASLIRTIMGGAQIVDVMILVVDVTKGMQTQTAECLVVGEIL
APSLVVVLNKCDLLGEEGSPAREEKLAKMKKRLAKTFEATRFAGCTMVPISARPGGAEDT
TAPSGLDALVEALEAHVPADLARRRSTLAEGSGSSADPLLMAVDHAFPIKGKGTVLTGTV
LQGVVSVNDMIELPVLKETKKVKSMQMFHQPVNRAVQGDRLGMLVTQLDAKAIERGIVAA
PGAVPTFTAAVCALEKIRFFKGRIATKSRFHVTIGHETSMAELLIFGLGSQTSKADARER
VLAAKEKRRGVVDVAEEMFDIGNSYLYQEELMGAAEVAAAMAEQDNAAAGSKPGDVVVPP
QYALLTFDQPVTAPEKSLLIGARLDADIHQNSCRLAFHGKLIDLVYATGPGDAGSSSGAA
SACSKFRIYKNKERNGVVERWTNEYEAVCKGMFKKETDMTLFQNMEVKTGTGIVGVIAGT
FGKSGKFKVSFRTAVPKEEQSKPDSNRLTMSFRKYVFDSDKHAMRQ
>pstk.1.homologue chromosome:3725 strand:+ positions:4-768 species:"MXEZ-Pycnococcus provasolii" predicted_by: blast
ARILVVSLSGLPAAGKSQVAASLCDLIHASTSCGMKCTHVRFDDYEHLAIADAGGTFDPA
NWHAARQHAFAAVREAAKGNDEHSVIILVDDVLHLSGMRRHVLRVAESVGAAHAQLCITC
DASVRHDRNQKRSGLHRVPDETLSRLEASWEDPTTTTFAFDRKTVRLDTTEAQADDVAAQ
AWSELQSRWGGAAIHPDELARRRVLAGQASNAKSFAHQADVTTRAMLGAAVQRVDSRLRG
EVARHLNEVRRRVLE
>SBP2.1.homologue chromosome:3594 strand:+ positions:1-438 species:"MXEZ-Pycnococcus provasolii" predicted_by: genewise
DQAITPELNKTAKEMLQLLLGFQHRLREQCEIKGDMTRYINKKRMVFGLREVAKWTRSGR
AACLVVAPNIERAEGAGGLDDTLETIIDTCRSRGTPVIFCMNRNKLAEAVGKKQCKVSAI
AISDVNGADKPYKLCLQLAKDGRESF
>SecS.2.homologue chromosome:5531 strand:+ positions:1-886,1076-1557 species:"MXEZ-Pycnococcus provasolii" predicted_by: genewise
ALVAQFIGASYTAQGLNSIRHRRNKLKALLSNRALPPEPFSIDEIQSLLADVAAMDSNNF
SRRIGVGEREGRILCPLVHSRHFGLAHGIGRSGDVAAVQPKAAGSSLLSQITNKLVLDAI
KVAGATRVDATTVLPMATGMGMTMTLMAVARRRREQTDTGVQPKHCVWLRVDQKTCLKAI
TAADLVPVVVELRQEGDQLQGHVDDVAAAVDAVPGGADGVACVVSTTSCFAPRGADDVVA
IGKLCARLGIPHVVNHAYGIQSRRLNAALDAAWVRGARIDACVSSTDKNFGVPVGAASIA
PNPAPSRPATQPVTQLVNSQYPGRACFAPALDVLITLLYLGRDGWTKLLDDREACFDVLR
DSLLSLADRTAAEPAVRTLRVLDSPGNPISIGVGIGDMPTPAEKPRPVTFLGSMLYQRGV
TGARVVARGATAKVAGLSFTGYGSSTDAYGTDYLTA
>SPS.1.cysteine chromosome:5471 strand:+ positions:16-2229 species:"MXEZ-Pycnococcus provasolii" predicted_by: genewise
MRVRDLVLVGGGHSHVMVLMHFAMKPMQGTKLTLVTSTVHTPYSGMLPGFVAGTYTHDEC
HIDLSRLCRFANARLIHAPCMGIDRHAKTVALKNRPSVNYDVLSIDVGSIPAASSVPGAQ
THATPVKPIDGFCSRWDAALSRSSSTTRLAVVGGGAGGVELALAMRTRLPEAHGAVFTRS
EVLAEKAPAARRIFRKEIQDKNIELHEHCAVSELKQGVLVTKEGTTHNFDECFWCTQAGC
QPWLAESGLACDKSGFVYVHETLQTETDADIFAAGDCANVRKHPRPKAGVFAVRQGMPLA
ENLRRILKGERAKPFKPQSTFLSLISTGDGRAAATKGSMCLAPRAWLWRLKDNIDRKFMH
KFGRDIPFKKMHAAMRRKAEQSIPEVARASRSRVEGEDAIAALMKAPMRCGGCGAKVGAG
VLSRVLEAVRPLIHTHADVVQGAGDDAAIVRQRSGELGVHTVDFFRAFIDDLHTFGHIAA
NHALSDCHAMGAKPVSALCIVTVPYGLESKVEDDLVQLLSGACVSLAEAGCQLAGGHTCE
GAEVALGFCVYGTLPEMEGAMRKGGCRAGDRIILTKPLGTGALLAADMRGAATGRHVQAA
LQMMKKSNAGAADVLRTYACTACTDVTGFGLVGHLVEMLKASSGSVVASLVEPAKIPTLV
GAKDAVASGIFSSIQPDNQRAARAIKKHSFMKDPKYPLLFDPQTAGGLLATVPQNRVSDC
LRDLREAGYDSACVIGEI
>eEFsec.1.homologue chromosome:2984 strand:+ positions:1-405 species:"NATT-Trentepohlia annulata" predicted_by: blast
ILNINIGVLGHVDSGKTSLVAKLSEKLSTASLDKHPSKERGITLDLGFSSLQINYDKLFT
LVDCPGHASLIRTVVGGAIIDMMILVVDVIKGINTAECIVIGELVTKNIVVALNKVDILP
EESREKLIKKAKKKL
>SecS.1.homologue chromosome:4008 strand:+ positions:1-723 species:"NATT-Trentepohlia annulata" predicted_by: genewise
LLSNRNLPQQGWDDATIMLLQDVSCMDSNNFIGNAGVGEREARIICPAVRVRYFGLGHGI
GRSGDISAEQPKAAGSSLLAKLTTLLVKDALEARLSEVGNVIVPLATGMTLTLTLLLSTT
KIYVIWSRIDKHALNVCKPLTKNNDQLETDVYRWNNKYKDYPENIVAVLSTISCFAPRGC
DKIVDLAKICERFNIPHIINNAYGVRASNCVVSKSMRVGRVDCVIQSSDKNFMVPVGGSI
I
>eEFsec.1.homologue chromosome:26612 strand:+ positions:1-1109,1185-1695 species:"NKXU-Trebouxia arboricola" predicted_by: genewise
RVYNVNVGVLGHVDSGKTSLVAALSTTLSTAALDKHPQSKERGITLDLGFSSFAMPLPEH
LRHLPYDELQVTLVDCPGHASLIKTIIGGAQIINMMLLVVDVTRGIQTQTAECLVVGELA
TKDMIVVLNKVDQLPTEGRAKVISKAKKRLSQTLNATKFAGCAMVPTAAKPGSADTPGQA
VGIDDLIQQIVKCVPVQPAPPSGPFKFAIDHCFAIRGQGTILTGTALSGTAKVGDALELP
ELKVSKKIKSMQMFKRPVQSCKQGDRVGICVTQLDATLVERGIACSPGSVPTFTGAIAAV
DKIRFFVGQMPSRLKVHVTIGHQTVMGEIQFFGLPDGAGVPQRDAQSAVMTRMDLLTTQD
NSQHFDIKQDDAQQAPSRSGRGVDPEGARVHYGPQWGLLTLAQPVTASEDAVLIGSRLDA
SQEASTCRLAFYGRILKLLDPSDASALQHIKIYKLKQKKGSIDRVTPEGLSAVCKGMFKK
ETNINLFSGMKVTTASGEVGTIEGSFGKSGKFKVQFPGGLSPPAVGDNSIQLTFKKFIFD
>pstk.1.homologue chromosome:1377 strand:+ positions:4-822 species:"NKXU-Trebouxia arboricola" predicted_by: genewise
ASKCLLVMCGLPGAGKTTLVDRLQQVFTQRGMQCSAVCFDQVGHSGVQWLSQTTGEFEPD
AWKQARATALAMVEEHLTSLPTGDPPSQRLIIVDDNMYYRSMRYTCFQLARRHRADFVQL
YISCPLALAQHRNATRPGHESVPDHVLLRMHSLLEAPDPDRFPWEESTVVLAADSAADSS
SNQVMESLQDKIMEKWKEPVAPVLSPQAEEEARQASRAGNQASLLHRLDLLCRRHLSDAM
QQLTSSKDVGKQLKMSVARKLNMARQATLAALR
>pstk.9.homologue chromosome:1378 strand:+ positions:13-474,493-651 species:"NKXU-Trebouxia arboricola" predicted_by: blast
AWKQARATALAMVEEHLTSLPTGDPPSQRLIIVDDNMYYRSMRYTCFQLARRHRADFVQL
YISCPLALAQHRNATRPGHESVPDHVLLRMHSLLEAPDPDRFPWEESTVVLAADSAADSS
SNQVMESLQDKIMEKWKEPVAPVLSPQAEEEARQQASLLHRLDLLCRRHLSDAMQQLTSS
KDVGKQLKMSVARKLNMARQATLAALR
>SBP2.1.homologue chromosome:2439 strand:+ positions:1-429 species:"NKXU-Trebouxia arboricola" predicted_by: blast
YCKQVISGDLNRVVVELLQQLLFWQERQKAQDPLKAAKKKRLVSGLREVAKAVKLRKAKT
VVVAPNIEQIESEGGLDDLLGSILKQAEDYGLPVVFALSRKKMGQVFGCRKKMSAIAILE
YGGANELFNQMSALAKKGREDYQ
>SecS.1.homologue chromosome:27301 strand:+ positions:4-1398 species:"NKXU-Trebouxia arboricola" predicted_by: genewise
ASGLVSSAYVQQGQQALAARSKLITNLLSQRRMPMHGWDDATIEMLLQDMASMDSNNFLD
NVGVGEREARVACSLVAKRHYRLSHGMGRSGDVAAEQPKAAGSSLLVKLTNILTKHALMV
AGMLDVKAVTVLPVATGMAITLTLLAMKAARPKTARYVLWPRIDQKTCLKAVVSAGLEPV
VIQNLLLGDQLSTDMDAIVAQIELLGADNIVCVVSTTSCFAPRGADKVVEIAKLCSSTGI
GHIINNAYGVQSAALCKLVTSAWRKGRVDAVVQSTDKNFMVPVGGAVIAAGSNSSLIEAV
NKTYPGRASLSPLLDMLMTLLHWGQKGWECVLHDREELFDYAKEQLEQVAAELSENVLST
PDNPISLALTLTKLQTVQLASVVPQNSARHASFLGSMLFKRSVSGTRVVARGTTKQVAGV
SFEGFGAHCDAYPTDYLTVAAAVGTSKQDILAFTAKLRQCYIDLQ
>SPS.1.cysteine chromosome:26746 strand:+ positions:607-1770 species:"NKXU-Trebouxia arboricola" predicted_by: genewise
IDRKFMSMYSTRLDAMADKMKTHPRPSSKAEEQGVAAAAGPDALVALSAAKMRCGGCGGK
VGASILSRVLQRLPTAKSMSTDTRSDILVGLDAPDDAAVIRPPPPGHVMVQTVDFFRSFV
DDPYVFGAIAANHALGDCHAMGAQAQTALALAVVPFGLDSTMEEELFQMLAGALPVLQAA
GCALVGGHTCEGQEASLGFSVTGVAKEGSLMSKGGMQAGQGIILTKPLGTGTIMAAAMRR
KAKGRWISGALENMQQSSADAARILKGSGATACTDVTGFGLLGHLVEMTRPSQVAAELNV
SSIPMLDGASECVSAGVMSSLHSQNAKASAAIEDPEQAIQHRSWPLLVDPQTGGGLLATL
PQSATDDCIRQLHEAGYPHARLIGHVTA
>eEFsec.1.homologue chromosome:3369 strand:+ positions:1-402,448-510,559-957 species:"NQYP-Pirula salina" predicted_by: blast
FLFMADHCFHVKGHGTVVSGTVLQGAAKVGEAVEVPSLRQAFKVKSMQSFKQDVAAIQAG
DRAGVCLAQLPAAKLERGYLSAPGLLQEASWCVCLVDRCRFYKGDIPSKQKLYVTLGHQT
REAWPQFVGEIPGEGKHAQQAPFDFDREYYQQSKLEGALPLSPEFGHEWALLHFTRPVQA
LPGMTLIATKLDLDYEHAEPSCRIMFSGNVAHMCAGEQEHRKLRAFRAKYRTGQVDRTVS
PSDVIVKDMFKKETEISVFINEAIVTPAMQAGHIVRAFGQGGKVQVSF
>eEFsec.2.homologue chromosome:24083 strand:+ positions:1-438 species:"NQYP-Pirula salina" predicted_by: genewise
VFNVNVGVLGHVDSGKTALVAALSEVLSTAALDKHPQSQQRGITLDLGYSCFRLPCPDEL
QVSLQAPELQFTLVDCPGHASLIKTVLMGAQMVDITILVVDATKGVQPQTAECLILAELL
SACTVVALNKTDLFPAAARAKAARKA
>eEFsec.4.homologue chromosome:3370 strand:+ positions:1-405 species:"NQYP-Pirula salina" predicted_by: blast
FLFMADHCFHVKGHGTVVSGTVLQGAAKVGEAVEVPSLRQAFKVKSMQSFKQDVAAIQAG
DRAGVCLAQLPAAKLERGYLSAPGLLQEASWCVCLVDRCRFYKGDIPSKQKLYVTLGHQT
REAWPQFVGEIPGEG
>SecS.1.homologue chromosome:6657 strand:+ positions:1-1140 species:"NQYP-Pirula salina" predicted_by: blast
LCRGLVSASYVDQGTQELQALNRAAKDLLSRRRLPEHGWSEAATERLLLDLAAMDSNNFS
ANAGVGEREGRVACPMVARRHHWLAHGIGRSGDISAEQPKAAGSTLLARICHFLVLDALH
TAGLPELAGVQVFPLATGMALTCAFLACAATRPAPAEARYVVWSRIDQKTCLKAITAANL
TPVVIEPERQGDAVVTDPAQICDAIGRLGASSVACVVTTTSCWSPRACDDVSEAVARACA
QLDVPHVINNAYGVQSAALCARVGAACRVGRVDVVVQSTDKNFMVPVGGAIAAAPKKWPQ
VLRAMCQRYPGRAAITAHLDLTMTLLWLGRQGWCAKLREREELATYLQAQMDAAAVALGE
RRLVSESNPISFAMTLDRLA
>SPS.1.unaligned chromosome:4206 strand:+ positions:1-810 species:"NQYP-Pirula salina" predicted_by: blast
VSDAHLFGRIATLHALSDCYAMGAAPAAALATAQVPLAADALQQQQLTQMLQGAVRELQA
AGCQLVGGHTCTGPDLALGLAVTGHAPKHLLMLKSQVQPGQVLVLTKPLGTGVVLRGGML
MQSKAEWLEAAWRSMTSSNAEAANVLRDACVVACTDVTGFGLLGHALEMAQASDVTLCIK
SRRVRALPGALALLQQGVVSTAHAGNDALVRPHIAHPAKLPLEYLHLLLDPQTSGGLLCS
IDEGKSAAAIAGLHACGCADAVLIGRVVAK
>eEFsec.1.homologue chromosome:49688 strand:+ positions:1-498 species:"NTLE-Asteromonas gracilis-B" predicted_by: genewise
RILNINVGVLGHVDCGKTSLVGNLSTDLSTAALDKHPQSKQRGITLDLGFSSFTVPMPSH
LASLPYDQLQFTMVDCPGHASLIRTIIGGVQIIDMMVLVIDVTEGLQAQTAECIVVGEIV
TSNLVVALNKCDLFPEEKRDKLIRKAQKKVAHTLSMTKFAGARMIP
>eEFsec.3.homologue chromosome:49454 strand:+ positions:1-492 species:"NTLE-Asteromonas gracilis-B" predicted_by: genewise
RHHGPQWAVLEFEQPVTAPQDALIIAAKFDGDPTAHGGGGESCRLAFYGRLLGPLATHDP
QELQQLKIYKVKAKHGSVERFLPDGHTAIMRGMFKKETDPGVYTHLKVTSSDDEPGVIES
SFGKSGKQKVFFPGGVRATQTLGESKAVHLECKRYIYDLNRKQL
>pstk.1.homologue chromosome:50605 strand:+ positions:1-573,595-600,637-858 species:"NTLE-Asteromonas gracilis-B" predicted_by: blast
LLTLCGLPATGKSELCKAMVQLNTPGELGPVHVHHVNFDQISQDHEYAAKGYVAEDAEFS
PDIWRESRQKALLAIADILAKVQKSSKLGTPDHLEPKIAEESPCPDKIVKEGQDARLPGR
HLILVDDNMQYKSMRYQCFRIARMHQAAYVQVMLKCSPSVAKRRNALREHGKVPDSVIDR
MESILETPDVKGNERETLVLDVDAPSGADELACRVWDWLLSSWGAAPPEAPLESVLRDRA
EEGQQANATSKVHAIDVQSRALISSTI
>SBP2.1.homologue chromosome:46997 strand:+ positions:1-384 species:"NTLE-Asteromonas gracilis-B" predicted_by: genewise
HSLCRQVITPELNEAVSDLLTRIKMYQDRAMAMDPIQAASQRWFVCGLREVRKVLRLKKA
KMVIAAPNIEGISGDGALDSFLTNILNMCKEQGVPHVFGLTRKRLGEIYGARKRVSAVAV
LQLSGEEE
>SecS.1.homologue chromosome:360 strand:+ positions:1-687 species:"NTLE-Asteromonas gracilis-B" predicted_by: blast
LLAMKSRRPRGARYVVWSRIDQKSCLKCITAAALEPVVVGLRLSGDELLTDVDAMRQAIE
QLGPDSIVAVVSTTSCFAPRASDDVVAVARMCAETQVPHMINNAYGIQCAAICSQITSAW
RKGRVDAFVSSLDKNFMVPVGGALVAEGAKQRGVVEAVNRSYPGRASVCMHLDLLMTLLY
LGRRKWRAVAAQHGQRVLDTPGNAISIAMTCDQGALAELPDPTFIGSML
>eEFsec.1.homologue chromosome:29280 strand:+ positions:1-543,703-1191,1285-1833 species:"OAEZ-Persursaria percursa" predicted_by: genewise
VYNINVGVLGHVDSGKTALVAALSDVLSVAALDKHPQSQERGITLDVGFSAFKMPCPDHL
QARFSAKTLQFTLVDCPGHASLLKTVLVGAQIIDMMLLVIDSTKGIQAQTAECIIVGELL
SQCAVVALNKVDLFQPETRQKSTRRAGRNVVDALKLTRFASAEIVPVAARVAMRTSGASS
ATLGIDELKATLLRAVPKLSRDTTKPLLFMADHCFTVKGHGTVLSGTVLQGSVARGDTVE
LPESRLERKVKSLQCFKEPCSRVSAGDRAGMCLTNVSPAKLERVFVSAPGLLRSFSACVC
VVQRCRFYTGPIWSRQKVFITVGHQTCMASVLFFGLPDGQGCSQELYGVAGRPLNLDDPL
NTVQASSAGAASQEEAHAQHGRRMHYGMEWALLVFDRPLLCLPGSVMISTKFDLDIEQAG
PCCRIAFYGNVARILPEVAEQNKIKLFRLKFRQGIVDRVTNDGDAIVKDMFKKDSDLQLF
KGNEVVSLGGAVGKIIGSFGSSGKVRVTLQGEIGPGQKVTMRMKKHV
>pstk.1.homologue chromosome:26038 strand:+ positions:1-597,616-687 species:"OAEZ-Persursaria percursa" predicted_by: blast
IALLIGLPGCGKTSVAKSLTPCVTALGMEVHHVEYDAVLRDVTARQCPSSAGFDSAAWKE
ARAEAQAEVRHLASAMSSRETSGMLLVDDNMFYRSMRKQIFLIARDSRCAFIQIFFDVCL
EDACAANERRPEGQRVDNSVIERMHGALERPKCSRYAWEASTVTIYGPLDPHRCESRLPS
LLAECSSLWHHRLSPAPPSVEAGPSDQNLLHQLDLETRRAMQQ
>SPS.1.cysteine chromosome:6487 strand:+ positions:1-1896 species:"OAEZ-Persursaria percursa" predicted_by: genewise
TPVKPIDRFVKRIDKLLERAQAWQTPLKIVVVGGGAGGVEVAFALHHRLNHRTTSDAADR
TAARQPRGSSACRANVAIITRGKILSSHPARARRLFLDLAHKRGITVIEGSRVEQVEQGV
LQTKSGQTFQFDECLWCTQAAPAAWLQSCNLPKTEGGFLAINEFLQSAGGPPNVFAAGDV
ATSVCDPRPKAGVFAVRQGPPLAENIRRRLTGQKLKAFKPQKEFLGLISTGDKGAVATWG
SFTSPLSFSGETLWTWKDHIDRQFMRKFGEDLPDMGDVLSDEPAVLRNDSGALRDIWAQS
HMRCRGCAAKVAPNVLQEVLEELKLTQPAQIEGGLPRVTLAQEDAAILPAPPLGMVSIQT
ADVLNALVEDPFVFGRIAAVHALSDCFAMGAQPSTALAVVQVEHASPVIMAGNLRQIMHG
AVAELEAAGCSLLGGHSSEGSETTLGFCVTGNVLPADLMLKSGLQPGQKIVQTKALGTGV
LMRGAMLRKAHGKHQMLAWDSMLQSNQNACHALKSRGIKACTDITGFGLLGHCVEMAHAS
KVNIELRMSSIQVMQGVKELLDEGVKSTAVSSNSYYLQYAVIDDNAGARLDTSILLDPQT
SGGLLFGVEADSLDPVLAALHTAGYHDAAVIG
>eEFsec.1.homologue chromosome:81450 strand:+ positions:1-1044 species:"ODXI-Haematococcus pluviali" predicted_by: genewise
AKGPRILNVNVGVLGHVDSGKTSMVAALSTKLSTAALDKHPQSKERGITLDLGFSSFSVP
LPAHLQHLPYDELQFTLVDCPGHASLIRTIIGGVQIIDMMVLVVDITKGLQTQTAECLVV
GEVATSNMVVALNKCDLVPAEERPKAIRKAQKRLAQTFNLTKFAGVPMVPITAKPGGGGT
GTSAAPDAEGLEELQAHLVAMVPTQPRALAAAGPLLFSIDHCFPIKGQGTVLTGTVLQGG
VAVGDTIELPGLKLSKQVKSMQVFKRPVTKASQGDRVGICVTQLDPSLIERGLACAPGTV
PTFNGAVAAVEKIRFYAGQVPSKAKFHVSVGHTTVMASLTFFGLPDGQ
>eEFsec.3.homologue chromosome:18651 strand:+ positions:1-483 species:"ODXI-Haematococcus pluviali" predicted_by: genewise
RHYGPQWVLLAFDQPVTAPAGALVIGAKFDGDIHGESCRLAFYGRLVTLINPSKPAELQQ
LRVYKMKEKRGVIERINEDQGNAIVRGMFKKETDPAIYTGLRVVTGRGEDGVIESSFGKS
GKLKVHFAKGIQQAGRSSSDNAVILRCKRYIYEHDRKRLRQ
>pstk.7.homologue chromosome:79904 strand:+ positions:1-249,289-567 species:"ODXI-Haematococcus pluviali" predicted_by: blast
LLVVADDNHPLRSMRYHCCQLARAGHAAFCQLYVRCPLACAMRRNRARTGPRRVPSCALL
RLHKSMEPPDAAKHSWEASCLTLAGEQDAEDAAARVWQWLRDAWGPAAAAPPSPAQLAAQ
RTAGQAANDASQLHALDLGTRKLVSTCLATAPPQVSRQELAAALARARHAVLAQGR
>SBP2.1.homologue chromosome:17152 strand:+ positions:1-384 species:"ODXI-Haematococcus pluviali" predicted_by: genewise
HSLCRQALGPELNQVAAELLLRVKGFQERAMLKDPVKAAAHRWYVCGLREVRKAVRAKRA
RAVIIAPNIESVGAEGGLDDALSEILQLCEEQGTPALFAMSRKKMGELYGFRKRVSAVGL
LQANGVED
>SecS.1.homologue chromosome:4510 strand:+ positions:1-1140 species:"ODXI-Haematococcus pluviali" predicted_by: genewise
MDTVNLGLAAALISPSYAQQGGQALAARRHQVKALLASRRLPEHGWDEASIEAFVQDCAL
MDSNNFLANVGVGEREGRVACPLVARRHHRLAHGIGRSGDIAAEQPKAAGSSLLARLAVL
LAADALRLAGLADLGQVSLLPLATGMTLTLALMAIKAKRPAAARYVVWSRVDQKTCLKAI
TAAGLQPVVVELLLEGDQLVTDVPGILAAVQQLGPEAVVAVVTTTSCFAPRASDDVVAVA
RLCGTAGVPHLINNAYGVQSAGLCRRITAAWRRGRVDAVVQSTDKNFMVPVGGALLVEGA
KAFGVVAAVNALYPGRAAMSSHLDLLMTLLHWGAAGWRAVLAEREALYPYLQVRLGAVAG
ACGQRVLLTPGNPISLAMTL
>SecS.1.homologue chromosome:4037 strand:+ positions:1-843 species:"OFUE-Lobochlamys segnis" predicted_by: genewise
MDEENCRLAASLVSRSYISQGQQALARRQRLVKALLSSRRMPQHGWDDATIQMLLQHMAL
MDSNNFLDNVGACPLVAQRHYGMAHGIGRSGDVAAEQPKAAGSSLLVKLTNLLALDALRL
VAGALVLPLATGMTLTMVLLALQQTRRSSSSSGPAAAPRYVLWPRIDQKTCLKALTAAGL
QPVVITPQLHGDELRTDLQALEAELLRLGPETVAAVVTTTSCFAPRACDDVVSVARLCQR
HGLPHVINNAYGVQSAALCGQVASAWRKGRVDAVVQSTDKN
>SecS.2.homologue chromosome:43354 strand:+ positions:1-450 species:"OFUE-Lobochlamys segnis" predicted_by: blast
GQDGWRKVLAEREALLPYLQHKLREVAAAEGEVVLETPGNPISVALGLDGLAAEARSAGL
DATFFGAMLWSRCISGTRVVSPGKSQSVAGLAFEGYGAHHPSYPHTYMTAAAAIGTTRQE
VDEFAVRLRKCMAEYRKKCRERLAALGAAA
>eEFsec.27.homologue chromosome:35491 strand:+ positions:1-541,668-1226,1314-1782 species:"OQON-Entocladia endozoica" predicted_by: genewise
EQVVNINVGVLGHVDSGKTSLVAALSEVLSVAALDKHPQSQARGITLDIGLSAFRVPCPA
DLKARFSADIIQFTLVDCPGHASLLKTVLVGAQVIDMMLLVVDAREGIQTQTAECIIVGE
LLSQCAVVALNKIDLFPADRRQKEARRAGRRVVDALKLTRFAAAEIVPVSAKAGPVATNS
ERNGERVHATLGIEELKQALLKNVPALKRQNKKPFLFMADHCFQIKGHGTVLSGTVLQGT
AATGDTIEISAGKEQRKIKSLQRFHQSCKRIAAGDRAGICVTKFGASGVERAWVSAPKLL
KSFSCCICLVQRCRFYTAPILSRQKAFITIGHQTTMARTLFFGLPDGDPQACTQPQLAQS
MFAHVGKTEVDPENPSAEVPALESEPHFGLEYSLLVFDKPVTSLPGSVVISTKLDLDMEQ
AGGACRIAMYGNIAHIFDEPHDRAKLKLFRMKYRKGIVERIDKDGFAIIRAMFKKDTDLS
LFIGNEVVAACGAVGKIISGFGTSGKVRVDFGQGHSARGGQVA
>pstk.1.homologue chromosome:2701 strand:+ positions:82-390,412-603 species:"OQON-Entocladia endozoica" predicted_by: blast
MAKTAVVVDDNMFYRSMRKRVYNVAQTGHAAFIQVYLPLELAAALERNSNRKPSEFLDED
VIRRMHARLEAPDGSRYSWEQSTVIWTHAPDDEVALDALIVDLLAPAVAVDPVPSTGSTT
HHRSLMHELDLATRKLVCQAASMHKADASTMQQLNAHRRDLLQQARQ
>SecS.1.homologue chromosome:2074 strand:+ positions:10-1146,1303-1518 species:"OQON-Entocladia endozoica" predicted_by: blast
SLCKTLVSKSYVTQGVQELHACRKEVKDILSQRCLPKQGWSEPMIERLLSDLAYMDSNNF
RGSAGVGEREGRIACPLVARRNYQLAHGIGRSGDIAAEQPKAAGSSVLTRVTHFLLRHAL
LLAGLQEVAAVQVYPVATGMAMTLAFLSAAADRPQARNVLWSRIDQKTCLKSIVAANLTP
VVIPLAQRGDQLETDTAALQQQVQQLGAEAIACVVTTTSCFAPRACDDVEAVARMCQEHS
IPHVINNAYGVQSAALCRLVTRACRMGRVDIIIQSTDKNFMVPVGGAVTAAPKGREGGLF
RAMAERYPGRAGVAAHLDLLATLLHLGQAGWLQMLQHREDLFTYFQSRLAEVAEDFGERL
LQSPGNPISMALTVNSVSEADATSATVLGAMLWQRHVSGVRVICRGKKQSVGGIQFSAYG
SSTDAYPHDYMTAACALGQTKADVDVFVSKL
>SecS.2.homologue chromosome:2073 strand:+ positions:1-444,595-825 species:"OQON-Entocladia endozoica" predicted_by: genewise
VEAVARMCQEHSIPHVINNAYGVQSAALCRLVTRACRMGRVDIIIQSTDKNFMVPVGGAV
TAAPKGREGGLFRAMAERYPGRAGVAAHLDLLATLLHLGQAGWLQMLQHREDLFTYFQSR
LAEVAEDFGERLLQSPGNPISMALTVNSASSAVADATSATVLGAMLWQRHVSGVRVICRG
KKQSVGGIQFSAYGSSTDAYPHDYMTAACALGQTKADVDVFVSKL
>SPS.1.cysteine chromosome:1460 strand:+ positions:1-2082 species:"OQON-Entocladia endozoica" predicted_by: genewise
SGMLPGYVAGHYTHDQCHIDLAKLARFANARLLHDTCTSIDTHRRCLGFSDRPALSYDCL
SVDIGITPDKSLVPGLDTITPVKPIDGFVSRIDALVARTRSSGEAVEVVVVGGGAGGVEV
AFALQHRIVSDACSQQVSHASQQHRISLVTRGRLLPSHPPRARTLILALAKQRGICIHEN
VAVASVAGQVLKTTTGDDLRFDECLWCTQAAPAAWLAHCALPKAQGGFIAINDFLQSAGG
PEEVFAAGDVATSINHPRPKAGVFAVRQGPPLTDNLRRFLTGKPLVAFVPQTNFLGLIST
GNKHAIATRGNIAFSGDWLWTVKDRIDRAFMDKYGDALPKMVPAVRSPPEVLRLASNSMH
TTWLQSQMRCRGCAAKVTAGVLASVLASLQKDKDADSRAALQGSMDDAAVLPPVPTGCVA
VQTVDFLSSLVDDPFLFGGIAAVHAMSDCFAMGAQPSAALAVVQVEHASPSLVEDTMRQM
MHGAVAQLQAAGCELLGGHSGEGSDLSLGFSIHGHAQPGALMLKSNLQAHQHLILSKSLG
TGLVMRAAMLANAGGEVQRTCWSMMLQSNQAASRVLLEHGVRACTDITGFGLLGHAAEMA
VSSNARLRINVEQTPVMAGVREVLAKGIRSTAITGNSHFLQLVDGLGSITEEQQALLLDP
QTSGGLLFGVSQDESSVVVEELWKAGYPDAAIIG
>SPS.2.cysteine chromosome:1459 strand:+ positions:58-1410 species:"OQON-Entocladia endozoica" predicted_by: genewise
VFAAGDVATSINHPRPKAGVFAVRQGPPLTDNLRRFLTGKPLVAFVPQTNFLGLISTGNK
HAIATRGNIAFSGDWLWTVKDRIDRAFMDKYGDALPKMVPAVRSPPEVLRLASNSMHTTW
LQSQMRCRGCAAKVTAGVLASVLASLQKDKDADSRAALQGSMDDAAVLPPVPTGCVAVQT
VDFLSSLVDDPFLFGGIAAVHAMSDCFAMGAQPSAALAVVQVEHASPSLVEDTMRQMMHG
AVAQLQAAGCELLGGHSGEGSDLSLGFSIHGHAQPGALMLKSNLQAHQHLILSKSLGTGL
VMRAAMLANAGGEVQRTCWSMMLQSNQAASRVLLEHGVRACTDITGFGLLGHAAEMAVSS
NARLRINVEQTPVMAGVREVLAKGIRSTAITGNSHFLQLVDGLGSITEEQQALLLDPQTS
GGLLFGVSQDESSVVVEELWKAGYPDAAIIG
>SPS.3.cysteine chromosome:1458 strand:+ positions:1-2205 species:"OQON-Entocladia endozoica" predicted_by: genewise
LKSLVLLGGGHSHVHVLRSFGMKPIPGVQITLVTRDILTPYSGMLPGYVAGHYTHDQCHI
DLAKLARFANARLLHDTCTSIDTHRRCLGFSDRPALSYDCLSVDIGITPDKSLVPGLDTI
TPVKPIDGFVSRIDALVARTRSSGEAVEVVVVGGGAGGVEVAFALQHRIVSDACSQQVSH
ASQQHRISLVTRGRLLPSHPPRARTLILALAKQRGICIHENVAVASVAGQVLKTTTGDDL
RFDECLWCTQAAPAAWLAHCALPKAQGGFIAINDFLQSAGGPEEVFAAGDVATSINHPRP
KAGVFAVRQGPPLTDNLRRFLTGKPLVAFVPQTNFLGLISTGNKHAIATRGNIAFSGDWL
WTVKDRIDRAFMDKYGDALPKMVPAVRSPPEVLRLASNSMHTTWLQSQMRCRGCAAKVTA
GVLASVLASLQKDKDADSRAALQGSMDDAAVLPPVPTGCVAVQTVDFLSSLVDDPFLFGG
IAAVHAMSDCFAMGAQPSAALAVVQVEHASPSLVEDTMRQMMHGAVAQLQAAGCELLGGH
SGEGSDLSLGFSIHGHAQPGALMLKSNLQAHQHLILSKSLGTGLVMRAAMLANAGGEVQR
TCWSMMLQSNQAASRVLLEHGVRACTDITGFGLLGHAAEMAVSSNARLRINVEQTPVMAG
VREVLAKGIRSTAITGNSHFLQLVDGLGSITEEQQALLLDPQTSGGLLFGVSQDESSVVV
EELWKAGYPDAAIIG
>eEFsec.1.homologue chromosome:30265 strand:+ positions:1-393 species:"OTQG-Ankistrodesmus sp." predicted_by: genewise
ERVLNINVGVLGHVDSGKTSLVAALSSTLSTAALDKHPQSRERGITLDLGFSSFCTPLPP
RLGHLPYDTLQLTLVDCPGHASLIRTIIGGARIIDMMILVVDATKGLQAQTAECLVVGEM
AAQHLVVALNK
>eEFsec.9.homologue chromosome:1485 strand:+ positions:1-189 species:"OTQG-Ankistrodesmus sp." predicted_by: blast
KALERGLAAAPGSVPTFSGAVAAVERVRFFQGIVPSRARYHVNAGHETLMAEATFFGAPE
GRG
>eEFsec.1.homologue chromosome:3905 strand:+ positions:1-906 species:"PFUD-Geminella sp" predicted_by: genewise
NINVGVLGHVDSGKTSLVAALSTTLSTAALDKHPQSKERGITLDLGFSSFTVAAPERLKQ
SGCEQLQFTLVDCPGHASLIRTIIGGAQIIDIMILVIDITKGIQAQTAECLVVGEIAAQS
MVVILNKVDLLPVENRARIISKAKKKLMAIINATRFAGCTMVPTSTKEDAPERQSGIEQL
VQELVQLVPGERIVHPGPLLFFIDHCFAIKGQGTVMTGTVMQGSVSVGSVIEVPQLSLQK
KVKSMQMFKQPVHQCQQGDRVGICVTQFDPKLVERGIGCAPGTVPTFKGAIAAVEKIRFY
AG
>SBP2.1.homologue chromosome:29502 strand:+ positions:1-435 species:"PFUD-Geminella sp" predicted_by: blast
YCTQAITSDINGAVVDLLRQLHYWQDRARQVAPNKAKQKKRLVSGLREVSKALKLGKARC
VVVAPNIEETESVGGPDDLLQHIFTLAKDQAVPLVFALSRKKLGQVFGSSKKMSAIAVLD
LSGAEELHNQVLALTAAGREEWQRQ
>SBP2.1.homologue chromosome:45622 strand:+ positions:1-474 species:"PRIQ-Pleurastrum insigne" predicted_by: genewise
GPGAAAQTFIGPEAASHSLCKQIISQELNTVVSELLVRIKGFQERALFKDPIKAAAHRWY
VCGLREVRKACRTKKAKSVVVAPNIEEVAVDGGLDDHLQDIMNLCEEHAIPMVFALTRKK
MGEVYGHRKRVSAVAIMGYNGVDELHAQMLKLAAQGRE
>SecS.1.homologue chromosome:50392 strand:+ positions:1-867 species:"PRIQ-Pleurastrum insigne" predicted_by: blast
LACGLVSKSYINQGGQALAGRHKQVKALLSNRRLPEHGWDDASIQMLIQDAAMMDSNNFL
GNVGVGEREGRVACPLVAARHYHLAHGIGRSGDIAAEQPKAAGSSLLAKLTVCLASDALR
LAGVGDLGAVSVLPLATGMTMTCCLMAIKAIRPASARIVLWSRVDQKTCLKAITAAGLQP
HVIELQAHGDELRTDLQAIEAAVRTMGPEAIAAVVTTTSCFAPRACDDVVGVAKLCAIHG
IPHMINNAYGVQSATICKQITSAWRKGRVDVVVQSTDKNFMVPVGGALV
>SecS.2.homologue chromosome:6215 strand:+ positions:1-480 species:"PRIQ-Pleurastrum insigne" predicted_by: genewise
GVVAAVNQSYPGRASMTTHLDLLMTLLHWGAAGWIKVLHDREVLYGHMAQVLAETATAHG
QRVLSTPGNPISLAITLDQGELAGLKDHTFLGSMLWARCVSGTRVVGRGKQQSVAGISFT
GYGAHTNAYPHIYLTAAAAVGGSKAEADEFCVRLSRCLKE
>eEFsec.1.homologue chromosome:1371 strand:+ positions:1-1464 species:"PUAN-Pedinomonas tuberculata" predicted_by: genewise
DKHPQSKERGITIDLGFSSFSLPIPATLAHLPYDRLQFTLVDCPGHASLIKHVLGGAQII
DMVVLVIDATKGIQTQTAECLVVAEITSPSLIVALNKTDLIPEEAQIVKIAKKLGGVLAT
TKFKDCPIVSVSARPGGGEEIVQGIPALGVDSLVAELVARVPPQPRVPSGPLLFAVCFPV
KGQGTVLTGTVLEGSVTVGDEVEVPELRQVRKVKSMQAFRRPVQRAGPGDRLGICVTQLD
SSLLERSLACTPGTIPTFSGAIAQVSRVRFFKGDVSSKAKFHVTLGHATVMAEATFFGLE
EDLARELDDPVWSLGDVKQFDNKANYLYQDELFGPDGRPPSAAFSPSSASSAPICRYHGP
QLPRRERPVPAPAAALVIGSRLDQDIHVGTCRIAFQGKLVSLVDFSNASQLQNLRIFKPK
RKEGVIERIEADGCAAIGKGMFKKDADISLYIGMKVIAESGEVGTIEGSFGKSGKYRLFF
PTGITNSG
>SPS.1.cysteine chromosome:2692 strand:+ positions:4-1191 species:"PUAN-Pedinomonas tuberculata" predicted_by: genewise
VPQSKYLAIIAAGDTYGVMTRGSWAYEGQFVWKIKDWIDRQFMRKFSEDLPRMTPDISGT
EEEPTMRCGCGSKVGAPVLSKALERLFVDFPDLRSPSGSVLIGLSSPDDAAISKPPPPGS
VIVQTIDYFRCFVDDPYIFGQIAATHALSDIWAMGAKPSTAMALCVIPYGADRKVEDTLY
QLLSGSTKILQESGCSLVGGHTCEGADLSLGFSITGIAKENEIVRKGGAKIGDKIIITKP
LGTGVLFAAKMQGKAKGRWIDEAIKMMIVTNAGAVEVLRSHDVHSMTDVTGFGLIGHMKE
MLTSSSCGATLLSQQVPVLDGSLELLSIGIRSSLHRQNRRSLDQVSLRVSGPYIEVLVDP
QTAGGLLACVPSSRADACVEALKKNGLHSACVIGTV
>eEFsec.3.homologue chromosome:1962 strand:+ positions:1-333 species:"PZBH-Oltmannsiellopsis viridis-A" predicted_by: genewise
ALDCDAVQFTLVDCPGHASLIRTVIGGAQIIDMMVLVIDITKGIQTQTAECLVLAEVCTR
SLVVVLNKVDQLPEETRQKLVIKAAKTIAKTLSVTRFKGAPMVPVSARPGG
>SBP2.1.homologue chromosome:2081 strand:+ positions:1-594 species:"PZBH-Oltmannsiellopsis viridis-A" predicted_by: genewise
CKICDKMCHGATSFQEHCISRKHLRRAALEAGNVAALKNTAIPPAPLKTPPLTYIGSDAQ
CREYCRQVISPELNAATTALLQRLHHLQERAAASGKAYVKRRLVSGMREAMKAVGNGSAR
AVVIAPNIEAVPSKDGLDQRMDDLLAAAHARSIAVVFALSRKKLGAVFACHKTSVVAVLD
ASGAEDDFKTMLKLAQKG
>eEFsec.1.homologue chromosome:238 strand:+ positions:1-1085,1170-1707 species:"PZIF-Scenedesmus dimorphus" predicted_by: genewise
EKTLNVNVGVLGHVDCGKTSLVAAMSSVLSTAALDKHPQSKERGITLDLGFSFAVPRPEP
LQHLPYDELQFTLVDCPGHASLIRTIIGGAQIIDMMVLVIDVTKGFQAQTAECLVVGEIA
ARSMVVALNKTDLLPEALRPKAVKKATKLIRETLAATKFAGAAVIPVAAKPTPSGISELQ
AWLVAAAAPAAAQAAAAAAARPFLFSIDHCFPLKGQGTILTGTVLQGSCQVNDTVELPAL
KLTKQVKSIQMFKRPVTSVTRGDRAALCVTQLNAKLLERGLAAAPGTVPTFAAAVAAVDK
VRFYGGPVPSKGKYHMSIGHATVMAEATFFGLPDAPGSSQADALRLMIDALSKTSLHTQA
DATVAAAGGAGAVGAACSSGQQQHFGPQWVLLKFDQPVTAPEDSVVIGARFDVDAAGEAC
RLAFYGRLTGSLAEGGPQQLRKLQVYKPKERQGLVSRIAPDATSAVCSGLFKKETDISIF
QGARVVTGRGEWGSIEGRFGTSGKFKVQFDAPLWGVGEGQQQQRSAADNVLLLRYKRFVF
D
>SecS.2.homologue chromosome:3839 strand:+ positions:1-465,610-1324,1448-1704 species:"PZIF-Scenedesmus dimorphus" predicted_by: exonerate
MDADNLQLAASLVSPSYISQGGAALAARRRLIKGLLSNRRLPQEGWDEATIEMLLQDAAL
MDSNTFPGQVGLGEREGRVACPLVARMHCRLAHGIGRSGDIAAEQPKAAGSSMLAKLAAH
LAGDALRIAGLADLATPLVLPSATGMALTLVLLAAQAATAGGCNGAPTVLPRYVVWSRID
QKTCLKAITAANLVPVVVELLQCGDQLVTDVAGMQQAVEQLGPANVAAVVTTTSCFAPRA
SDDVIAVAKLCSKLGVPHIINNAYGVQAASLTSAVTAACRRGRVDAIVQSTDKNFMVPVG
GSVVAAPAGKGRDWLVQAVAKGYPGRASMTAHLDLLVTLLHWGAAGWARVLQQREELYDY
LSEQLGQAAAQLGERVLSTPGNPISLGMTLDGLGGSSKKHVDVTFFGAMLWARNVSGTRV
LTCGKQQDVAGITFADYGCHISGYPHPYMTAAAALGTTKADVDVFVVRLLRAYKELQAK
>SPS.1.cysteine chromosome:80 strand:+ positions:157-557,666-1782 species:"PZIF-Scenedesmus dimorphus" predicted_by: genewise
PFDEALWCTQAAAAGWLKAFGLPTDAAGFLLIGDTLQSAGGPPEVFAAGDVASSVNHPRP
KAGVYAVRQGPPLADNLRRYLTGQPLLPFVPQSQALALISSGDKYAVGTRGWLTFQGAWA
WSLKDYIDRAFMDNSSSQQQMPGAFAAAGSEGAELFAASAMRCGGCGAKVGSSTLSRVLT
RNPAAAAAAALVAAPSLAAAAAGEDGLLRQLQLGADDAAVLPPPPRGHLLVSTVDFFRAF
WPDAYLLGKIAANHALGDCYAMGATPSSALALAVVPFGPSHFQEAELGDMLQGAVEVLGA
AGCELVGGHSSEGPELSAGFAITGSSHELLSKSSLQPGQALILTKALGTGSILAAAMRGE
AKGRWVSSCLDAMAASSAEAARVLRQHGCSAATDVTGFGLLGHAVEMARASQVKLELSLP
DVPALPGAAECISAGLLSSLHPTNAKAAAAVIDNYQQLQAEALHPLLFDPQTAGGLLAGV
DADAAGACVQSLRKAGYADACVVGRV
>SPS.2.cysteine chromosome:79 strand:+ positions:157-557,669-1794 species:"PZIF-Scenedesmus dimorphus" predicted_by: genewise
PFDEALWCTQAAAAGWLKAFGLPTDAAGFLLIGDTLQSAGGPPEVFAAGDVASSVNHPRP
KAGVYAVRQGPPLADNLRRYLTGQPLLPFVPQSQALALISSGDKYAVGTRGWLTFQGAWA
WSLKDYIDRAFMDNSSSQQQMPGAFAAAGSEGAELFAASAMRCGGCGAKVGSSTLSRVLT
RVKTQQQRQQQQKLVAAPSLAAAAAGEDGLLRQLQLGADDAAVLPPPPRGHLLVSTVDFF
RAFWPDAYLLGKIAANHALGDCYAMGATPSSALALAVVPFGPSHFQEAELGDMLQGAVEV
LGAAGCELVGGHSSEGPELSAGFAITGSSHELLSKSSLQPGQALILTKALGTGSILAAAM
RGEAKGRWVSSCLDAMAASSAEAARVLRQHGCSAATDVTGFGLLGHAVEMARASQVKLEL
SLPDVPALPGAAECISAGLLSSLHPTNAKAAAAVIDNYQQLQAEALHPLLFDPQTAGGLL
AGVDADAAGACVQSLRKAGYADACVVGRV
>SPS.3.unaligned chromosome:52880 strand:+ positions:1-639 species:"PZIF-Scenedesmus dimorphus" predicted_by: genewise
RIAAANAISDVYAMGGKPLLALSVLGMPLNKLPTEVITEILNGGVQICKEAGIPLAGGHS
IDSLEPIFGLVVAGIVDPARVARNSAAQAGDLLLLSKPLGVGVMTTALKKGLLPPEGYAE
VLATMTQLNKVGQQLSGAEGVHAMTDVTGFGLAGHPLEVARGSGLAAVVDFAKVPVMQHA
LAMAQQDTFPGAVARNLESYGQSVDFDSAMPSW
>eEFsec.1.homologue chromosome:5312 strand:+ positions:1-1440 species:"QJYX-Oltmannsiellopsis viridis-B" predicted_by: genewise
CPGHASLIRTVIGGAQIIDMMVLVIDITKGIQTQTAECLVLAEVCTRSLVVVLNKVDQLP
EETRQKLVIKAAKTIAKTLSVTRFKGAPMVPVSARPGGGEGEAKAPAMGVDVLVAELLKL
IPEKRRDTDGKFLFAMDHCFAIKGKGTVLTGTVLSGTCKLEQEVELPEKSKKKVKSMQVF
KRAVKEIAAGDRAAICVAGLQPDGIERGLLCEPGSIPAFRGAIAAVEKIRFHAGPVRAKA
RMHVSVGHSTVMATLQPFGVADLTLNTPANAAALGLCCVGEPAAFDWDALYLCQDELYGL
EGRALDLSPGLMAQQLQQLQEQGIRHYGPQWVYLKFDAPIVAPPNSMIIGSKLDADAAEG
ATCRMAFHGRMVAPIEETELPRLKAFKWKMKQGVVERLEAGNTTAIVRGLVKKETDITPF
IGCKVVLQSGLPGIINGTFGTTGKLKVTFDAPVPDSAKSEAIALTFKKFIYAGKSRAIVQ
>SBP2.1.homologue chromosome:1876 strand:+ positions:1-594 species:"QJYX-Oltmannsiellopsis viridis-B" predicted_by: genewise
CKICDKMCHGATSFQEHCISRKHLRRAALEAGNVAALKNTAIPPAPLKTPPLTYIGSDAQ
CREYCRQVISPELNAATTALLQRLHHLQERAAASGKAYVKRRLVSGMREAMKAVGNGSAR
AVVIAPNIEAVPSKDGLDQRMDDLLAAAHARSIAVVFALSRKKLGAVFACHKTSVVAVLD
ASGAEDDFKTMLKLAQKG
>SBP2.1.homologue chromosome:27183 strand:+ positions:1-297 species:"QRTH-Chloromonas perforata" predicted_by: genewise
AAHRWYACGLREVRKACRTRKAKSVVVAPNIEEVAVDGGLDDHLQDIINLCEEHGIPVVF
ALTRKKMGEVYGHRKRVSAVAIMGHNGVDELHTQMLRLA
>SecS.1.homologue chromosome:4715 strand:+ positions:1-411 species:"QRTH-Chloromonas perforata" predicted_by: genewise
CLELACGLVSKSYINQGGQALAGRHKQVKALLSNRRLPEHGWDNASIQMLIQDCAMMDSN
NFLGNVGVGEREGRVACPLVAARHYHLAHGIGRSGDVAAEQPKAAGSSLLAKLTGCLASD
ALRLAGVGDLGAVSVLP
>eEFsec.1.homologue chromosome:6672 strand:+ positions:1-423 species:"QWRA-Vitreochlamys sp" predicted_by: genewise
MAPSGPRILNINVGVLGHVDSGKTSLVAALSTKLSTAALDKHPQSKERGITLDLGFSSFE
APLPSHLQHLPYDELQFTLVDPGHASLIRTIIGGVQIIDMMILVIDVTKGLQTQTAECLV
VGEVATSRMVVALNKVDMLPE
>eEFsec.3.homologue chromosome:8016 strand:+ positions:1-429 species:"QWRA-Vitreochlamys sp" predicted_by: blast
QWALLRFEQAVTAPADSLVIGAKFDADIHGETCRLAFYGRCVSLVDASQAQELSRIVIER
LQPENDTAIVRNMFKKETDISAFLNLKVSTGRGEGGSIQSSFGKSGKAKVYFPAGISADA
RTPEDNVVTLTTKRYVFDPDSKK
>eEFsec.4.homologue chromosome:44233 strand:+ positions:1-303 species:"QWRA-Vitreochlamys sp" predicted_by: genewise
QEGAAPLGVQAIKDFLVSLVPTDPRPHTKAPFLFAVDHCFAIRGQGTVLTGTVLQGSVKV
GEAMELPALKITKNVKSIQMFKRPVQSARQGDRVGICVTQL
>SecS.1.homologue chromosome:54860 strand:+ positions:1-759 species:"QWRA-Vitreochlamys sp" predicted_by: genewise
VGPASVSVLPVATGMALTLTLLAVRAGRPAGADCVVWCRVDQKTCLKAIAAANLRPHVVE
MQREGDQLVTDMQGIRSAVDAAGGPGCVAAIITTTSCFAPRAPDDVVAVAKLCAQLDIPH
VINNAYGVQCASLCKLVSSACAKGRVDAMVQSTDKNFMVPVGGAVVAAPANRPGLVQEVN
TRYPGRAAVSAHLDLLMTLLHWGAEGWQQVLRAREDTFPTLRTRLQAVASTHGERVLHTP
LNPISLAFTLHSL
>SPS.1.cysteine chromosome:57632 strand:+ positions:76-1029 species:"QWRA-Vitreochlamys sp" predicted_by: blast
QASSAPTTSSVRLTQLSHGGGCGCKISPSKLQEILHGVGLDFGSPDLMVGASTSDDAAVY
RLSDTQALILTTDFFMPIVDDPRDFGRIAASNAISDVYAMGGRPLLALSVLGMPVDKLPA
ETIRAIIQGGVDACRSARIPLAGGHSIDSPEPIFGLVVAGIAHPSHIRQNSTARAGDALI
LTKPLGVGVMTTAIKKGRLSAEGYQEVVSTMTQLNIVGEALAKDAAVHALTDVTGFGLVG
HLLEVARGSALAAHVDWVSLPIMAPALELARAGVLPGAVQRNLDSYGHLLHTGPQVQAWQ
RALCVDPQTSGGLLAAVS
>eEFsec.1.homologue chromosome:6492 strand:+ positions:1-225,262-723 species:"QXSZ-Mantoniella squamata" predicted_by: blast
VIDVNKGIQTQTAECLVVGEITTSNLLVVLNKTDMIPEESRTEKVEKMKKRLANTFKATK
FKDCEMIPIAARPGGGVDVLVQHLMSRVTEAHSRQQSGDFLFAVDHCFPIKGQGTVLTGT
VLSGECKVGDMVEIPNMKLEKKVKSMQMFKRPVQSCARGDRLGMCITQLDHNLMEAPGPV
PTFGAAVVGAEKIRFFKGSVQSKMKFHVTVGHTTVMATAEFFGEVPTEG
>eEFsec.2.homologue chromosome:4367 strand:+ positions:4-468 species:"QXSZ-Mantoniella squamata" predicted_by: blast
WPLRVFERPITCPVDSLYIASRLDSDIHQNTCRLAFHGRLIRPLHVEQDPGAVKRIKAFK
MKQREGTVERVQDANTVIGKGMFKKETDLSMFTGMKVWTNRGEVGTIEGGFGKSGKYKVY
FPGGVAPQGEGGESIKLFLRFKRFVFDKEGKKMIQ
>SBP2.1.homologue chromosome:7951 strand:+ positions:1-453 species:"QXSZ-Mantoniella squamata" predicted_by: genewise
AVLECVGELKRFQERAYAKDPIKAKMRRRLVFGLREVAKAVQLKHAKAIVVAPNIEQTES
EGGLDDVLGKIIEEARDNGTATVFALTRNRLGQIVGKRMRISALAILDHNGADDQFKAMI
AAMRRGKEEFQRAKEKEKEKVKEKEKGAELK
>SecS.1.homologue chromosome:42864 strand:+ positions:1-1431 species:"QXSZ-Mantoniella squamata" predicted_by: blast
MFSPESLSLAEGLVSCNYVAQGSQALNSRSKLLTSLLSERRLPAKGWDDASIESFISEAS
MMDSNNFLGNIGVGEREARVYSPLVSRRHWGLAHGIGRSGDVAAEQPKAAGSSLLNKLTN
LLVADAMKIAGLGDMGPALVLPLATGMTLTLTLLAMKAQRPKAATKVVWCRLDQKTCVKA
VLSAGLELVVVPMKLEGDQLVTDVAAVEAAVLREGAENVCCVVTSTSCFAPRSCDAVADV
AKLCDKLGVGHVINNAYGIQAAQLCKAVSQAWRRGRVDAVVQSTDKNFLVPVGGAVVTSG
AGNTKVVDAVRMSYPGRASMSPILDLLITLLSMGAEGWKRALTDREDVYRYMGEKLRETA
EVNGERMLQTPGNPISMGMSLASLAAEGGGGGGVGVSFFGSMLFSRCVSGTRVVAPGKRQ
DVGGVVFDGFGASHDCYPVPYFTAAAALGTTRDDVDRFCSQLSKCFKDYRKKIAKRA
>eEFsec.1.homologue chromosome:11182 strand:+ positions:1-1665 species:"QYXY-Botryococcus terribilis" predicted_by: genewise
KVYNVNVGVVGHVDSGKTSLVAALSTTLSTAALDKNPQSKERGITLDLGFSSFTRPPPPR
LDPLGFDQLQFTLVDCPGHASLIRTIVGGAQIIDMMLLVIDVTKGVQAQTAECLVVGEVA
TQHLIVALNKVDMLPEDIREKAVRKAKKKLAQTFAFTRFRGCTIIPVAAKPGGGEGPGPP
PIGVETLVDALESLVPASGRSLPTGPFLFAVDHCFGVKGQGTVLTGTVLSGVAKVGDTLE
LPELRVSKKIKSMQMFKRPQSCRQGDRAGICVTQLDAGLLERGLACTPGSVPTFTAAIAA
LEKIRFYTGKVASKQKVHVMVGHSTVMAEIQFFGTPDGMPSKWREDPVEAATQRIGELAM
KGAAFDMKQEYLHQEELYGLEGRTRVGPDGVAMEDSFHHGPQWGVLKFNQPVTAPADALV
IGARLDADLSAPTCRLAFYGRLVALLEGAAAAQLRSLQVYKLKRKTGSIERILADGRTAV
CKGMFKKETDISLFSGMKVTTATGEVGRIEGSFGKSGKFKVSFSSGIQLPSKEAAGITLT
FKRFLYDQDKHRMLQ
>pstk.1.homologue chromosome:47251 strand:+ positions:1-528 species:"QYXY-Botryococcus terribilis" predicted_by: blast
CILVMCGLPGAGKTTMTSLLVRQCEGTSIKAVGVSYDSLVDQLQDGYLNDALLEFDIAAW
KAARKVAIQQCIAALDGKGPPYDRPTADRLLVIIDDNMYYRSMRHTYYRLAQDFGTCYAQ
VYLPITLETALARNEKRRTNDKVPANVIERMLERFEPPQPDVHPWEKNTIVVDGRD
>SBP2.1.homologue chromosome:49707 strand:+ positions:1-642 species:"QYXY-Botryococcus terribilis" predicted_by: genewise
CPVCNVVCCGYGNYQQHCSSKKHTRKLTSLAGIFFAHGGGAFTLAGALQAANAAQAEAPA
NTTYVGVNASCGEYCKQVITTELNRFVTELLHQLLMWQERSKVNHPEGKQKRRLVSGLRE
VAKSVKSHKALAVIVAPNIEQVEADGCLDDLLSDILNSAEEANVPVVFALSRKKLGQVFG
CRKKMSAIAVTDYAGAEEQFEQVKALALEGKRMW
>SPS.1.cysteine chromosome:11006 strand:+ positions:13-2217 species:"QYXY-Botryococcus terribilis" predicted_by: genewise
PVVKDVVLVGGGHAHVAVLRSFGMQPVPGVRLSLITKDIHTAYSGMLPGFVSGFYDFDEC
HVDLLRLAAFAHARFIHAEATGLDTEGRKVLMKGRPPLPYDILSLDVGISPGTGGVPGVM
AHAIPVKPVSNFVDRLRRLRDRSAALDRPCKLVVVGGGAGGVEIAASLHHALTQQTPSHP
PHVTLITKGRILASHPSAARTKFLRLMEERGVVVREGVAVEGVEAGKVKLVGGEVLPFDE
CCWCTGAAAPSWLRQTQLPLDADGFVLIDATLRCAGGPGDVFAVGDVATSVVHTRPKAGV
YAVRQGPPLADNIRRLLQGEALRDFVPQSTHLSIITTGDQYAVATKGWICLEGAWLWRWK
DHIDRTWMRSYGDDLPRMDERAMSIKGRPAFSSISSPEDLATLAAAKMRCAGCGGKVASS
VLSSTLSRLQPQPLDPDVVVGLDAPDDAALVRPPPPGHLLVQTVDFIRSFVDDPYVFGAI
AANHALGDCHAMGARARTALAIVSLPYASRRIMEEDLYQLLSGACTVLEAAGCSLVGGHT
AEGSDLTLGFSVEGVVKEADVLRKGGMQVGQALILTKAIGTGVLLAGAMQGVAKGRWLAG
AWASMQQSSQGAAECAKEAGATAATDVTGFGLLGHLLEMLRASKAGAEVNLSAVPLMEGA
LECSAAGVASSIYPDNARAASQVENMEEGSSHPAWPLLFDPQTGGGLLLSVPSQCAAACV
KALIRCGFDRAAVIG
>eEFsec.1.homologue chromosome:43103 strand:+ positions:1-1044,1147-1740 species:"RAWF-Uronema belka" predicted_by: genewise
GQTTLNVNVGVLGHVDSGKTSLVAALSTTLSTCALDKHPQSKQRGITLDLGFSSFQVALP
ADLQQVLKCDEVQFTLVDCPGHASLIRTILGGVQIIDIMLLVIDVTKGIQAQTAECLVVG
EVSAAQMVVALNKVDLLPEESRPKALRKLQRRVSGTLDCTRFTGAPMVPTSARPGSVQGV
EEVRQQLLQLLASSPPVRRRDAPLLMAVDHCFALRGQGTVLTGTLLQGQVSVGQTVEAPA
LKLQRAVRSMQMFKRPVTSAGAGDRVAVCLPQLDPSLMERGLLAAPGTVPTFSGAVVRAH
KIRFFSGKVASGAKFHVSIGHSTVMAQLTCFGAPQARTLPLEEALVQMEELYGLEGRPPS
SSSPSQPPDAAQEAPEEEGASSSSGGEYAPQWLLLRFEQPVTAPADAVVIGSRLDADASG
EACRLAFCGRLQALLDPGDPAQMQRLRVYKVKQRQGVMERLEGDGATAVCRGMFKRESDQ
TLFVGLRVTSGAGEGGRIASSFGKSGKFRVEWDKPLAVPLEQRTPEENVVVLRFKKYLFD
PDRRRM
>SBP2.1.homologue chromosome:30983 strand:+ positions:1-381 species:"RAWF-Uronema belka" predicted_by: genewise
DLNDTVTEVLSKLRQFQERAISKNPVKGAAKKLYVCGLREVTKAVKLRKAKSVVLAPNIE
RIESHGGLDDQVGQLITLCGEHETPVVFALSRKRLGHVYGANKRMSAVAVLDCNGIHEPH
ARMVRLA
>SecS.1.homologue chromosome:36611 strand:+ positions:1-723 species:"RAWF-Uronema belka" predicted_by: genewise
RIDQKTCLKCITASNLTPLVVPLVLGAGGHQLETDLTGVEEAIQKVGPEAVVCVLTTTSC
FAPRAADDVVGVAKLCSKLDVPHLINNAYGVQCAALCAQITSACRKGRVDGIVQSTDKNF
MVPVGGAVVGAPKSRPALVDAVAKSYPGRASASAHVDLLVTLLHWGAAGWKQVLQEREEM
YTYLRRKLEETATQLGEQVLHTPGNPISVALTLDSLSGIPGGQDGSGGGAQGVTFLGSML
W
>eEFsec.1.homologue chromosome:38431 strand:+ positions:1-1725 species:"RHVC-Dunaliella salina" predicted_by: genewise
TASMAKRVLNVNVGVLGHVDSGKTSLVGALSTSLSTAALDKHPQSKERGITLDLGFSSFT
VPLPEHLAHLPYDELQFTMVDCPGHASLIRTIIGGVQIIDMMILVVDVTKGLQTQTAECM
VVGEIATSNLIVALNKCDMLPEDNRPKAVKKAQKRLAQTFDMTKFAGATMVPMTARQGAE
DPGVQQLKEALIQMVPADMRVAAPDKPFLFAVDHCFPFKGQGTVMTGTVLQGTVSVGESI
ELPSLKLSKPVRSMQMFKRPMNKIAQGDRAGICVTQLDPDLVERGVVCAPGSVPTFTGAI
AAVEKIRFYSGQVLSKAKFHVSVGHATVMATPIFFGLPDGEGVAQDAALAMMMENLSSMA
SRNPTPMHFDAAHEYVYQEELYGFEGRPLGASPSLKQTQGDGVEAYSLSEPDCPCHYGRQ
WAYLQFEHPVTAPKDSLVIAAKFDGDVHGEMCRLAFYGRILCIVDPSKPQDLQQMKVFKL
KEKKGSIERIMPDGQTAIVRGMFKKETDPSIYTNLKVTTADGSEEGIIESTFGKSGKQKV
FFPNGLLVAPQGGSGDKTVVLRCKRYIFDQNRKRL
>SecS.1.homologue chromosome:9330 strand:+ positions:1-1398 species:"RHVC-Dunaliella salina" predicted_by: genewise
MDAANCEQACSLVSKSYISQGQQALARRHRLIKTLLSSRRLPEQGWDEPTIEAFVQDCAL
IDSNFLDNVGAGEREGRVACPLVARQHYHLAHGIGRSGDIAAEQPKAAGSSLLAKMTMLL
ATDALRVAGLQDLGAVTVLPLATGMAMTMTLLAIKAGRPKDARYVIWSRIDQKTCLKAIT
AAGLEPVVVELQQRGDELCTDVQAIERSIEQLGSDAIVAVITTTSCFAPRASDDVIAVAR
ICATSGIPHMINNAYGIQSSSICRDITAAWRKGRVDAFVSSTDKNFMVPVGGALVAEGSK
LRGLVAAVNKSYPGRASVSVHLDLLMTLLHWGSQGWQKVLKEREELYPYMKQVLEGVASR
HGQRVLHTPGNPISIAMTLDQGPLQPLEDYTFIGSMLWARCVSGTRVVPKAKQQTVAGVP
FSGYGSHTSAYPHVYMTAAAALGGSASEADIFGARVDKCLREVEVK
>SPS.1.cysteine chromosome:1090 strand:+ positions:1-837 species:"RHVC-Dunaliella salina" predicted_by: genewise
MRCGGCGAKVGASVLAAALAQVHPRPISRPDVVMGLESPDDAALIRPPPPGKLLVQSVDF
FRAFWDDPYILGKIAANHALGDVWAMGAKPVSALALAVVPLMADRLVTEELTQLMSGAIE
VLNESGCALVGGHTCEGPELALGFSVTGEVAEAGVMSKGGLRSGQALVLTKPLGTGTLLA
AAMQGKAKGRWVMGALSEMAKPSGKAADILASYGCTGCTDVTGFGLLGHLVEMTKPSQVH
AELFMQSVPLLSGAQDTLTAGVTSSLHAQNARAAASVHN
>eEFsec.1.homologue chromosome:1068 strand:+ positions:1-1722 species:"RNAT-Eudorina elegans" predicted_by: genewise
SAKRVLNVNVGILGHVDSGKTSIVAALSTRLSTSALDKHPQSKERGITLDLGFSAFTVPM
PEHLAHLPYDTLQFTLVDCPGHASLIRTIIGGVQIIDMMVLVVDITKGLQTQTAECLVVG
EVATSRMVVALNKVDQLQPEEERPKAVRRAIKRLSQTFAMTKFVGVNMVPVSAKPDGQAD
RPPLGIEDLKAALVAMVPPAPRIVAGPFLFSIDHCFAIKGQGSVLTGTVLQGSISVNETL
ELPVLKQVRPVKSMQMFKVPVQHAVQGDRVGICITQLDPGLIERGLACTPGTVPTFRGAV
AAVEKIRFYAGRVPSRAKFHVSVGHSTVMAEMTFFGTPDGEGRSRDVALAAMIANLNAMA
LSGTPMAFDTDRDYLYQEELYGLEGRPLAAAATGAPKPPEGEDTEEGSAGTGRHFGPQWV
LLKFDQPITAPKDALVIGAKFDGDIHGEACRLAFYGRLVSLVDPARPDELARLQLYKLKT
RTGTIERLQPDGDTAIVRGLIKKESDVAVFVGLKVASGRGEEGVIEGSFGKSGKLKVYFL
GVLAREGRSADDNVITLRCKRYLFDPLAKKALRQ
>SBP2.1.homologue chromosome:42005 strand:+ positions:1-315 species:"RNAT-Eudorina elegans" predicted_by: genewise
GLREVHKAVRTRRARLVVLAPNIEEVDVEGGLDTTLQAILDMCEEQDTLVVFALSRKHLG
RVYGFKKRVSAVAVLELNGIHEAFGQIARLTKDARQAWRDCGAAA
>SecS.1.homologue chromosome:7386 strand:+ positions:1-678 species:"RNAT-Eudorina elegans" predicted_by: blast
ADTVVWSRVDQKTCLKAVTAAGLRPHVVELRREGDQLVTDVQAISAAIAALGSDRVAAVV
TTTSCFAPRAPDDVAAVAKLCAAAAVNNAYGIQSRETCRAVSAAWSRGGGRVDAVVQSTD
KNFMVPVGGALVAAPATRPGLVAAVNGTYPGRASVAAHLDLLMTLLHWGANGWRKVLAER
EALVPYLRERLHEVAARHGERLLHTPSNPISTALTLDTLTAAAAAA
>SPS.1.cysteine chromosome:3815 strand:+ positions:94-1017 species:"RNAT-Eudorina elegans" predicted_by: genewise
VRLTQLSHGGGCGCKIAPSKLQEILRNVQLDFGSPDLLVGAATSDDAAVYRLSPSQALIL
TTDFFMPVVDDPWDFGRVAAANAISDVYAMGGRPLLALSVLGMPVNKLPAAVISRIVAGG
ADVCRQAGIPLAGGHSIDSQEPIFGLVVAGLAHPDHIRANSTGRAGDVLVLTKPLGVGVM
TTAIKKGLLDQEGYKQVIGTMTQLNTVGPVLSADPRVHAMTDVTGFGLLGHLLEVCRGSG
LHGRVTAGAVPLMGPARELAAKGVLPGAVQRNWESYGASVSLGQGVEPWLRDLLVDPQTS
GGLLLAVE
>eEFsec.1.homologue chromosome:19068 strand:+ positions:1-537 species:"RRSV-Pedinomonas minor" predicted_by: genewise
TQTAECLVVGELTTDKLVVALNKTDMFPAAEREQSIDKVSKKLANVFNATRFKGCKMVPI
SARPGGGEEIVQGVKADGIETLVDQLVSMVPDQPRAMDGPFMFAIDHCFPVKGQGTVMTG
TVLSGSVQVGDEVELPALKQQRKVKSMQMFKRPVKRVSKGDRVGICVTQLDSDLLERGI
>SPS.1.cysteine chromosome:21517 strand:+ positions:7-978 species:"RRSV-Pedinomonas minor" predicted_by: genewise
WVWRLKDWIDRSFMYKFGRDLPVMGEKDDPSSLSPVASGPEALAVLTAAKMRCGGCGAKV
GASSLSRVLARLASDFPSLQGHPDASPNGVVIGLESPDDAAVLRPPPPGHVMIQTVDFFR
SFVDDPFVFGQIAANHALSDVFAMGAKPTSALAIAVVPFGSEAVVEETLFQMMSGALTVL
EEAGCTLAGGHTCEGQELALGFSVTGSCAEADVIRKGGARPGDAIILSKPLGTGVIFAAA
MRRLARGRWISTALKSMCLSNGPAAEAFRASGCRALTDVTGFGLVGHLHEILKASNARAE
IRLGSVPVIDGALELSASGVVSSL
>SBP2.1.homologue chromosome:789 strand:+ positions:1-426 species:"RUIF-Carteria obtusa" predicted_by: genewise
HPLCKQIMSQELDALVVDVLTKVKSLHKRRAARDSGDQSQNWYVCGLRQVRKVALIGCAK
AVILAPNIDPQEAGPTGGRLESIVTSCAASHTPCIFALSRKRMGELYGYRKRVSSVAILQ
VTGIEAHMQRILQLAQDGERKW
>SBP2.2.homologue chromosome:790 strand:+ positions:1-393 species:"RUIF-Carteria obtusa" predicted_by: genewise
LDALVVDVLTKVKTLHKRRSARETGDQTQNWYVCGLRQVRKVALIGCAKTVILAPNIDPQ
EAGPTGGRLESIVTSCAASHTPCIFALSRKRMGELYGYRKRVSSVAILQVTGIEAHMQRI
LQLAQDGERKW
>SPS.1.unaligned chromosome:424 strand:+ positions:1-756 species:"RUIF-Carteria obtusa" predicted_by: genewise
RIAANHALGDCYAMGAEPHTALATVVVPFGPEAKMEDELVQVMSGALAVLSGAGCSLVGG
HSSEGNDLSLGFSVTGIVREGRVMTKGGLRAGQWLVLTKPLGTGTIMAAAMRRRAQGRWV
AAALDSMAASSASAAQILASYGATGCTDLLGHAAEMARASKVDLELQLDSVPCLDGAEDC
VAAGLYSSLQTSNSRLASVVANYPDACQRARWPLLLDPQTAGGLLAGIPDGTAESCLAAL
HDAGHTSARVIG
>eEFsec.1.homologue chromosome:7800 strand:+ positions:1-1117,1226-1563 species:"RYJX-Pandorina morum" predicted_by: genewise
APSAKRVLNVNVGILGHVDSGKTSLVAALSTRLSTAALDKHPQSKERGITLDLGFSAFTP
MPEHLAHLPYDELQFTLVDCPGHASLIRTIIGGVQIIDMMVLVIDVTKGLQTQTAECLVV
GEVATSRMAVALNKIDQLQPEDERPKAVRRAMKRLSQTFAMTKFVGVTMVPVSAKPCDQA
DAAPLGVEDLKAALVAMVPPSPRIVTGPFLFAVDHCFPIKGQGSVLTGTVLQGSISVNET
LELPALKQTRTIKSIQMFKAPVQRAVQGDRVGICVTQLDAALVERGLACTPGTVPTFRGA
IAAVEKIRFYAGRVPSRAKFHVSVGHSTVMAEMTFFGTADGEGLSRGAALAAMIANLNAM
ALSGTPMAFDMGHAEGDEEPCHFGPQWALLKFDQPVTAPKDALVIGAKFDADIHGEACRL
AFYGRLVSLIDHTSSEELTRLKVYKLKTRTGTIERVQPDGATAIVRSLTKKETDVAVFVG
LKVRS
>SBP2.1.homologue chromosome:51396 strand:+ positions:1-456 species:"RYJX-Pandorina morum" predicted_by: genewise
QPHRLCQQLLVPELDSLVLETLTRIRGFQERAMARNAIKAGAHRWYVLGLREVHKAVRTR
RARAVVVAPNIEEVAAEGGLDTTLQAILDMCEEQGTLVVFALSRKHLGRVYGFKKRVSAV
AIQELNGIHEAHAQMVRQVKAAREGWRARSEA
>SecS.1.homologue chromosome:1956 strand:+ positions:1-788,951-1110 species:"RYJX-Pandorina morum" predicted_by: genewise
IAGLTGVGPVSVLPLATGMTLTLVLLALRAQRPAGANVVVWSRIDQKTCLKAVMAAGLRP
HVVELRQEGDQLVTDVQGIADAIQAVGAERVVAVVTTTSCFAPRAPDDVVEVARLAGATG
VPHVVNNAYGIQSRATCAAIAAAWSKRGGRVDAVVQSTDKNFMVPVGGALVAAPAARPVL
VAAVNGTYPGRASVAAHLDLLMTLLHWGADGWRKVLSEREEVVPYLRRRLSEVAARQGER
LLDTPANPISMALTLDTLAAASVPPDVTFFGSMLWSRCVSGTRVVTPGKMQSVGGVAFLN
YGSHTEVSYPSTYMTA
>eEFsec.1.homologue chromosome:70647 strand:+ positions:1-1090,1184-1701 species:"SDPC-Oedogonium foveolatum" predicted_by: genewise
RILNVNVGVLGHVDCGKTSLVAALSTSLSTAALDKHPQSRERGITLDLGFSSFKVPVPEE
LSQLPYDEVQFTLVDCPGHASLIRTIIGGVQIIDMVILVVDVTKGIQAQTAECLVVAEVT
TSTMVVALNKIDLLPPENAAKSIRKAYKRLMQTFDLTKFAGVHVVPVSAKPESVQGVDEL
KSLLLSCVQRMQPRRVQAPLLFSVDHCFAMKGQGTVMTGTVMQGSVKVGSTIELPELCLQ
RVVKSMQMFHRPVNEAAAGDRVGICVSQLDPKLMERGLASAPGTVPTLHGGVARVDRIRF
YAGHIHSKAKFHVSIGHHTVMATPYFFGLPDGLGVSQQEGLQMMVDSLHRMSLADSQEDF
EFARGFESGEEQQEGGSAHFGPQWALLQFEQPVTVPADALVIGAKLDLDIHGESCRLAFY
GRLVAALDPREAKQKQRLRVYKVKQKQGVIERMQGDACSAVCKNMFKKETDISAFYGAKV
ITANGEVGKISRSFGKAGKFIVEFDTALNMEDRQPVDNIIYLRYKRYVFDEKTSQI
>SBP2.1.homologue chromosome:71411 strand:+ positions:1-435 species:"SDPC-Oedogonium foveolatum" predicted_by: genewise
CCQFISPELNNAVADMLQRLRILQDHALCFKPFKGEPQRWYVRGLREVRKAARQQRAKSI
VMAPNIEQVEVKGGPLSTTVAGILSTCKEHDIPVVFALSRKKMGDVYGCHKRMSAIAIID
TTGIEDLHTHILQLAADLRKDWEEQ
>eEFsec.1.homologue chromosome:9204 strand:+ positions:1-1707 species:"SYJM-Dunaliella salina-UTEX LB 1644" predicted_by: genewise
KVLNVNVGVLGHVDSGKTSLVAGLSTSLSTAALDKHPQSKERGITLDLGFSSFKVPMPPH
LAHLPYDELQFTMVDCPGHASLIRTIIGGVQIIDMMILVIDITKGLQTQTAECMVIGEIA
TSNLIVALNKCDMLPEDNRPKAIKKAQKRLAQTFDMTKFAGAQMVPMSAKQGPTDEGVQQ
LKDALVQMVPDNTRAVATDKPFLFAVDHCFPIKGQGTVMTGTVLQGSVSVGDSIELPALK
IVKQVRSMQMFKCPVNKIVQGDRAGICVTQLDPQLVERGVVCAPGSVPTFTGAIAAVEKI
RFYSGQVPSKAKFHVSVGHATVMAKPYFFGLPDGEGVPPETALAMMMENLSSMASRNPAP
LHFDAGHEYLYQDELYGLEGRPLGTTSLSKHAQQEGSTAYSLSDPDSPCHYGRQWAFLHF
EQPVIAPTDSLIIAAKFDGDVHGETCRLAFYGRLISLIDPDNPQELQHLKIFKLKEKRGT
IERIMPDGQTAIIRGMFKKETDPSIYANLKVTLADSGEEGTIEGTFGKSGKQKVFFPQGL
ITASQGGSADRTVVLRCKRYIFDQQRKRL
>SBP2.1.homologue chromosome:9158 strand:+ positions:1-459 species:"SYJM-Dunaliella salina-UTEX LB 1644" predicted_by: genewise
HSLCRQVITPELNQAVMELLMRVKGFQDRAMTRDPIKAAAHRWFVCGLREVRKVLRLRKA
RLVIAAPNIEGVSADGGLDEFLDDILGMCGEQGVTAVFALTRKKMGEIYGARKRVSAVAL
LELNGVDDLALQVLSHAEHGRHLFAASAAAGGG
>SecS.1.homologue chromosome:9411 strand:+ positions:1-1401 species:"SYJM-Dunaliella salina-UTEX LB 1644" predicted_by: genewise
MNPANCEQACSLVSKSYISQGQQALARRHRLIKTLLSSRRLPEQGWDEPTIEMFVQDCAL
MDSNNFVDNVGAGEREGRVACPLVARQRYHLAHGIGRSGDIAAEQPKAAGSSLLAKVTAL
LASDALRLAGLQDLGAVTLLPLATGMAMTMTLLAMKASRPREARYVIWSRIDQKTCLKSI
TAAGLEPVVVELLPRGDELVTDVAAIQQSIERLRSEAVVAVVTTTSCFAPRSSDDVVAVA
RLCAAANVPHMINNAYGIQSAAICRDITSAWRKGRVDGFVCSTDKNFMVPVGGALVAEGS
KCRGLVEAVNKTYPGRATVSIHLDLLMTLLYWGAQGWLKVLQQREELHPHMKCVLEGVAS
QHGQRVLHTPGNPISLAMTLDQGPLQQLKDHTFIGSMLWARCVSGTRVVPKGKQQAVSGI
PFSGYGSHTSAYPHVYMTAAAALGGTQEEADVFGVRVEKCLREVEAK
>eEFsec.1.homologue chromosome:642 strand:+ positions:22-1470 species:"TGNL-Picocystis salinarum" predicted_by: genewise
MAEVRNVKPSLARALSTVVSTAGFDKHPQSQQRGITLDLGFSALRVDEAPSQLREKIGSL
ASGTQFTLVDCPGHASLIRTIIGGAQIIDAMMLVIDVTKGIEVQTAECLVIGEIIKGGTC
PLLVVMNKVDLLPPASRADAVEKMRKKVGLTLKKTKFADNFKTVVASAAPGGQGDTVQDA
EGIEDIIRELCAMMPPTLTRYPNAPFVCLVDHCFAVKGQGTVLTGTVLQGTLAVGDTVEI
VEIGEQRKVKGMQMFKRPVQCATHGDRVALCVTQLDPTDLERVLVAKPGHIPKTKRLVAE
VERVRFYKSAIESYKKFHVSLGHSTVLAEAIFFSRPCSRATVPLLEDDFSFELSLEESMK
PPTGQEACGAGKQFFALLTFDEAIPCPPSAQLIASRLDSTSHSNSCRIAFAGQVVDLLPS
NEACTPVPLKVFKSKEKKGIVERIEGDGETAIVKGMFKKETDISAFLGMFVKVGGGEDTY
SDG
>pstk.4.homologue chromosome:1334 strand:+ positions:1-468,496-618 species:"TGNL-Picocystis salinarum" predicted_by: blast
AWKPARRAVKREVREWLERYQGKEEEKHVIVVDDNMHLRSMRKEYFRIAREHRACYVQVF
VDVPCEVALERNRRRVEEQRVPDQVVLDMHERFERPKPDKYTWEQNTLVVKGHDVDWMHE
GEEHARICQQTYQALLEMWKHASPPPTSNAERLDMQSAAHVVDLRARKIVSETLQEVSRA
HRRELAISLANAKRELL
>SBP2.1.homologue chromosome:8808 strand:+ positions:1-363 species:"TGNL-Picocystis salinarum" predicted_by: genewise
ENEKMVSDLISDLLHFQIRAYKKDPYKAKKSRRLVLGLREVAKAVRLKKAKMVVLARNLE
VFEEEDGLSNQVHVLVQEAQQNGILLLIALTRASLGRILGGGKQMGAVAIVDFSGAEEKY
R
>SecS.1.homologue chromosome:1755 strand:+ positions:1-1296 species:"TGNL-Picocystis salinarum" predicted_by: genewise
LASQGSLPSKGWSEHDVAAFLAKLASMDANNASGGVGVGGREGRVACPLVRRRHFGMAHG
MGRSGDLSAVQPKAPGASLAASLAVQLVRDALRIAGLRVRKKDIALLPVATGLSLSLALL
AIRRRAKPNAKRVVWSRIDQKSCIKCVTALGLELVVVPLVRVGDELQTDVKAVEEALSHE
DVLCALTTTSCFAPRACDDVVAVARACRRMDVPHLVNHAYGVQSRKLCDQLSRASREGRV
DAFVSSLDKNFLVPVGGSLLARVNVARGRDRRASEGSTFDLVGEVNASYPGRASNAHVVD
VLATLLWLGRSGWTSLLQQREALYQHLHVCASRFCQKHGLRLLRTPGNPISMGIALDGLG
LSGRDLTALGARLFARNVSGARVVSVGATSTVDDVRFVGFGSHHDAYPVSYLTVAAALGS
TAEDVDLFFVRL
>SPS.2.cysteine chromosome:3028 strand:+ positions:13-2232 species:"TGNL-Picocystis salinarum" predicted_by: genewise
PLTKDLVLVGGGHAHVAVLKSFAMRPVEGVRLTLVTRETHAPYSGMLPGSVAKHYTKDES
HVDLAPLARMAKVQMIHAEVEGVRREDKQVVLRGRPPIRYDLLSINVGIRPKMEAAEGSD
RFAVPVKPIDGFWERWETMVHAYKNSEKPTTVVVVGGGAGGVELVLAVQHRLNKEQKASS
RPLPPANFILCTQGTIIQSHPQARTFFVEEFERRGVKLYENTKIVCVQADQLQTMDGMDI
PFTHCLWCTEAGAPDWLRENTGLVTDEAGFLAIRPTLQTETDDNIFAVGDCASCSKYPRP
KAGVFAVRQGPPLADNLRRVLMGEPPKPFKPQSNYLSIVSTGNKYGVALYGTWFILRGKW
VWRWKNWLDVSWMNKYGKDLPYELMESNAHKAAPKDAMVLEVKESIKASSMRCAGCGAKV
GSSVLKRVLQRLQPAIAMRPEVLMGVESAEDAAVVEFPPGKVAVSTVDFFRAFMGDMYTF
GRISALHALSDLFAMGAEPVSAMALATIPFANEQISEDMLYQLLSGACEEFKKANCSLVG
GHTCEGEETSLGFSVSGMGEKGQLLCKAGAKPGDAIILTKPIGTGLIFAADMRGRAKARW
LEESIYYMTQSNKEAAEILGTHQASSCTDVTGFGLVGHLLEILNASKVRAKLCADSVPML
EGSAHCADSGIFSSLYPSNLQQCHSVENLAEARLKPAWPLLFDPQTSGGLLASVSSEKSV
IVLKELHEAGYAKATVIGHV
>eEFsec.1.homologue chromosome:71167 strand:+ positions:1-510 species:"TNAW-Pyramimonas parkeae" predicted_by: genewise
LNVNVGVLGHIDSGKTSLVRALSTQLSTAALDKHPQSAERGITLDLGFSAFTVPTPDHIK
DGIGGHENLQFTLVDCPGHASLIRTIIGGAQIIDMMMLVVDVTKGIQTQTAECLVVGEIL
TQHMIVVLNKIDMLPEASREEKIEKMKKRLTLTLQGTKFAGCTMLPTAAR
>SBP2.1.homologue chromosome:77109 strand:+ positions:1-567 species:"TNAW-Pyramimonas parkeae" predicted_by: genewise
NAPPPEPPKPKKVPHTYLGSEADIRYADQVITKELNDAVVDLLKELLRFQQRAMVKDPVK
GRMRKRLVFGLREAAKAVSTKKAKCLIIAPNIEQIDSEGGLDDILTRILNEAREHQIRIV
FALTRSRLGQVVGPRVRMSICAVLDYNGVDDMYKGMIRLANSGQSKWAETHSEEAARRKE
EARLAEAEA
>SecS.1.homologue chromosome:9445 strand:+ positions:1-462 species:"TNAW-Pyramimonas parkeae" predicted_by: genewise
GMTVTMALLALKTTRPPSARYVLWSRIDQKTCAKAVLAAGCELVVVPLVLQGDQLSTDLA
QMEAEIDARGADNIVCVLSTTSCFAPRAADDVVAAVGHVVNHAYGVQSRRCCKEVTAASR
RGRVDAVIQSTDKNFLVPVGGAVLCAGNDDPSLV
>SecS.2.homologue chromosome:72749 strand:+ positions:1-255,406-651 species:"TNAW-Pyramimonas parkeae" predicted_by: blast
VDRVNKLYPGRACMAPLLDLLITLLSMGASGWEKLLTERERIYNYMAKKLAAVASAHGER
LLATPGNSISMGITLRTVETAAQRDVTFIGSMLFSRSVSGVRTVPRGVTTSVAGVDFHGF
GSSHDAYPTPYLTAAAALGTTEDDVDKFCIRLGECLSDTHKKLAKNA
>SPS.1.cysteine chromosome:77182 strand:+ positions:1-1359 species:"TNAW-Pyramimonas parkeae" predicted_by: genewise
GDVAHVEKHPRPKAGVFAVRQGPPLLANLRRALLNQPLEDFVPQKDFLGLISTGGKYAVL
SRGTWALGGQNWTGAYLWKLKDWIDLKWMYGYSAAALPDMSASDGTKVPAVAAAAGEEAL
AALRHLPMRCGGCGAKVGANVLSNAMSRLDIPTRPEVLVGLDSPDDAAVVEVPEGYVGVH
TVDYFRSFVSDPFVFGQIAAVHAMGDCWGMGAEPVSALAIAQVPFGLEAMVEDDLFQMMS
GAVAALKEANCALVGGHTCEGSELALGFAVNGIVRRDEVNRKGAMSVGQALILTKPVGTG
VLFAADMRCKAKGFWIDQGLDSMRQSSGQASVILKKYQATAMTDVTGFGLLGHLVEMAKA
SRVEVEVDIAEVPMLMGAQELVNQGIMSSLQPANMRLTRAVINHESASKHEAYPLLFDPQ
TAGGLLASVPQTLADQCVASLKAAGYESAAVIG
>eEFsec.2.homologue chromosome:51628 strand:+ positions:1-315 species:"TSBQ-Chlamydomonas sp-M2762" predicted_by: genewise
ASSPRLLNINVGILGHVDAGKTALVAALSTQLSTAALDKHPQSQARGITLDLGFSSFTMP
LPPHLAALPYDALQFTLVDCPGHASLIRTIIGGVHIIDMMLLVID
>eEFsec.3.homologue chromosome:50880 strand:+ positions:1-333 species:"TSBQ-Chlamydomonas sp-M2762" predicted_by: genewise
GQGTVLTGTVLRGSVSVNDTIELPTLRIQKVVKSMQAFRRPVAKAAQGDRVGICVTQLDP
SLMERGLAAAPGSVPTYSAAVACVEKIRFYAGRVASKSKFHVNVGHTTVMA
>eEFsec.1.homologue chromosome:5104 strand:+ positions:1-867 species:"UKUC-Dunaliella salina-UTEX LB 200" predicted_by: genewise
KRVLNVNVGVLGHVDSGKTSLVSALSTSLSTAALDKHPQSKERGITLDLGFSSFTVPLPK
QLSHLPYDELQFTMVDCPGHASLIRTIIGGVQIIDMMILVVDVTKGLQTQTAECMVVGEI
ATSSLIVALNKCDMLPEDNRSKALKKAQKRLTQTFDMTKFAGAAMVPMAARQGAEDPGVQ
QLKEALIQMVPPDMRAAAPDKPFLFAVDHCFPIKGQGTVMTGTVLQGTVSVGESIELPSL
KLSKPVRSMQMFKRPMNKIVQGDRAGICVTQLDPDLVERGVVCAPGSVP
>eEFsec.3.homologue chromosome:107517 strand:+ positions:1-477 species:"UKUC-Dunaliella salina-UTEX LB 200" predicted_by: genewise
HYGRQWAYLQFEHPVTAPKDSLVIAAKFDGDVHGEMCRLAFYGRILSIVDPSKPQDLQQI
KVYKLKEKRGTIERVMPDGQTAIVRGMFKKETDPSIYTNLKVTTADGAEEGTIESTFGKS
GKQKVYFPNGLLMASQGGSGGKTVVLRCKRYIFDQNRKR
>SecS.1.homologue chromosome:7657 strand:+ positions:1-480 species:"UKUC-Dunaliella salina-UTEX LB 200" predicted_by: blast
MDAANCEQACSLVSKSYISQGQQALARRHRLIKTLLSSRRLPEQGWDEPTIETFVQDCAL
MDSNNFLDNVGAGEREGRVACPLVARQHYHLAHGIGRSGDIAAEQPKAAGSSLLAKLTML
LATDALRVAGLQDLGTVTVLPLATGMAMTMTLLAIKAGRP
>SecS.2.homologue chromosome:2236 strand:+ positions:1-489 species:"UKUC-Dunaliella salina-UTEX LB 200" predicted_by: blast
VNKSYPGRASVSVHLDLLMTLLHWGSQGWQKVLKEREELYPMKQVLEGVASRHGQRVLHT
PGNPISLAMTLDQGTLQQLEDHTFIGSMLWARCVSGTRVVPKAKQQTVAGVPFSGYGSHT
SAYPHVYMTAAAALGGSAREADTFGARVDKCLLEVEAKAATKA
>eEFsec.1.homologue chromosome:8208 strand:+ positions:1-450 species:"USIX-Neochlorosarcina sp." predicted_by: genewise
EQPVIAPRDSLVIGAKFDADIHGDTCRLAFSGRLVALVDPSKPEELKKLKVFKVKQRSGQ
VERVQPDGSTAIVRNLLKKETDVTAFLNLKAVTGRGEQGVIESAFGKSGKVKVHFPGGLA
AEGRSPEDNVLTLTTKRYVFDPDSKRKLTQ
>eEFsec.1.homologue chromosome:71204 strand:+ positions:1-321 species:"UTRE-Chloromonas tughillensi" predicted_by: genewise
RILNVNVGVLGHVDSGKTSLVAAISTKLSTAALDKNPQSKERGITLDLGFSSFTVPMPDH
LRHLPYDELQFTLVDCPGHASLIRTIIGGVQIIDMMVLVVDITKGMQ
>eEFsec.3.homologue chromosome:78261 strand:+ positions:1-438 species:"UTRE-Chloromonas tughillensi" predicted_by: genewise
KGMQAQTAECLVIGEIATSRMVVALNKVDQLAEADRSKGVKRAQKRLAATFDMTKFAGVA
MLPVAAKPGGGEGFSDGAASLGLEGLKAALVALVPLTPRQTGGPFLFAIDHCFPIKGQGT
VMTGTVLQGSVSVNDTIELPALKVTR
>SBP2.1.homologue chromosome:80463 strand:+ positions:1-462 species:"UTRE-Chloromonas tughillensi" predicted_by: genewise
LCEQAVLPELDVAAAELLLRVKTFQERAHLKNPIKAAMHKWYVCGLREVAKAVRLRKARA
VVLAPNIEQTDDLEGGLDQHLAAILTRCVEMDLPVIFALSRKKMGELYGFKRRVSAVALL
ETNAVADLFTSMVELAARGRAQFREERAAAEASA
>SPS.1.cysteine chromosome:89918 strand:+ positions:49-870 species:"UTRE-Chloromonas tughillensi" predicted_by: blast
PAAEDNVRLTQLSHGGGCGCKISPALLQQILSKVPLNFGSPNLLVGTATSDDAAVYKLND
HQCLVLTTDFFMPIVDDAHDFGRIAAANAISDVYAMGGTPILALSVLGMPIGKLSPATIS
RIIQGGAEVCRQAGIPLAGGHSIDSPEPIFGLVVAGLVHPDRLRENSTAADGDDLILTKP
LGTGVMTTALKHGKLDAAGYQEVLATMTQLNTLGAAVSGLAEVHAVTDVTGFGLLGHALE
MAKGSKLCARLAWSSVPIMAPALALAEAGIFPGA
>SBP2.1.homologue chromosome:53021 strand:+ positions:1-462 species:"VALZ-Chlamydomonas noctigama" predicted_by: genewise
HSLCKQMIMPELNTVVTDLLLRIKGFQDRAMAKNAIKAGAHRWYVCGLREVRKSVKLQRA
RSVVVAPNIEQMDAVGGLDDHLLDILTMCGEQGIPVVFALTRKRLGQIYGCRKRVSAVAL
LDFQGADELHVRMVELMMEGRESWEEKSREAGGA
>SecS.1.homologue chromosome:47753 strand:+ positions:1-678 species:"VALZ-Chlamydomonas noctigama" predicted_by: genewise
GPVTVLPLSTGMALTMTLLALRPSRPPGAQYVLWSRIDQKTCLKCISAACLQPVVIGLVK
QGDELQTDVEAMRLKVEELGADNIACIITTTSCFAPRAPDDVVAVAKMCAATGVPHVVNN
AYGVQSAAICASITSAWRKGRVDAVVQSTDKNFMVPVGGAIVASGKRLPDLVDAVNKVYP
GRAAVNAHLDLLMTLLHWGAKGWKQELQQREQLFAHLNSRLAETAS
>SBP2.1.homologue chromosome:12010 strand:+ positions:1-351 species:"VBLH-Cladophora glomerata" predicted_by: blast
ERVALNEPMKARMKRRLVSGLREVAKAVKSGRARCIVVAPNIEQISAEGGLDDRLRQLMD
LCNDKQVAIVYALSRKKLGKVFGYRKKMSVVCILDFSGAERLYKRMLELSQEGRNHY
>eEFsec.1.homologue chromosome:45728 strand:+ positions:1-1233 species:"VFIV-Fritschiella tuberosa" predicted_by: genewise
RSKAIRKLQRRIGQTLACTRFAGAPMVATSTRPGSVAGIEEVQQHLLAQVAACPPVRRLD
APLVMAVDHCFALRGQGTVLTGTLLQGRVAVGQVVEVPALKLQRAVRSMQMFKKPVRVAQ
AGDRVGVCIPQLDAALMERGLLALPGAVPTYNAAVVQAHKIRFYDGRVGSRTRFHVSIGH
ETTMAQVLCFGTPTSRTTSPEEALADMVQQLSQLAVGSPSDASSFDFAADYLYQDELYGL
EGRPSNGTEEDPAAQQGCQIATQWLLLQFDHPVTAPLDAVVLGARLDADSSGEACRLAFC
GRMCATLDTASPEQLQRLRIYKMKQRQGTLERLEPGGQTAVCRGMFKRETDQSRFQGLRV
TTPRGEAGTIVSSFGKSGKCRVMWDAPLAGTLEERPPQANQVVLRFKKYVF
>SBP2.1.homologue chromosome:39763 strand:+ positions:1-456 species:"VFIV-Fritschiella tuberosa" predicted_by: genewise
QQFHALCKQAVAPELNDVVADVLSKLRTFQERAIAKNAVKGASKKLYVCGLREVTKAVKL
GKAKSCVLAPNIERIEACGGLDDQVGQLIALCEERGTPVVFALSRKRLGNVYGANKRMSA
VAVLDNNGVHEQHAAMVRLAAEGRAQWERDQA
>SecS.1.homologue chromosome:3113 strand:+ positions:1-564 species:"VFIV-Fritschiella tuberosa" predicted_by: genewise
STDKNFMVPVGGAIVAAPRSRPDLVDAVARAYPGRASAAAHLDLLATLLHWKQVLAQREE
VFLYLRQQLEAAAEKLGERVLQTPGNPISLALTLDTLRPLPPREEGVAAEGVTFLGSMLW
QRFVSGTRVVDGSKTQTVAGLQFRSYGAHCEAYPHQYLTVAAALGTTREDVDQFCAWLLK
CVHEYRKK
>SecS.2.homologue chromosome:35686 strand:+ positions:1-351 species:"VFIV-Fritschiella tuberosa" predicted_by: genewise
CPLVARRHFGLAHGIGRSGDVAAVQPKAAGSSLLAKLAALLAGDAMRLAGLGDVLAPVLP
LPLATGMALTSCLLALVPTRPAGARYVVWPRIDQKTCLKCITAANLAPLVVELRRGG
>eEFsec.1.homologue chromosome:10944 strand:+ positions:1-366 species:"VHIJ-Blastophysa cf rhizopus" predicted_by: genewise
QWVILKFEQPILAPPSALVIGAKLDADSSCGQCRLAFYGRLVHTLASAEVKDWRHLRICK
IKTKTGIIERIPSDRRSAICKGMFKKETDMSIFTGLKVRCSNGVEGIIEGPFGKSGKFKV
TF
>eEFsec.2.homologue chromosome:69130 strand:+ positions:1-333 species:"VHIJ-Blastophysa cf rhizopus" predicted_by: blast
VLTGTCLQGKTSVGEGVEVAGVGGRRTVKSIQVFRKPVQIQRGDRAGICVICLDPNLVER
GLMFEPGTLVPIKAAVAAVEKVRFYSKISTGSKFHVTLAHTTVMATITTFG
>eEFsec.6.homologue chromosome:64292 strand:+ positions:1-303 species:"VHIJ-Blastophysa cf rhizopus" predicted_by: genewise
EITCKQLMVVINKVDKLPAETREKSIRMMKKRLGKTLEPTKFAGCGMVPASAKPGSIEGC
EGAYGIGDIVAQLVSMIPHAGRESNGKPFLFSIDHCFAVKG
>SecS.1.homologue chromosome:5418 strand:+ positions:1-375 species:"VHIJ-Blastophysa cf rhizopus" predicted_by: genewise
QSAELCKRVTQSWRRGRVDAVVSTDKNFMVPVGGSLIFSRSNSTWLVDAVNKSYPGRASV
NTHLDLLITLLHWGKKGWCRVLQQREELYPYLKQRLQEVAFKHGEKVLHTPNNPISIGMT
IDSLA
>eEFsec.1.homologue chromosome:59596 strand:+ positions:1-1011 species:"VIAU-Carteria crucifera" predicted_by: genewise
RVLNVNVGILGHVDCGKTSLVAALFTKLSTAALDKHPQSKERGITLDLGFSSFTVDIPAQ
TTQLPYDVLQFTLVDCPGHASLIRTIIGGAQIIDMMVLVIDVTKGLQAQTAECLVVGEIA
TQRLVVVLNKTDLLPAADRDKLVRKAARKLAQTFNLTKFAGVPMVPVCAKPGGEAGLAPE
GIDLLRGCLVAQVQGAPRHVRPGPLLFAIDHCFPIRGQGTVLTGTVLQGAMSVGEVIELP
QLRVQHKIKSMQMFKMPVQRAQQGDRVGVCVSQLDPNLVERGLACAPGTVPTFTTVIARV
EKIRFYAGPVSSKAKFHISVGHHIVMGQATFFGLPDG
>eEFsec.3.homologue chromosome:61283 strand:+ positions:1-483 species:"VIAU-Carteria crucifera" predicted_by: genewise
GGERHWGPQWALLKFEQPVTAPKDALMIGAKFDLDHHGDACRLAFYGRILAVVDPSHPEA
MARLKVYKLKEREGVIERVQPDGCTAIVRNLIKKESDVSIFTGLTVVTTAGNQGVIEGSF
GKSGKVKVMFPGGIAGLAGGHEQQVILRCKKFLYDQDKRKI
>SBP2.1.homologue chromosome:8946 strand:+ positions:1-468 species:"VIAU-Carteria crucifera" predicted_by: genewise
QVHSLCRQVISVELNAVVAELLQRVKGYQERAVARNPLKAAMHRWYVCGLREVKKVVKLK
NAKCVILAPNIEQIEMAGGLNDHLNTILSKCEELNIPAVFALSRKKMGEIYGFRKRVSAV
ALLEVNAVMDLYQRMQELAEEGRLAWRDSRGSGSGS
>eEFsec.1.homologue chromosome:40519 strand:+ positions:1-1147,1238-1764 species:"VJDZ-Botryococcus sudeticus" predicted_by: genewise
MSHPPAVAGAPAAALNINVGVLGHVDCGKTSLVAALSTTLSTAALDKHPQSKERGITLDL
GFSCFHVPTPPQLAHLGAPQLQFTLVDCPGHASLLRTIITGVQIIDMMMLVIDINKGVQA
QTAECLVIGEITSDRLLVVLNKVDQLPEENRPKAIKKATKRLKEALASTRFATAPMVAVA
AKPGGEGASSPPQGLQELTEALLQMVPSQPRAAEGPFLFAIDHCFPIKGQGTVLTGTCLQ
GRCNVGESIELPALKLKKQVKSAQVFKRPVQSIVAGDRAGICVTQLDAGLLERGLAAAPG
SVPTFAAAIAQVDKIRFYPGEVHSKGTYHIIISHETVMAQVTFFGVPDGQGWPETEAVQQ
MVQSLSSLGISSTKQQGSSSDSGAAAAAVPGGSHEATAHHGPQWALLRFAQPVTAPQASL
IIGAKLDTDPHGKACRLAFYGRLVALLYAGDMEGPGCRLQKLRVYKEKTKEGSIERILPD
GCTAICKGMFKKETDLSVFEGLQVRTGAGEVGCIEGRFGSSGKVRVGFTAALTAPRAPQD
NRITLSYKRYVFDESSSR
>pstk.1.homologue chromosome:2987 strand:+ positions:1-555,577-762 species:"VJDZ-Botryococcus sudeticus" predicted_by: blast
MPLIVICGQPASGKSTVAAQLCALLQDHPVVLIDEASLHLDRNNAYKTSVDEKNTRGTLK
SAVDRAVSKTNYVILDSINNIKGYRYEIWCLARAVGTRYCMVHVDTAMDTCRAWNAARPA
SDSYNTDVLEDLLRRFETPDSRNRWDAPLFTVKPGSGEEGAVLQAVAAAMTGAPAANPTQ
VTTKEANPALMGTNVLHDIDRAAQEVIDAVVEAQAAAAGGAAGRVALGAAGQLELDRPVS
LAELRRH
>SBP2.1.homologue chromosome:6209 strand:+ positions:1-492 species:"VJDZ-Botryococcus sudeticus" predicted_by: genewise
CYQEISPDLNASVAALLTQVKGFQDRAMARNPQKANMHRWYICGLREVRKAVKHKKAHTI
ILAPNIEQIEADGALNDHVEAIIAACKETDTPVVFALSRKKLGEIYGVRKRMSAIALLEI
QGVQELVARVWALAEEGRRAWDLNRGPGSPLAAARAAAAAGLPP
>SecS.1.homologue chromosome:40831 strand:+ positions:1-1150,1283-1542 species:"VJDZ-Botryococcus sudeticus" predicted_by: genewise
MDPGNCDLAKQWVSASYINQGAQALAARRKRIKALLSSRRLPEQGWDEATIEMLVQDAAL
MDSNNFPDNVGVGEREARVVCPLVARRHYRLAHGIGRSGDITAEQPKAAGSSLLAKLTCC
LAGDALRLAGMQDLAPVVVLPLATGMTMTLVLLAAAASRGSSAKYVVWSRIDQKTCLKAI
TAANLQPVVVELRRCGDELQTDLEGLQAAIGQHGPDRIAAVVSTTSCFAPRAADDVVAIA
KLCAQLGVPHIINNAYGVQSAQLCAAITSAQRKGRVDAIVQSTDKNFMVPVAGAVVAAPN
SRPQLVQAVAQRYPGRASMAAHLDLLMTLLHLGGTGWKQLLQQREELLPLLQQLLQGVAA
QSGERLLHTPGNPISVAMTVASGAPSAAPATAPSPTFLGAMLWSRCISGTRVVAPGKQQQ
VAGITFQNYGSHCSDYPHAYLTAAAAVGTSEAEAREFAARLTKALAEHHK
>SPS.1.cysteine chromosome:2367 strand:+ positions:4-951 species:"VJDZ-Botryococcus sudeticus" predicted_by: blast
IRLTQFSHGGGCGCKIAPAKLQEILKGIKDSNVYPNLLVGAETSDDAAVHKINDTQAMVV
TTDFFMPIVDNPRHFGRIAAANAISDVYAMGGTPCLALSVLGMPINKLPTEVIQDIIAGG
VDICQQAGIPLAGGHSIDSPEPIFGLVVTGLVNPAHLKRNSSASPGDVLILTKALGVGVM
TTALKKGLLPQEGYDEVFASMTQLNSVGAALGQLPEVHAMTDVTGFALAGHLLEVARGSG
LRAVVHAGQVPLLQHATACAQQGTFPGAVPRNLESYGQHLVFDSSMPEWQQHLMVDPQTS
GGLLLAVAADQADKVL
>SPS.2.unaligned chromosome:2368 strand:+ positions:1-720 species:"VJDZ-Botryococcus sudeticus" predicted_by: blast
RIAAANAISDVYAMGGTPCLALSVLGMPINKLPTEVIQDIIAGGVDICQQAGIPLAGGHS
IDSPEPIFGLVVTGLVNPAHLKRNSSASPGDVLILTKALGVGVMTTALKKGLLPQEGYDE
VFASMTQLNSVGAALGQLPEVHAMTDVTGFALAGHLLEVARGSGLRAVVHAGQVPLLQHA
TACAQQGTFPGAVPRNLESYGQHLVFDSSMPEWQQHLMVDPQTSGGLLLAVAADQADKVL
>eEFsec.1.homologue chromosome:18596 strand:+ positions:1-1617 species:"WCLV-Prasiola crispa" predicted_by: genewise
RRLNVNVGVLGHVDSGKTSLVAALSTTISTAGLDKHPQSQERGITLDLGFSNFKVPVPER
LAATTTGAAEVQMTLVDCPGHATLIRTVMCGARIIDIVLLVIDVTKGIQTQTAECIVVAE
AVTSHLVVALNKIDLLPVETRARMISRVKKRLAATFKQTRYPDCVMIHVAACNGANGEPE
GIAALSAALLDAVPLQLHRPEGPLQIAVDHCFRLRGKGSILTGTILQGRVSIGDTIEIPE
LQLQRKVHGIQVFRQAVQEAYCGDRAAIAVKQLETSAVERCLVAAPGSLRTVSAAIARVD
KIRFYAGEVKSRSKLHISVGHVTVMADIDFFGLSDMDVVNDDVRPAQMSDDTASPSAAAE
ELRSPSAQTPYRSQHFNFELQYQQQEQLYGAEGRPPDESVSPYLTADGTMRENHFGQQWA
LLRFSQPVVAPLESGVIGSRLDADASMATCRLALHGSLVALLDVNDSRYLQRLRVFRWKR
RDGNIERVTGNSCNAVCRGMFKKETDISAFAGMKVISQSGVAGTLGSAFGKSGKFTVRF
>SecS.1.homologue chromosome:1971 strand:+ positions:1-546 species:"WCLV-Prasiola crispa" predicted_by: genewise
GVGEREARIACPLVARRQYRLAHGVGRSGDIAAPQPKTQRAAGSSLVAKLANLLAADALR
LAGLAVVPLATGMSITLTLLALRCQLKNPQARYVVWPRIDQKTCLKAIVTAGFEAVPVEN
LLEGDEVQSNFDAVQQAIHRLGAENIACVLTTTSCFAPRGADCIVDVAKLCSRLGIAHII
NN
>SecS.2.homologue chromosome:13778 strand:+ positions:1-558 species:"WCLV-Prasiola crispa" predicted_by: genewise
HIINNAYGVQSAHLCALLTAACRRGRVDAFIQSTDKNFMVPVGGAIIAAPANNSVLVDAA
TAVYPGRASVSAALDLLITLLHWGANGWTAQLQQREALYPYLKQKLQQFAERHGERVLKT
PHNPISIGITLGRLAAQPADDEPPLHDKSTAAKGNHEPSFLGAMLFSRYVSGARVVVPGK
VQTVAG
>SPS.1.cysteine chromosome:3439 strand:+ positions:1-2235 species:"WCLV-Prasiola crispa" predicted_by: genewise
PILRDVVLLGGGHPHVEVLRQFGMRPLPGVRLTLIAASISTPYSGMLPYVAGRYTYDDCH
IDLSVLTEAVGARLIIAAATDVDTQAKTVVINGRPPIAYDVLSVNVGITPAATAVTGALE
HTTPVKPIARLVDRFKKLLKVVLQSDRPQNTPIQVAVVGGGAGGVELALALAFRLTREAT
VVGQIPPEITLFTRRNILPSFPSKARTIVLREAEALGVTIREHSPVHKVSTGRLHLGDGS
RVAFDSCLWCSHASPAAWVSGTGLPTDDEGFIKIDQTLRCVGMLDVFAVGDVASSIIDPR
PKAGVFAVRQGPALADNLRRYLLGEPLRPFRPQSSFLSIISTGRPHAIATKGWLCLEGDY
LWAVKDWIDGKWMDRYRPPALKESMPSQRTGARTALDQEAVAAAADSQHIVTAAHMRCSG
CASKVGSMSLGRALQRLRSYFGATAPVVSALSSPDDACTLPLPPPGHVSIQTVDFFTAIV
SDPFVNGRIAAEHALGDCYAMGAAPSAALAVAVVPFAAPAQVEEELFQMLAGAATVFGPA
QCALLGGHSGEGKQAALGFSITGTALPNTLLRKAGLRPGQALILTKALGTGVIMAARMHL
KAKASWVQGATTSMQQSSKDAAECLKSYSATAATDVTGFGLLGHLREMCLASQVGAVVLS
DRVPLLEGALEAVRGGTASSLQPANEECILDVMTNASVRKHDTLWSILTDPQTGGGLLAG
VPCDAADACIKELHCLGYSSAAIIG
>eEFsec.1.homologue chromosome:44851 strand:+ positions:1-1725 species:"WDWX-Dunaliella primolecta-UTEX LB 1000" predicted_by: genewise
TASMAKRVLNVNVGVLGHVDSGKTSLVGALSTSLSTAALDKHPQSKERGITLDLGFSSFT
VPLPEHLAHLPYDELQFTMVDCPGHASLIRTIIGGVQIIDMMILVVDVTKGLQTQTAECM
VVGEIATSNLIVALNKCDMLPEDNRPKAVKKAQKRLAQTFDMTKFAGATMVPMTARQGAE
DPGVQQLKEALIQMVPADMRVAAPDKPFLFAVDHCFPFKGQGTVMTGTVLQGTVSVGESI
ELPSLKLSKPVRSMQMFKRPMNKIAQGDRAGICVTQLDPDLVERGVVCAPGSVPTFTGAI
AAVEKIRFYSGQVLSKAKFHVSVGHATVMATPIFFGLPDGEGVAQDAALAMMMENLSSMA
SRNPTPMHFDAAHEYVYQEELYGLEGRPLGASPSLKQTQGDGVEAYSLSEPDCPCHYGRQ
WAYLQFEHPVTAPKDSLVIAAKFDGDVHGEMCRLAFYGRILCIVDPSKPQDLQQMKVFKL
KEKKGSIERIMPDGQTAIVRGMFKKETDPSIYTNLKVTTADGSEEGIIESTFGKSGKQKV
FFPNGLLVAPQGGSGDKTVVLRCKRYIFDQNRKRL
>pstk.1.homologue chromosome:7105 strand:+ positions:10-525,553-861 species:"WDWX-Dunaliella primolecta-UTEX LB 1000" predicted_by: blast
APACIICLIGLPCAGKTCLARSLVATCAQSGFRLPVVVHHVCFDDFEREALSSLDPSGSE
TSFSPEAWQASRHSAFARAANLLEQSRNNESGLLQLIVMDDNLQYRSMRAQCFQLARNHG
AAYAQLYLECSLEISKARNAKRSGREQVPVDALERMHAMMQPPPCCNHNKNVFELNTLAL
AATAHDQADLTAQMVWHWLQKAWGCAAALPPSPMELKCIADEGRATNAASVVHGLDLSTR
TLLSATVARCPQGSRGRVAQELNAARQRLLAESRK
>SecS.1.homologue chromosome:45607 strand:+ positions:1-1401 species:"WDWX-Dunaliella primolecta-UTEX LB 1000" predicted_by: genewise
MDAANCEQACSLVSKSYISQGQQALARRHRLIKTLLSSRRLPEQGWDEPTIEAFVQDCAL
MDSNNFLDNVGAGEREGRVACPLVARQHYHLAHGIGRSGDIAAEQPKAAGSSLLAKMTML
LATDALRVAGLQDLGAVTVLPLATGMAMTMTLLAIKAGRPKDARYVIWSRIDQKTCLKAI
TAAGLEPVVVELQQRGDELCTDVQAIERSIEQLGSDAIVAVITTTSCFAPRASDDVIAVA
RICATSGIPHMINNAYGIQSSSICRDITAAWRKGRVDAFVSSTDKNFMVPVGGALVAEGS
KLRGLVAAVNKSYPGRASVSVHLDLLMTLLHWGSQGWQKVLKEREELYPYMKQVLEGVAS
RHGQRVLHTPGNPISIAMTLDQGPLQPLEDYTFIGSMLWARCVSGTRVVPKAKQQTVAGV
PFSGYGSHTSAYPHVYMTAAAALGGSASEADIFGARVDKCLREVEVK
>SPS.1.unaligned chromosome:42322 strand:+ positions:1-744 species:"WDWX-Dunaliella primolecta-UTEX LB 1000" predicted_by: blast
AMGAKPVSALALAVVPLMADRLVTEELTQLMSGAIEVLNESGCALVGGHTCEGPELALGF
SVTGEVAEAGVMSKGGLRSGQALVLTKPLGTGTLLAAAMQGKAKGRWVMGALSEMAKPSG
KAADILASYGCTGCTDVTGFGLLGHLVEMTKPSQVHAELFMQSVPLLSGAQDTLTAGVTS
SLHAQNARAAASVHNFDQVLQKHPQLWPILVDPQTGGGLLAGVAWEKAEACVQELRENGY
GSAAIIGK
>eEFsec.1.homologue chromosome:60872 strand:+ positions:1-1695 species:"WRSL-Volvox aureus-M2242" predicted_by: genewise
KRVLNVNVGVLGHVDSGKTSLVAALSTHLSTAALDKHPQSKQRGITLDLGFSAFVVPMPE
HLAHLPYDELQFTLVDCPGHASLIRTIIGGAQIIDMMILVIDVTKGLQTQTAECLVVGEL
ATSRMVVALNKVDQLYPEEERERALRRAMKRLRQTFALTKFVGVRMIPFSAKPGGKVDSS
PMGVSELKAELVAMVPPEPRIVTGPFLLAIDHCFPIKGQGSVLTGTILQGTISVNEVLEL
PSVRETRSVKSIQMFKAPVQRAVRGDRVGICVTQLDPGLLERGLACSPGTVPTFRGAIAA
VEKIRFYAGRVPSKAKFHVSIGHTTVMAEMTFFGTPDGEGLTRDAALAAMIAKLNAMALS
SAPMAFDMRREYLYQEELYGLEGRPLLTSAAQSPEKEDLVEEPRHFGSQWALLRFDQLIT
APKDALVIGAKFDADIHGEACRLAFYGRLVFLLDPTSPEELSQLKTYKLKSRTGTIERIQ
PDGVTAIVRNLIKKDTDVSIYSGLQVTTGRGEEGVIEGSFGKSGKLKASFPGGLVTEERQ
AADNVVTLQFKRFMFDPRTRRELRQ
>pstk.1.homologue chromosome:4709 strand:+ positions:4-213,442-717 species:"WRSL-Volvox aureus-M2242" predicted_by: blast
RSMRYELFNAARKRGAAFMQLYAPCSRVQALARNQQRSGVAVVPPHALLRMAGTLEPPQP
ARFPWEATSLLQAAGDISALCRTLWRLWGPASPSPPSAEELQLQCETARAVTIASRMHAL
DLHSRRTLNQAVAAAAPSERSTVAHVLNHQRRALMDAAREAM
>SecS.1.homologue chromosome:56303 strand:+ positions:1-852 species:"WRSL-Volvox aureus-M2242" predicted_by: genewise
MDADNCALAAGLVSLSYVRQGEQALARRRRQVKALLSSRRLPDRGWDEATIEMLIRDCSA
MDSNNFLDNVGLGEREGRVACPLVARRHYGLAHGIGRSGDVAAVQPKAAGSSLLAALTGH
LAADALRIAGLTGVGPISVLPLATGMTLTLVLLALRQQRHPGSQGVLGTGVADTVIWSRV
DQKTCLKAITAAGLRPHVIELSRVGDELVTDVEAISAAINSLGPDRIVAVVTTTSCFAPR
APDDVGAVARLCAAASVPHVINNAYGVGSQEICRAIAAAWSRGR
>SecS.3.homologue chromosome:6381 strand:+ positions:1-147,337-576 species:"WRSL-Volvox aureus-M2242" predicted_by: exonerate
EREELVPYLRQRLRQVAARQGERLLNTPANPISMALTLDTLAAMVAAPKDVTFFGAMLWS
RCVSGTRVVAAGKTQNVGGLAFENYGSHTQVPYPSTYMTAAAALGTTRAEVDEFAVRLER
CFAEYRKKC
>SPS.1.cysteine chromosome:55785 strand:+ positions:19-795 species:"WRSL-Volvox aureus-M2242" predicted_by: blast
SQVRLTQLSHGGGCGCKIAPSKLHDILHNLQLDFGSPDLLVGASTSDDAAVYRLSPTQAL
ILTTDFFMPIVDDPWDFGRVAAANSISDVYAMGGRPLLALSVLGMPVNKVPTAVIRRIIT
GAADVCKEAGIPLAGGHSIDSPEPIFGLVVAGLAHPDHIRANSTGRSGDVLLLTKPLGVG
AMTTAIKKGLLDEAGYKQVLGTMTQLNTVGAVLSADPRVHAMTDVTGFGLLGHLLEMCRG
SGLHGRVAAGTVPLMDVAK
>eEFsec.1.homologue chromosome:27302 strand:+ positions:1-483 species:"WXRI-Stichococcus bacillaris" predicted_by: genewise
AAAPPRRLNVNVGVLGHVDSGKTSLVAALSTRLSTAALDKHPQSKERGITLDLGFSSFTA
PLPTHLADQPYDEVQVTLVDCPGHASLIRTIIGGAQIIDMMLLVVDVTKGIQAQTAECLV
LGELATQHLVVVLNKADLLPAEGQAKLLARARRRLGATFAQ
>eEFsec.2.homologue chromosome:35981 strand:+ positions:1-306 species:"XDLL-Oogamochlamys gigantea" predicted_by: genewise
QWALLQFEHPVTAPKDALLFGARLDADIHGEACRLAFHGRLVGQLQPSASALEQLRVYKV
KQRRGVIERVQADGHTAVCKGLFKKETDMAAFVGLKVVTGTG
>SecS.1.homologue chromosome:5337 strand:+ positions:1-741 species:"XDLL-Oogamochlamys gigantea" predicted_by: genewise
MDEENCRLAASLVSRSYISQGQQALARRQRLVKALLSSRRMPQHGWDDATIQMLLQHMAL
MDSNNFLDNVGVGEREARVACPLVAQRHYGMAHGIGRSGDVAAEQPKAAGSSLLVKLTNL
LALDALRLAGLGALVLPLATGMTLTMVLLALQQTRRSSSSSGPAAAPRYVLWPRIDQKTC
LKALTAAGLQPVGITPQLHGDELRTDLQALEAELLRLGPETVAAVVTTTSCFAPRACDDV
VSVARLC
>SecS.2.homologue chromosome:48697 strand:+ positions:1-513 species:"XDLL-Oogamochlamys gigantea" predicted_by: genewise
GRTGLLDQVAQLYPGRAAAAPLLDLFMTLLHWGQDGWRKVLAEREALLPYLQHKLREVAA
AEGEVVLETPGNPISVALGLDGLAAEARSAGLDATFFGAMLWSRCISGTRVVSPGKSQSV
AGLAFEGYGAHHPSYPHTYMTAAAAIGTTRQEVDEFAVRLRKCMAEYRKKC
>eEFsec.10.homologue chromosome:77836 strand:+ positions:7-231 species:"XIVI-Cymbomonas sp." predicted_by: blast
GPQFALLKFESSVTCPLNSLLIGSRFDTDIHCNTCRLAFHGRLAMAMDPSATQNLKIYKM
KEREGTIERINDKYT
>SecS.2.homologue chromosome:94709 strand:+ positions:1-427,653-882 species:"XIVI-Cymbomonas sp." predicted_by: genewise
IINNAYGVQSASLCKAITSAWRRGRVDAVIQSTDKNFMVPVGGAIICAGKKDASLVDAVN
KAYPGRASMSPLLDLLITLLHLGATGWQRELREREEIYSYMRECLSATAAKYGEKVLYSP
DNPISMGMSLSVLEAAATDAETVTFLGAMLFQRGVSGTRTVPRHVVQSVSGIRFEGFGSS
HDQYPVPYMTAAAALGTTREDVDIFCQRLDVCLKESHKK
>SPS.3.cysteine chromosome:9464 strand:+ positions:1-2220 species:"XIVI-Cymbomonas sp." predicted_by: genewise
PVLRDIVLIGGGHSHVGVLKRFAMNPVPGVRLTLICRDTHTPYSGMLPGYVAGHYSYDDV
HIDLSKLAEFAGARFYRDEVVGIDRRRKRVVCRSRPDVPYDILSVNIGSAPKVGDVSGAT
EHAVPVKPINGFNNRWLSLLSRLENHDGPMTVAVVGAGAGGVELTLAMQFRLRNELEKRG
HDPDQLHFHLFDADQQILPTHNARVRAVFADTLESRGVKVHLGSAVSEVEANRLTTESGD
TLSVDEVLWVTRAGGPEWLRDTGLALDDGGFIRVTDTLQTETDNDIFAAGDIANAVNHPR
EKAGVFAVRQGRPLADNLRRHALGKPAKPFRPQKKWLALISTGDKFAVASRGDLSLAGSW
VWRWKNSIDRRFMAKFNDLPAMDENAALPDTGAAQNPEEASQAISAVAMRCGGCGAKVGS
TVLSRALGELRPIERDDILIGLHAPDDAAVLTVPPGKAVVHTVDFFRAFIDDPYVFGRVA
ANHALGDVFAMGAEAQSATAVATVPYGIESKVEDVVYQMMSGAVEVLNEAGCALVGGHTG
EGRELALGFAVNGLIDPDDVMSKGGLRAGDALLLTKPIGTGTLFAAHAKLAAKGRWIDSA
LASMMQSNKDAAQCLRRYGSRACTDVTGFGLLGHLVEMTRPSGVDAELDLTAIPILPGAE
ETAAAGILSSLQPANIRLRRGIRDQEKWVNHPRYPLIFDPQTAGGLLASVPADQADACIS
ELKAMGYPHTAIIGRVLPQD
>eEFsec.1.homologue chromosome:21181 strand:+ positions:1-522 species:"XJGM-coccoid prasinophyte" predicted_by: genewise
LNVNVGVLGHVDSGKTSLARALSTRVSTAALDKNPQSVARGITLDLGFSGFSAPSAASAE
VAAAGFDDVNFTLVDCPGHASLIRTVLAGARIIDMMVLVVDVHKGIQTQTAECLVVGELC
TDHLVVALNKTDLFDEAGREQAVAKATKRLRAAFRATKFGEGVPVVPLAAKPGG
>eEFsec.2.homologue chromosome:19959 strand:+ positions:1-393 species:"XJGM-coccoid prasinophyte" predicted_by: genewise
LLFAVDHCFPIKGQGTVLTGTVLQGTCRVGQSIELPALKETRKVKSIQVFRKPVQEASRG
DRAGVCVTQLDSTLVERGLAADPGAVPTVRGALCRVEKVRFYKSRVASKSKVHVTLGHAT
VMATVNFFGRP
>eEFsec.4.homologue chromosome:21613 strand:+ positions:1-456 species:"XJGM-coccoid prasinophyte" predicted_by: blast
WALLEFETPAVCPPGALMIAAKLDQDIHSSACRLMFHGRLSEPVDPEDRAHLGRLRVYKL
KRREGHVDRVDKDGRTAICAGLFKRETDMALFQGMAVTLPDGRKGTIAGTFGKAGKFKVD
FPDGVGEADAKAKITMAFKKYVYDEEKRRMVQ
>SBP2.1.homologue chromosome:2716 strand:+ positions:1-444 species:"XJGM-coccoid prasinophyte" predicted_by: genewise
YVGEGVRVRYCDQTITSELNADVEALLKELSRFQQRMMAKDPVKAKAKRRLISGLREVAK
SVETGRAKCLIVAPNVEEAGGEGGLDEALAKILARARDRGIPAVFALTRRKLGAALGRRA
KMSAVAVFDYSGCEQAFAGVVRAAEALR
>SecS.1.homologue chromosome:22035 strand:+ positions:1-708 species:"XJGM-coccoid prasinophyte" predicted_by: genewise
DDLEGVARACAAAGVPHVVNNAYGLQSAALCRAVARAARVGRVDAVVQSTDKNFMVPVGG
AVVCAPASNPSLVERVAGDYPGRACASPAADLLATLLELGRAGWRGALQRRERVYEYARG
RLAEAADQIGERVLSTPGNPISLGVTIDFAAADGGDPTFLGSMLFSRRVSGTRVVAPGAK
AQKVGGIEFANYGAHCDAYPHAYLTVAAAMGTTEADIDEFAARLVKCAKELKKKRG
>SecS.2.homologue chromosome:19765 strand:+ positions:1-438 species:"XJGM-coccoid prasinophyte" predicted_by: genewise
RRLPAEGWPPEVIEDLFREMAAMDSNNFGGAVGVGEREARVASEVVRRRHYGMAHGVGRS
GDITAEQPKAAGSSLMAKLCQLLTADAVREAGMAGMGPVVVLPLATGMALASVLLACRRA
RPGATCVVWPRVDQKTCAKSVALCGL
>SPS.1.cysteine chromosome:3731 strand:+ positions:49-1749 species:"XJGM-coccoid prasinophyte" predicted_by: genewise
MQHALDAAAAEAGGPRTSMALVTRGEIMTSHNARVRSIMRRVLRERGVELVEGDGVASVS
AGGAVAHDECVWCTQAGAAAWLGASGLATDEGGFVAVAPTLESTSHPGVFACGDCAAVLE
HPRPKAGVFAVRQGPPLTDNLRRALTGKPLAPFTPQKDFMGLISTGDKYAVLSRGQFALE
GAWLWHWKDNIDKKWMRMYSDLPDMVPAGGGAVPPPAATAAGPEALAALAALPMRCGGCG
AKVGATVLSRAMARLAPSVVRRPEVIVGLDSPDDAAVVRVGAGRDTVQTVDFFRSFVSDP
YVFGRVAAVHALGDVHAMGADAVSALAIAVVPHGLDDKVEQDLHAMMAGAISALNESNCA
LVGGHSGEGHEMSLGFAVTGAVEPGAAMTKGAMLEGQAIVLTKAVGTGVIFAADMRHKAK
GRWVSAALAQMQQGSGPAASVLAAHGATAATDVTGFGLIGHLQEMASASRAHVTLDLDAV
PLLDGAAELSASGVTSSLHPHNIRLRRAVTNLGDPGVAQHPAYALAYDPQTAGGLLAALP
AGRADACVRALREAGYERACVVGEVTA
>eEFsec.1.homologue chromosome:3113 strand:+ positions:1-1563 species:"XMCL-Prasinococcus capsulatus" predicted_by: genewise
LNVNVGILGHVDSGKTSLVRALSTMLSTAALDKHPQSTERGITLDLGFSAFQAAVPEKAK
SAGITHSQLQYTLVDCPGHASLIKTVIGGAQIIDLMILVIDVCKGIQTQTAECLLIGELC
TDALIVVLNKTDLLPSGAKEEAIGKMKRKLSKTFQQTRFPSVTMIPVSANPGGTEGGSGQ
EPSGVADLVAAISDEIKWSEIMEKRSKEQDEKPFLFAADHCFPIRGHGTVLTGTVLQGKV
EVNDTVEIPSLKLEKKVKSMQMFKQPVQRARRGDRVGICVTQLDAKLIERGLLAAPSLVP
TIQGALAIIERIRFYRGSIGSKTKFHVTIGHSTVMATAIFFGQLKSDMLEKELKSVSLVQ
KFRLGSFDWDAEYMYQDELVKEGETLDGGENGPAPAFQFAMLEFESAVVCPPQSMLIGAR
LDTDVHSNTCRLAFHGKILEAMDVSNKEVTQRLKVYKNKEREGSIERWHDDSVAVVKGLF
KKETDIELFVGMQVVMADSGEVGIVEGSFGKSGKIKVRFRD
>pstk.1.homologue chromosome:15187 strand:+ positions:1-483,520-756 species:"XMCL-Prasinococcus capsulatus" predicted_by: blast
CLAVLIGLPGAGKTALARLLVSRRDLWAPHQVQVHHICTDDLIGKLPTDGGTAVIAEQWR
RGRAATLLRAAQLVRQHALAQSGSLSERERLLVLVDDNSYYRSMRYPFFQLARERRAAFT
QVYVHCSLQEALRRNALRVGDARVPPAVIERMAHRIEPPPQSSSWERQSLLVDTTTTTAD
GVIEDLVEAILRCWEAGPPSQALTEEERLRRREEGSMANARSVVHGLDLALRKLIGGALK
>SBP2.1.homologue chromosome:2621 strand:+ positions:1-450 species:"XMCL-Prasinococcus capsulatus" predicted_by: blast
RYCNQILSTELNKEVASLLSELLGFQQRAYLKDPVKAAMRRRLVFGLREVAKGVRVKKAK
CVIVAPNIEESTSEGGLDGMVCTIISDARNNDIPVVFALTRNKIGQALGKRVRISAVAIY
SADGAEAPFKRMLQLATKGREEFAAQKDAS
>SecS.1.homologue chromosome:13402 strand:+ positions:1-771 species:"XMCL-Prasinococcus capsulatus" predicted_by: genewise
VTLLPLATGMALTLTLLALRRRKPAAEFVVWPRIDQKSCIKAISLAGLQLLPIANELQGD
QLTTDLRAIEAAVARHGADRVLAVVTTTSCFAPRAVDKLVEVAKLCQKVGVGHVVNNAYG
VQSRTICKAISQAWRRGRVDAVVQSTDKNFLVPVGGAVVVSPKQKRTGKGAGPDATDSGN
DNDNDNATSAADGSGRSTSGPDLATSLASSYPGRASMSPVLDVLITLLQLGQRGWTQLLV
TREEMYGKLKAELATLA
>SPS.1.cysteine chromosome:15986 strand:+ positions:70-2202 species:"XMCL-Prasinococcus capsulatus" predicted_by: genewise
MKPLPGVRLTLISRDVSTPYSGMLPGYIAGHYEFDDCHIDLHPLARFAGATLIHDAVTSI
DTKSKTIQCANHPDITYDIVSIDVGITPASDVSGVKEFTTPVKPIDSFSQRWHRVLSKIE
SSSKEFRLVVVGGGAGGVELCLAMQYRLLKAMEDRNIDKKLLIVSLITRGGILPTHNWGV
RRIFRRVFKERGVDVVEESTVTEVKQGSLQTEKGESIPFDECIWCTQAAGASWLKGTGLP
TDSAGCLVIDDKLVSTGDPCVFAAGDCASNSVHPRPKAGVFAVRQGPPLAENLRRHALGQ
DLLPFVPQTAFLGLISTGDKNAILSRSQFFLEGTFLWMWKDSIDRKWMEKYTVLPEMATH
AKPPPEVAVVAGEKALSTIAALPMRCGGCGSKVGPTILSRVIERLHVEERKEVLIGLKDP
DDAAVVKLPEGTVAVQTVDFFRSFINDPYVFGQVAANHALSDIHAMGAEALSALALATVP
FGLEEKVEEDLYHIMAGALKILNESKCALVGGHTTEGPELSLGFAVTGAAMPGDILRKEG
LEPGQQIILTKPLGTGALFAADMRSKAKGRWIAEALASMTQTNYRAAVILRKYGSAACTD
VTGFGLLGHLVEMTKASQVRAQILLQELPVFEGFEECVKQGIFSSLQPQNLRLRRALLNL
EEVAEEPLYPVLFDPQTAGGLLAAVPKEVVGKCVEELHQAGYKRASIIGEV
>eEFsec.1.homologue chromosome:38561 strand:+ positions:1-684 species:"XOAL-Dolichomastix tenuilepi" predicted_by: genewise
ECLVVGELTTDRLLVVLNKVDMLPAESRDKAMAKMVKRLEMTFRSTRFPDVTMIPVSARP
GGAVGMEGSATDAQGMDRLVAELMSRVPSEPRRTDAPFLYSVDHCFPIKGQGTVLTGTVL
QGSVGVGQVLEVPLLRQQKKVKSMQMFRKPVQRARAGDRLGICVTQFDAALMERGLVCEP
GTVPTFTSCLAQVEKIRFHKHPISSKTKFHLTIGHQTVMATARFCALP
>eEFsec.3.homologue chromosome:36400 strand:+ positions:7-480 species:"XOAL-Dolichomastix tenuilepi" predicted_by: blast
PARAKGPQWALLLLESPVTCPLKSLLIGSKLDADVNVNSCRLAFHGRLLCGIKADDPDEL
GGLKVYKTKQRQGTLERVEKDGRTAVGRGMFKKETDISKFAGMRITGPKGEQGTLQGSFG
KSGKYKMLFPDGVEQPAAGEQATVTLQFKKYVFDKNNK
>pstk.1.homologue chromosome:36014 strand:+ positions:4-495 species:"XOAL-Dolichomastix tenuilepi" predicted_by: blast
AQACLVVLCGLPGAGKSHLSGALADGARAAGAGVCVVSFDSVYLDAVGENADFDPGAWRE
ARAEALRRLHQELQRGREEQRQAGSLVVADDTMHLRSMRHQTRQMARTSGAAFVELQVTA
RTEEAAVRNTARTGDSRVPDAAFSRLAASFEPPAPGPRSLALPS
>SBP2.1.homologue chromosome:4539 strand:+ positions:1-603 species:"XOAL-Dolichomastix tenuilepi" predicted_by: genewise
SCEVCGVLCQGQASYEAHCAGKKHLAKVAKLEAPEPSPPKPKKEKQKPHTYIGVDGATNT
WYNENQIISKELNTFVTELLTKLVYFQERARERDPVRAKMRRRVVFGLREVTKTLKTGKA
KVVLMAPNIEEVEEEGGLNTCITSIRALANERKVPLVYALTRSKLGQCTGRRVRMSCASV
LDFNGADDAFKEMMRLAQEGR
>SecS.1.homologue chromosome:33614 strand:+ positions:1-450 species:"XOAL-Dolichomastix tenuilepi" predicted_by: exonerate
ARVASALVRRRHYGLAHGVGRSGDIAAEQPKAAGSSLLAKLAQLLVMDSLRLAGLGDLGT
ATLVPLATGMAMTLVLLALKRKRPQARYVLWPRIDQKTCIKCVHGAGLELVVIPERLEGD
ELRTDLPAVRAKVAELGAESVLCVLSTSSC
>eEFsec.1.homologue chromosome:9237 strand:+ positions:1-852 species:"XTON-Pediastrum duplex-CCAC 0147" predicted_by: genewise
LERGLAAAPGTVPTFTAAVARVEKIRFYPSKVPTKSKLHVIVGHQTVMAELMFFGVPSGK
GWTAEDALQEMIRSLSQLATSDSVSSFDWGTEYLYQEELYGLEGRPPGGMSSEHAGPIDP
TEAHHGPQWALIQFEQPVTCPQDALVIGAKLDADVHGEACRLALYGRMLETLDASDPKQL
QWLRVYKEKQKEGVVSRIAADGYSAVCSKMFKKETDINAFAGLRVVTARGEEGKISGRFG
TSGKFTVEFSSPLTPAAQRQPGDNQLLLKYKRFVFESDRRKLLQ
>pstk.1.homologue chromosome:48090 strand:+ positions:1-768 species:"XTON-Pediastrum duplex-CCAC 0147" predicted_by: blast
MPLIVLSGQPASGKSSVAEKLRSLLEPNNPVQVIDEESLHLERNAAYKSSLDEKNTRGTL
KSAVDRAVTKKTFVILDSLNNIKGYRYELWCLARAAGTKYCMVHVDTPIDTCRQWNESRE
EGRQYSTQIFDDLAGRFEIPDSRNRWDTPLYTVRPGTPDEDDMLSTIVTAMTASDTPDPR
QPVAKDLQPTCATTNPALLSTNLLHDLDRAAQVVIDAIVEAQGNAGGSAAGVVNLGPAAG
QLNLQRPVSLAELRRH
>SBP2.1.homologue chromosome:44368 strand:+ positions:1-423 species:"XTON-Pediastrum duplex-CCAC 0147" predicted_by: blast
CNQEISPQLNAAVAGLLQQVKGFQERAMAKNAVKANMRRWYTCGLREVRKAVKLKKAHMV
ILAPNIEQAETEGALGDHVEGILSSCGEMGVPVVYALSRKKLGEIYGVRKRMSAIALLEI
QGVQEVVGRVLELAEAGRRAY
>eEFsec.1.homologue chromosome:27404 strand:+ positions:1-426 species:"YDCQ-Cephaleuros virescens" predicted_by: genewise
IVNINIGILGHVDSGKTSLVAKLSEKLSTAALDKHPSKERGITLDLGFSSYIVDNNIGIP
NYEKLFTLVDCPGHASLIRTIVGGAIIDLVVLVVDVIKGISTAECIVIGELITKNVVVAL
NKVDLLPLENRDKLVKKATKKL
>SecS.1.homologue chromosome:3060 strand:+ positions:1-666 species:"YDCQ-Cephaleuros virescens" predicted_by: blast
DLSSMDSNNFIGNAGVGEREARIIAPLVRNRYYSLGHGIGRSGDISAEPKAAGSSLLAKV
ATLLVSHALKTAGLSEIGNVILPLATGMALTITLLATSLRINSKYVIWSRIDKTCFKCVI
AANLVPVIIELKIDEIENQILKLGSENIVCVLSTTSCFAPRGSDKIVELAKMCKYNVAHI
INNAYGIRVLCKLVSKSMRVGRVDCVVSTDKNFMVPVGGSVI
>eEFsec.1.homologue chromosome:50396 strand:+ positions:1-1725 species:"ZDIZ-Dunaliella tertiolecta-CCMP 364" predicted_by: genewise
TASMAKRVLNVNVGVLGHVDSGKTSLVGALSTSLSTAALDKHPQSKERGITLDLGFSSFT
VPLPEHLAHLPYDELQFTMVDCPGHASLIRTIIGGVQIIDMMILVVDVTKGLQTQTAECM
VVGEIATSNLIVALNKCDMLPEDNRPKAVKKAQKRLAQTFDMTKFAGATMVPMTARQGAE
DPGVQQLKEALIQMVPADMRVAAPDKPFLFAVDHCFPFKGQGTVMTGTVLQGTVSVGESI
ELPSLKLSKPVRSMQMFKRPMNKIAQGDRAGICVTQLDPDLVERGVVCAPGSVPTFTGAI
AAVEKIRFYSGQVLSKAKFHVSVGHATVMATPIFFGLPDGEGVAQDAALAMMMENLSSMA
SRNPTPMHFDAAHEYVYQEELYGLEGRPLGASPSLKQTQGDGVEAYSLSEPDCPCHYGRQ
WAYLQFEHPVTAPKDSLVIAAKFDGDVHGEMCRLAFYGRILCIVDPSKPQDLQQMKVFKL
KEKKGSIERIMPDGQTAIVRGMFKKETDPSIYTNLKVTTADGSEEGIIESTFGKSGKQKV
FFPNGLLVAPQGGSGDKTVVLRCKRYIFDQNRKRL
>SBP2.1.homologue chromosome:7008 strand:+ positions:1-432 species:"ZDIZ-Dunaliella tertiolecta-CCMP 364" predicted_by: genewise
HGLCRQIITPDLNQVVSELLLRIKGFQDRAMARDPIKAAAHRWFVCGLREVRKVLRLRKA
RLVIAAPNIEGVSADGGLDEFLGDILAMCEEQNVPSVFALTRKKMGEIYGARKRVSAVAL
LELNGVDDLVGQVLDLAEEGRVLW
>SecS.1.homologue chromosome:48548 strand:+ positions:1-900 species:"ZDIZ-Dunaliella tertiolecta-CCMP 364" predicted_by: genewise
WSRIDQKTCLKAITAAGLEPVVVELQQRGDELCTDVQAIERSIEQLGSDAIVAVITTTSC
FAPRASDDVIAVARICATSGIPHMINNAYGIQSSSICRDITAAWRKGRVDAFVSSTDKNF
MVPVGGALVAEGSKLRGLVAAVNKSYPGRASVSVHLDLLMTLLHWGSQGWQKVLKEREEL
YPYMKQVLEGVASRHGQRVLHTPGNPISIAMTLDQGPLQPLEDYTFIGSMLWARCVSGTR
VVPKAKQQTVAGVPFSGYGSHTSAYPHVYMTAAAALGGSASEADIFGARVDKCLREVEVK
>SecS.2.homologue chromosome:48299 strand:+ positions:1-405 species:"ZDIZ-Dunaliella tertiolecta-CCMP 364" predicted_by: genewise
MDAANCEQACSLVSKSYISQGQQALARRHRLIKTLLSSRRLPEQGWDEPTIEAFVQDCAL
MDSNNFLDNVGAGEREGRVACPLVARQHYHLAHGIGRSGDIAAEQPKAAGSSLLAKMTML
LATDALRVAGLQDLG
>eEFsec.1.homologue chromosome:35537 strand:+ positions:1-450 species:"ZDOF-Microthamnion kuetzigianum-B" predicted_by: genewise
RRVLNVSVGILGHVDSGKTSLVAGLSKLLSTAALDKNPQSKERGITLDLGFSSFCVPMPQ
RLSHLPYSQLQFTLVDCPGHASLIRTVLGGATIIDMALLVVDVTKGIQTQTAECLVLAEI
VTPDMVVALNKTDLLPEASRAKTIAKAQKR
>eEFsec.2.homologue chromosome:36162 strand:+ positions:1-42,70-549,604-642 species:"ZDOF-Microthamnion kuetzigianum-B" predicted_by: blast
GCPLIPVAAKPGGGLDALIEALVERVSEAPRQASGPFLFSIDHCFAIRGQGTVMTGTVMQ
GMLKVGDTVEVPELKVAKKVKSIQMFRKPVQACQRGDRVGVCVTGLDATTLERGLACAPG
SVPTFGAAIASVEKIRFHTGRIASKQKVHLSVGHTTVMADVQFFGLPDEQGVDPQEMQFD
YSRDYLY
>pstk.1.homologue chromosome:35474 strand:+ positions:1-435 species:"ZDOF-Microthamnion kuetzigianum-B" predicted_by: blast
VLCGLPASGKTFLCEALRHHSASLPGIALVHVCFDEIGLQIQGSLNDEEFDPLLWKASRR
KAFLDARQAAIEGHQYSLILLDDNMYYRSMRREVLRLAQDLGSALVTIYLPCQPGTAIDR
NSMRPPQNKVPTSTITRMATLLQPP
>SBP2.1.homologue chromosome:32901 strand:+ positions:1-387 species:"ZDOF-Microthamnion kuetzigianum-B" predicted_by: genewise
QLLAWQERAKMAEPQKAAKRKRLVSGLREVAKAVKMRKAKTIVVAPNIEQVDTDGGLEDL
LTSILEQCDELGIHVVFALSRKKLGQVFGCRKKMSAIAILDISGATHLYETMHALARLGR
AEFVSREMG
>SBP2.1.homologue chromosome:8899 strand:+ positions:4-438 species:"ZIVZ-Phacotus lenticularis" predicted_by: blast
SLCHQVITPELNRVVTELLTRIKGFQDRAMQRNVVKAAAHRWFVCGLREVRKAVKLKKAR
SVVVAPNIEQVEAMGGLDDHLANIIEKCGEQEVPVVFALTRKRMGQIYGCRKRVSAVALL
DFSGAEDLHTAMVRLMEEGRRAWQE
>eEFsec.1.homologue chromosome:26094 strand:+ positions:1-756 species:"ZLQE-Stephanosphaera pluvialis" predicted_by: genewise
RVLNINVGVLGHVDSGKTSLVAALSTKLSTAALDKHPQSKERGITLDLGFSCVTMPMPAD
MTHLPYDQLQITWVDCPGHASLIRTILGGVQIIDMMVLVIDVTKGVQTQTAECLVVAEVA
TDKLVVALNKCDLLPAGDRPKLTKKAIKRLNATFDNTKFAGVTMVPVTARLGGGVGQEQG
AAAEGVETLLQTLVAMVPREPRTPPVGPLLFALDHCFQIKGQGTVLTGTVLQGSVGVGDS
IELPTLKLTKQV
>eEFsec.4.homologue chromosome:23183 strand:+ positions:1-414 species:"ZLQE-Stephanosphaera pluvialis" predicted_by: genewise
NSLIIGAKFDADVHGDSCRLAFYGRLVKLVDPAKPQELAQLKVFKHKVKQGSIERVLPEH
NVAIVKGLFKKETDPAVYQGLQVVTGRGERGIIESSFGKSGKLKVSFREGLQPGPRSAKD
DIVYLRGKRYLYDAAKKL
>SBP2.1.homologue chromosome:28116 strand:+ positions:73-639 species:"ZLQE-Stephanosphaera pluvialis" predicted_by: blast
RQALAQLQAAVTAPARCPAAVNPAVSTHAVPSAEQSQASAPMPSTQAPLANLAAVQAQLA
LPVVQALSGTETHTVSQAPTASAVPPGPALHPQCKQTITVELNQAVSEFLTRIRGFQERA
MLRDPVKAGAHRWYVSGLREVRKACRSRKARSVVVAPNLEAAGEGGPDDLLTEILALCTE
HGIPVLFAL
>SecS.1.homologue chromosome:6766 strand:+ positions:1-408 species:"ZLQE-Stephanosphaera pluvialis" predicted_by: genewise
LGAVTVLPLATGMAMTCVLLALKATRPVGAQYVVWSRVDQKTCLKAITAAGCVPVAVELL
LQGDELQTDTAGVAEAVQRLGADSVVAVVTTSSCFAPRACDDLVAVAKFCASLHVPHMIN
NAYGVQSRAICKLITA
>eEFsec.1.homologue chromosome:25634 strand:+ positions:1-1674 species:"ZNUM-Leptosira obovata" predicted_by: genewise
ILNINVGVLGHVDSGKTSLVAALSTRLSTAALDKHPQSKERGITLDLGFSSFTVPLPERL
RDLPYDELQFTLVDCPGHASLIRTIIGGAQIIDMMMLVVDITKGIQTQTAECLVVGEIAT
QDLVVVLNKVDLLPEENRAKLVARAKKRLAQTFNATKFAGTTMVPVSAKPGGGEGGGPGA
QGVEVLVAELIARVPARPRHVDGSFLFSIDHCFGIRGQGTVLTGTVLQGEAKVGQTIELP
ELKAAKKIRSMQMFRQPVQQCQQGDRVGICVTQLDAKLIERGIACAPGTVPTFDTAIVAV
EKIRFFAARVPSKQKLHVTAGHATVMATAQFFGVPAREGVPAAEVLATMTKRIGQLALKD
SALEFDFSREYVYQDELDGPEGRPPDPLEAASSSAGAAASGAGESAGVHYGPQWALLRFL
QHVTAPKDALVIGSRLDAEDDGSSCRLAFYGRIAALVDAADSSALPRLRIFKLKQKVGAI
DRVERDGRTAVCRGMFKKETDLSLFVGMKVVTAAGEVGTIESTFGKSGKFKVAFPGGVAP
PAPGSNRLTLTFKKYIFD
>pstk.7.homologue chromosome:23298 strand:+ positions:10-156,175-822 species:"ZNUM-Leptosira obovata" predicted_by: blast
SSLLLLCGLPGSGKTSLAQLLWQHISHLEGAQCEIVRFDDDLHALADGQWKAARHVSLAR
LEAKLASTQGNRDDPGKGAPDECHTLLIVDDNMQYRSMRHECLQLARQHRTAYLQLYVSC
SVDTCIFRNARRAGPGAVPEDIIKRMAVAFEAPDPSKHAWESRTLTWHSEAEMAPTAGST
LWEEVRAAWGPPAPCPPSAAKLEALREEGQASNAMSLLHRLDLHCRAAIASTVSSLPQGQ
LPRQARATLAAVLNAARKELMDQCR
>SBP2.1.homologue chromosome:20273 strand:+ positions:1-495 species:"ZNUM-Leptosira obovata" predicted_by: genewise
TYVGLQANTRTYCQQVISTDLNRVVAELLQQLLFWQERAKASDPAKAGRRKRLVSGLREV
AKAVKLAKAQAVVVAPNIEQIEAEGGLDDLLSSILSRSQVVGVPIVFALSRKKLGQVFGC
RKKMSAIAILDASGAQEQFQHVLALAAQGRADWALHNAAEHQAEA
>SecS.1.homologue chromosome:1079 strand:+ positions:1-1149,1177-1428 species:"ZNUM-Leptosira obovata" predicted_by: blast
MDADNCSLAGNLVSKSYVLQGTQALHQRHKLVKALLSQRRLPRVGWDDATIELLLQDAGL
MDSNNFLDNVGVGEREGRVASAIVERRHYRMAHGIGRSGDIAAEQPKAAGSSMLAKLANL
LVMDALREAGLLDVGSVTVLPLATGMALTLSLLALTAKRPRGARYVLWPRIDQKTCLKAI
ISANLEPIVVENVLDGDQLHTDVSQIQLEVERLGADNVVCVITTTSCFAPRGADKVVEVA
QCCKRAGVGHIINNAYGVQSSRLCASITSAWRKGRVDAVVQSTDKNFLVPVGGAVVASSK
MDPSLVDAVNKTYPGRASISPLLDVLITLLHWGAEGWRGILAQREELYVHMKQKLEEFAT
AHGERILDTPDNPISLAMSLRTLSEQGANTVTFLGAMLFQRFVSGARVVNPRAQQDVAGF
HFQGYGSHCNNYPCHYMTMAAAVGGTKEEFDEVLRRLHLCFQSLNSK
>eEFsec.1.homologue chromosome:10650 strand:+ positions:1-516 species:"APTP-Ishige okamurai" predicted_by: blast
LNINVGVMGHVDSGKTSLVKALSTVLSTAALDKNPQAQERGITLDLGFSSFTVPAPSHLR
EEYRRLQFTLVDCPGHASLIRTIIGGAQIMDMILLVIDVTKGIQAQTIECIVIAEATVRD
GEDLVVILNKIDLIPIPDRRAKIDLAQKQIKAYLKGTRLWNASFASCAAVVG
>SBP2.1.homologue chromosome:1757 strand:+ positions:1-378 species:"APTP-Ishige okamurai" predicted_by: blast
EIDGIVFAMLQLLIKYQDRARLQDSANARSRRRVVMGLREVLRGIRAKKVRLVIVAPNVD
AMQGIGGLDDKVSEIIDAAQDCDTPVVFSLSKRKMGKALGKAVKISVVGVYSFDGANEEQ
KKASRL
>SecS.1.homologue chromosome:7423 strand:+ positions:1-1410 species:"APTP-Ishige okamurai" predicted_by: blast
AKMLVKPAYISQGEQALSGRKNLTTALISNRRLPLQGWDDAQIEYFLSELALMDSNNFVQ
NVGVGEREGRIFSGLVARRNYRLSHGVGRSGDVAEVQPKAAGSSLMTKLCNCLAGDALRI
AGLENAQECLLLPLATGMSLSLTFAALRESKPDASVIIWPRMDQKSCLKAIATAGFKPVV
VNNLLKGDAVVTDVPGIEDAIKVYGADKVLCVVSTTSCFAPRIPDKVDEIARICFKMEVG
HVINNAYGVQCSKTCRLINRAMVLGRVDAIVQSTDKNFMVPVGGALVCGPDKKFIRQVGK
SYAGRASSAPCLDLFITLLSLGERGWRNLLKTREDMTDTFRRRLSQVAELHGERLLETPE
NTISFGITLDTMTRDTSKTSIREGKDFLGSMLFTRCVSGTRVVPRGQEKSVAGVDFEGYG
ASIGGYSHDYMTAACAVGLNDLELEEFALRLDKTIKKAKALHARRDTEGD
>SPS.1.cysteine chromosome:11560 strand:+ positions:298-1821 species:"APTP-Ishige okamurai" predicted_by: genewise
SGAASWLKDTGLSLNKQGFIEVNDFLESTNTPGVFAVGDCCHMVNHPRPKAGVFAVRQGP
PLTDNIRRVLEGHSMKVYTPQKAFLGLISTGNKNAVLSWRNFAYESGWLWSFKDWIDVRW
MLKYQELPKMDNMREGIKDGGKATPSLGLNGSGTLPRAIEAAGPDAIEVAQNMRCGGCGS
KVGAGVLRRVLSRLGIAGTPGEGLDDAAVISPPGEADAVMVQTVDFFRSFVSDAHLFGRI
AGNHALSDIHAMGADATTALAIATIPFGGESQVEGTLEQLLAGALKSLSEAGCSLVGGHT
CEGAELALGLTVNGVVRRGHLSLLRKQGASPGHVLIITKAVGTGAILAAEMRGESSAVWF
EGAVQSMLQSNGPAADILREFGAIACTDVTGFGLVGHTAEMLQFGLPSAIDAAGDKGSTE
PQLDAEINLWQVPVLPGAEEIVRDGITSTLQGQNERDNFKTVVLETKSGDRSDPRFRLLF
DPQTAGGLLAAIPPSAAEVCVNALQENG
>eEFsec.1.homologue chromosome:16927 strand:+ positions:1-396 species:"ASZK-Punctaria latifolia" predicted_by: genewise
VLNINVGVLGHVDSGKTSLVKALSTVLSTASLDKNPQSRDRGITLDLGFSAFTTAVLPEH
LAQYSHLQFTLVDCPGHASLIRTIIGGAQIMDMMLLVVDATKGMQAQTTECVVIGEAVMA
SGADVIVVLNKV
>eEFsec.2.homologue chromosome:4433 strand:+ positions:1-381 species:"ASZK-Punctaria latifolia" predicted_by: genewise
FAFDHCFSVRGQGTILTGTVLTGEVKVNQLVELPTLRLQKKVKSMQMFRKPVSVARAGDR
VGVCLSSLDAKLLERGVLTTPGSVRPISAAIAVVRKVPAFTGQCLSGAYCHVSLGHTTAM
ATATFFG
>SBP2.1.homologue chromosome:4210 strand:+ positions:1-369 species:"ASZK-Punctaria latifolia" predicted_by: genewise
KEVDDLVFEMLQLLFKFQERARLADPVKSKTRRRLVMGLREVLRGVKAKKVRLLIVAPNV
DAVGGEGGLDEKLVEIIDAAREAETPVVFALSKRKIGKALGKTIKVSAVGMYNFDGAHEQ
QKQ
>SecS.1.homologue chromosome:93528 strand:+ positions:1-429 species:"ASZK-Punctaria latifolia" predicted_by: genewise
ARNLVKASYISQGEQALNGRRKQVTALLSNRRLPARGWDDAQIEYLLTEISLMDSNNFSE
NVGVGEREGRVYSGLVARRNYRLSHGVGRSGDVAEVQPKAAGSSLLAKLAHALARDALRL
AGLGNARACLVLPMATGMSLALT
>SecS.2.homologue chromosome:18584 strand:+ positions:1-495 species:"ASZK-Punctaria latifolia" predicted_by: genewise
LDLFMTLLSMGEEGWRRLLAEREALVEPFRRRLQQVAESNGERLLASSGNTISFAITVDT
LVRESTASGGKTAPQNTNGGAGGTAGGAPVSAFLGSMLFTRCVSGTRVVPRGQSKSIGGV
GFTGYGASVAGYPHDYLTAACAVGLSVAELDEFLLRLDKSLRKAK
>SPS.1.cysteine chromosome:22748 strand:+ positions:1-1512 species:"ASZK-Punctaria latifolia" predicted_by: genewise
GAGGVELALAMQYRLKQLFRESGRDPGAVVVEIVNRGNVVLSSHNRRVQTVFKRVLAERK
VRVHTGKEVVDVRDPPEGAPGGVGTLVCSDGAEIPFSEAIWCTNSGAAKWLLETGLALTD
QGFIEVNDFLESTNTPGVFAVGDCAHMVNHPRPKAGVFAVRQGPPLAENLRRVLEGRPMK
GFEPQKAFLGLISTGDENAVLSWRGLAWGSARLWTFKDYIDRKWMRKYKELPLMDNTSGK
KTGSSSSELPPPPRAIAAAGPAAVEAVRNASMRCGGCGSKVGAGVLGRVLSRLNVAGGGG
GGLDDAAVVAPPSEPGAVMVHTVDFFRSFVSDPFVFGQIAANHALSDVHAMGAEPTTALA
IATIPFGGEAQVESTLEQLLAGALKTLSEAGCSLVGGHTCEGAELALGLSVNGVAKGGAV
SVLGKGGAAAGDAVVLTKAVGTGAILAAEMRGRATSPCLQPAIQSMLQSNGPAAGVLRDH
GARACTDVTGFGVAGHLAEMLRAS
>eEFsec.1.homologue chromosome:10666 strand:+ positions:1-1557 species:"BAJW-Isochrysis sp." predicted_by: genewise
LNINVGILGHVDSGKTSLSRALSTNASTNAFDKNPQSKERGITLDLGFSSFLTSLPEQLE
GKGYERMQVTLVDCPGHASLIRTIIGGAQIIDLMMLVVDVTKGIQTQTAECLVIGEILND
TLIVVLNKTDMLSEATRAEKLDKMKARIRKTLMATKFADAPMIAVAARPGGAETAAADEW
GGTEAIGVQDLIDEIKRRVRLPERRPDGPMHFAIDHCFPIKGQGTVLTGTVLSGSLRIGQ
EIEFPELKQTRKIKSMQMFRKPVQTASQGDRLGICVTQLDSKALERGIACTPGYISTVSC
ALMAVRHIRFFKTACKTGTKFHVTVGHTTVMGTATFFAPPATTAAVSASQVEVDEAARKA
AVALRALKLAQQPLPTAFDEMAEYLYRDELDTEAGDQWALLHLEQPVACALPATAICSHL
ETDYNLNTCRIAFYGRLVKSVATEDIHALRVFKEKRKEGQVDRVQDDHTLICKNLFRQGT
DMTPFFGMRVRVGNSGLMGKIDSTFGKSKFKVAFPTSLE
>pstk.7.homologue chromosome:6710 strand:+ positions:1-873 species:"BAJW-Isochrysis sp." predicted_by: blast
ALVLLCGIPAAGKSTLASFLRSAAPRELLARLRPDISAVRVVHVCFDDVFAEMCADAEDF
IPERWHAARKRISEAVQHHFNLGSALGSSTETVLSLSRFSVASREPESSGAVPFDVILLD
DNMQYRSMRRAYHRLARDARLAFCTICLPIPLEEACGRNARRTGIARVTDATLIHMSEVM
QWPDPMKNLWEKGTITISPSISQESFPWDELAILVSEAPPLSIKSIMTDEMRAEAASITA
ASAAHALDLRLRRSISLHLQSRATGELPASERASLARLLSNEKKKLLARAK
>SBP2.1.homologue chromosome:7598 strand:+ positions:1-489 species:"BAJW-Isochrysis sp." predicted_by: exonerate
YVDQIVAPCINDATKALLAEVQRFQERLYLRDPIKANMKKRYVCGLREVARSLKANKAKV
LIIAHNIERIEAEAGLDDAVAQLLTLCVKKQEWVYDEELKTARQQLVEREKEVLVVYALT
RKSLSKALKRSAKTSVVAILNYDGATEQYSRLEALVVDARRLY
>SecS.1.homologue chromosome:38737 strand:+ positions:4-870 species:"BAJW-Isochrysis sp." predicted_by: genewise
QRRLPEKGWDEVSLRLLLAELAGLDSNTFVGNAGVGEREGRVVCPIISQRHFGLGHGIGR
SGDIAEAQPKAAGSSLIYALTNALAADALKRAGATGISEAVTLPLATGMSVTLLLLALRQ
LRPNATYVLWPRIDQKSCLKAICAAGLTPLPIENVLEGDELRTDVPALAAKTAEVGADRV
LCVLSTTSCFAPRGIEKLLEVARLCHEVDIPHIVNNAYGVQCSACMKAIATASRHARLDA
FVQSTDKNFLVPVGGAIVATASKEYGSQLLAKLRSTYPGRASISPVLDL
>SecS.2.homologue chromosome:4039 strand:+ positions:1-399 species:"BAJW-Isochrysis sp." predicted_by: blast
GASGWTALLERRRAMLPPFRKRLAEVAAKHGERLLETPHNEISMAVSLKAPVGSKPVSTL
GANLFIRLVSGVRVVVSNTAMKTVGGCTFTSYGAHCNQYPTTYFSVACAVGISQTDVDLF
LKRLDKALGEWKK
>SPS.1.unaligned chromosome:858 strand:+ positions:1-786 species:"BAJW-Isochrysis sp." predicted_by: genewise
QVAANHALSDCHAMGAPPAGALAIAVIPFGLEAKVEAMLFQVMAGACRTLGEAGCALIGG
HTCEGAELALGFAIVGYSAQKSLLTKAGLRAGDAIILTKPLGTGTLFAAAMRGAAPGVAV
AAATASMVQSNAPAAEILAKFGAAACTDVTGFGLLGHLLEMASASNARVKIVMDDIPALP
GVLSCLERKIYSSLQPANLRLRRALSNEAAALAHPKYPLLFDPQTAGGLLATVPTANATA
AIEALRAAGYAGATVVGSVLEI
>eEFsec.1.homologue chromosome:55403 strand:+ positions:1-1002 species:"BAKF-Cryptomonas curvata" predicted_by: genewise
KILNVNVGIMGHVDSGKTSLARALSTTLSTAALDKHPQSQERGITLDLGFSSFTIPLPEH
LQATCGSKYDTLQFTLVDCPGHASLIRTIIGGAQIIDLMLLVIDVAKGIQTQTAECLVVG
EILMENMLVVLNKVDQFPTDQREERLEKTRRGLQKVFSGTKFKSPPMVAVSATGGSADAP
QSIGMDALIAQLASLARAPQRDTTGAFYFAVDHCFPIKGQGTVLTGTVLRGAVRVNDTVE
LPELKQSRKVKSLQMFKRPVQQAVQGDRVGVLVTQLDSNLVERGILAAPSSVPTFTAALV
PLERVRFYKGAVPTKRKFHVSVGHATVMATVHFF
>eEFsec.1.homologue chromosome:13566 strand:+ positions:1-864 species:"BOGT-Mallomonas sp." predicted_by: genewise
VLNVNVGIMGHVDSGKTSLVKALSTCLSTAALDKHPQSLQRGITLDLGFSAFSLQMPAEL
KSTANHFETLQFTLVDCPGHASLIRTIIGGAQIIDIMILVIDANKGIQTQTAECIVLAEI
TTDNMIIVLNKADMPEEERAARLEKVIRRIRKVFATTKFSDAPIVITSAAVGGEKVAAIG
GSGSERTNSVERAVTSQGMDDLIHAMRAAVRVRKRDCSGPLLFAVDHCFAIRGHGTVLTG
TVITGSVTVNSTVELPDLRQTRKIKSIQMFRQPVRWAGQGDRVGLCVT
>SecS.1.homologue chromosome:9432 strand:+ positions:1-525,571-801 species:"BOGT-Mallomonas sp." predicted_by: blast
VDEIKRLVDLHGNDILCILSTTSCFAPRTPDCVDEIAKLCRDANVPHVINNAYGLQCRAI
TRLVERAMTIGRVDYIVQSTDKNFLVPVGGAVVGSPDPVSIADLAKSYPGRASSAPVLDL
FITLLSMGEQGLRGLWTERERLLPMLIDGMHRVGSTHGQRLLLCPRNCISIALALNSEQK
HAPKPVSYLGSMLFQRLVSGGRVVDSPSSSSPTTIGGVSFIGWGSHMSAYPFPREVETVL
SRLDRVFTEFHK
>SBP2.1.homologue chromosome:58236 strand:+ positions:1-333 species:"DBYD-Synura petersenii" predicted_by: genewise
LGKLSDFQARTLEKDPESKMKKRIVLGLKQATTAVKTDRAKIVFVAPDTEASDALDAKLQ
LLIEEAQSHSIPIMYCLSRRRLGKAVGSNMRQSVVTVFDADGVYDLYKKIV
>SecS.1.homologue chromosome:4783 strand:+ positions:1-360 species:"DBYD-Synura petersenii" predicted_by: genewise
VQCKYISKLIQRAVAIGRVDYIVQSTDKNFLVPVGGAIVSSPSKPLINTLAQSYPGRASI
TPILDLFITLLQLGVKGLLKLWQQRDELFPQVINGLQQVAMKYGQKLLLSPHNSISFAVT
>SPS.1.cysteine chromosome:58902 strand:+ positions:106-1665 species:"DBYD-Synura petersenii" predicted_by: genewise
VFATGDVSHVVDHPRPKAGVFAVRAGPILTANLRRRLLGQQPLETWTPQSEFLAIIGTGD
EYAIASLFRRSFRGPMALQGKYLWQLKQHIDRQFMALYQNLSKKQDMSSTTTSNTTTTSR
SQQEEQLLLAEVAREQGLGKTPEEVLSEYQMRCGACGSKVSSQVLQKALRRVKHLIPTNS
SIVSGITSGIADDAALIRPPDADHLLVHSIDYFRAASSGSGFTSDPYLFGQIAAIHSLSD
LHAMGATPVSAMALCVLPVSPTKKAEDALVHLLAGACLVLTRESCALVGGHTSEAYEGDR
SFAMGLSVHGIIHHHKVLSKGPLLPNLCLVLTKALGTGVLMAADMKGLIRGDWVTTALAS
MLRSSATASAILQRFGCRLCTDVTGFGLIGHLVEMLGDNGEDEDEEGEAAERVGPEDKSS
IPKRSESIVELWIDKIPILPGAIDLVTAGIVSSLHSQNGQHDSLILNADEFRSTHYPYQL
LFDPQTCGGLLAGVEEVYAEEIVQALQQNGYTDAAVIGKV
>eEFsec.1.homologue chromosome:32235 strand:+ positions:1-714 species:"EBWI-Ochromonas sp." predicted_by: genewise
KTSLARALSTMSSTASFDKHPQSKERGITLDLGFSAFTAELPEHIKSAPGNEYEQLQFTL
VDCPGHASLIRTVIGGAQIIDMMLLVIDLTKGIQTQTAECLVIGELTAEHMIVVLNKVDL
LPEATRAEKLDKMKKGIRKALAKTKFHEAPMIVVAARPFVEGSADTDLQNLPSEPPIGLD
ELVAEMKARVRLPDRSEEGPLHFAIDHCFPIKGQGTVCTGTIISGSIAVNQTLEFPEL
>eEFsec.3.homologue chromosome:24927 strand:+ positions:1-294 species:"EBWI-Ochromonas sp." predicted_by: blast
VKSMQMFKRPVQRAVQGDRLGVCVTQLNADQLERGIACTPGSMVTWSAALIAVRPIRFFK
GTSNTGAKFHLTVGHATVMAKATFFCLPEHASSEGTAP
>eEFsec.4.homologue chromosome:29532 strand:+ positions:1-459 species:"EBWI-Ochromonas sp." predicted_by: blast
QWAVLELEQPITSVLGALLIASHLETDINLNACRLAFFGRMLEPLELGAAGGTLSRLKVY
KDKLKQGQVDRVQDGTTVIGRNLFAPTTDINQFVGMKVEIGPLRGAIASSFGKAKFKVEL
AERDLDTKAVQERIRGASIDLRYRRYIFDAKKR
>SBP2.1.homologue chromosome:33755 strand:+ positions:1-462 species:"EBWI-Ochromonas sp." predicted_by: genewise
QAVEENLNSAVTGLLAVLLRFQQKAHELDPVKAHAKRRLVVGLRETVRGLRTNKVKCVII
AHNVEQIEAAGALDDLVYEILKLARHKYNPMVEKRPETELEERDEPIPVIFAHTRRTLSR
ALHRSMRSSAAAIFNYDGANTEYKEVVRLGKELR
>SecS.1.homologue chromosome:33278 strand:+ positions:1-147,175-420,460-717 species:"EBWI-Ochromonas sp." predicted_by: blast
VPHVVNNAYGVQCRPIMKSLDAAMNHGRVDAIIQSTDKNFLVPVGGAIVAPHAPALIAQI
SKTYAGRASAAPVLDLFVTLLHLGADGWDGLLAERDENFRALVERVTSVAEAHGERVLRT
PANPISRAITLGAEPSASAEQLTAFGSRLFSRLVSGARVVVPSASKSIEGVHFDGFGAHC
AGYPTAYFTVAGALGQRRAEIELFVKRLDTVLAEFAK
>eEFsec.1.homologue chromosome:66554 strand:+ positions:1-408 species:"FIDQ-Undaria pinnatifida" predicted_by: genewise
GMEILNINVGILGHVDSGKTSLVKALSTVLSTASLDKNPQSRERGITLDLGFSSFSVPLP
KHLPQGTYSNLQFTLVDCPGHASLIRTIIGGAQIMDVMLLVVDTTKGMQAQTMECVVIGD
AVMTAGASVIVVLNKV
>SecS.1.homologue chromosome:7508 strand:+ positions:1-690 species:"FIDQ-Undaria pinnatifida" predicted_by: genewise
NAYGVQCSRTCRLVNRAMTVGRVDAIVQSTDKNFLVPVGGAVVCGPNPAFIEQVGKSYAG
RASSGPCLDLFITLLSMGEEGWRRLLADRETLVDTFRDRLGEVARSNGERLLESSGNTIS
FAITLDTLANESTSSAGQKNDGYDNGTHTAPAAAASAFLGSMLFTRCVSGTRVVPRGQAK
SVGGVNFVGYGASVSDYPHDYLTAACAVGLSPGELDEFLLRLDKALRKAK
>eEFsec.3.homologue chromosome:2770 strand:+ positions:1-399,457-546,574-765,790-939 species:"FIKG-Sargassum henslowianum" predicted_by: blast
FAFDHCFSVRGQGTILTGTMLTGEMRVNQLVELPALGILRRVKSMQMFRQPVSTARAGDR
VGICVANLDAKLLERGELTSPGSGRRISFAIALIRKVSAFSGRCRSGVNCHVSLGHTTAM
ATATFFGARELKDEKIASSPFPFEVEFSQQEHLVAQVVEGPSSSIQYCHLAFHTPVIAPP
NSVVLGSRLDVTGKSETEDDHCRIAFYGRLISANVFGDKKPGEGDMAQIKLFAEKTKKGV
VFRIGYGSAESDVIVFGKDLFKKETNMTPFIGMVLIT
>eEFsec.4.homologue chromosome:70877 strand:+ positions:1-408 species:"FIKG-Sargassum henslowianum" predicted_by: genewise
LNINVGVLGHVDSGKTSLVKALSSVLSTAALDKHPQSRERGITLDLGFSAFTVSAPQHIS
SSKYTHVQFTLVDCPGHASLIRTIIGGAQIMDMMVLVIDATKGIQAQTVECVVIGEAVMA
SGADVIVVLNKVDLIP
>SBP2.1.homologue chromosome:7029 strand:+ positions:1-366 species:"FIKG-Sargassum henslowianum" predicted_by: genewise
EVDSLVFKMLQILFTFQERARLADPLKAKAKQRLVIGLREVLRGIKAGKVRLLIVAPNVD
VMGGKGGLDDKLTEIVATAEEKETPLVFALSMRKIGKALGKSIKVSTVAIYGFDGAHEQH
KE
>SecS.1.homologue chromosome:76770 strand:+ positions:1-1440 species:"FIKG-Sargassum henslowianum" predicted_by: genewise
MNNRSLEQASNVVKASYIRQGEQALNGRKKLVTALLSNRRLPARGWDDAQIEYLLADLAL
MDSNNFVDNVGVGEREGRVYSSLVARRHYRLSHGVGRSGDVAEVQPKAAGSSLLAKLCHA
LAGDALRLAGLVNSRASLVLPMATGMSLALTFSALRASKPGARAIVWPRMDQKSCFKAII
AAGLTPIVVDNIVEGDAVVTDVGGIRDAVERCGAKNVLCVVTTTSCFAPRLPDKVDEVAR
ICAALAIGHIVNNAYGVQCSKTCRLVNRAMAVGRVDAIVQSTDKNFMVPVGGAVVCGPDP
SFIEQVGKSYAGRASATPCLDLFITLLSMGEEGWRRLLADREALIDPFRRRFRQVAEDNG
ERLLESGGNTISFAITLDTLMEEKETGAGGEQNGAAAGGMPSRVSKLGSMLFTRCVSGTR
VIARGQRKSIAGIEFEGYGASVKGYPHDYLTAACAIGLSLAELDEFLVRLDKTIRKVKGK
>SPS.1.cysteine chromosome:1324 strand:+ positions:10-1219,1313-1590 species:"FIKG-Sargassum henslowianum" predicted_by: genewise
WCTSSGAAGWLRDTGLDDFIKVNDFLESTNTPGVFAVGDCAHMITHPRPKAGVFAVRQGP
PLADNLRRMLEGRPMKGFKPQKAFMGLISTGDTNAVISLRNLAWESIRLWRWKDYIDHTW
MKKYKELPFMDPVKPQDKNVSSPHLPPSIVTAGPEAVDAAQHALMRCGGCGSKVGAAVLQ
RVLKRLGVGEEIGGGLDDAAIVAPPQEPGTLTVHTVDFFRSFVTDPYMFGRIAANHALSD
VHAMGADPTTALAIVTVPFGGEAQVEGTLEQLLAGALRTLGEAECLLAGGHTCEGAEIAL
GLSVNGVARGGIRSLLGKKGGAEAGDALVLTKAVGTGAILAAEMRGKANSRWVQSAVHSM
LQSNGPAVKILRDHGARACTDVTGFGVAGHLAEMLRTAPLRNAGLLPVLPGAVEVVEAGV
VSTLQGQNERDNAALVAEGKSDLKTEMEGRRQDARFRLLFDPQTAGGLLAAVPSGRAQAC
VAALRGDGFESSVIIG
>eEFsec.1.homologue chromosome:76884 strand:+ positions:1-420 species:"FOMH-Sargassum integerrimum" predicted_by: genewise
LNINVGVLGHVDSGKTSLVKALSSVLSTAALDKHPQSRERGITLDLGFSAFTVPAPQHIA
SSKYTHVQFTLVDCPGHASLIRTIIGGAQIMDMMVLVIDATKGMQAQTVECVVIGEAVMA
SGADVIVVLNKVDLIPIQER
>eEFsec.2.homologue chromosome:81381 strand:+ positions:1-381 species:"FOMH-Sargassum integerrimum" predicted_by: genewise
FAFDHCFSVRGQGTILTGTMLTGEMKVNQLVELPALGILRRVKSMQMFRQPVSTARAGDR
VGICVANLDAKLLERGELTSPGSGRRISFAIALIRKVSAFSGRCRSGVNCHVSLGHTTAM
ATATFFG
>SBP2.1.homologue chromosome:2727 strand:+ positions:1-321 species:"FOMH-Sargassum integerrimum" predicted_by: genewise
FQERARIADPLKAKAKQRLVIGLREVLRGLKAGKVRLLIVAPNVDAMGAKGGLDDKLTEI
VATAEEKETPLVFALSMRKIGKALGKSIKVSTVAIYGFDGAHEEHKE
>SecS.1.homologue chromosome:81692 strand:+ positions:4-1038 species:"FOMH-Sargassum integerrimum" predicted_by: genewise
VLPMATGMSLALTFSALRTSKPGARAVVWPRMDQKSCFKAIIAAGLTPIVVDNIVEGDAV
VTDVEGIRDAVERCGAKNVLCVVTTTSCFAPRLPDKVDEVARICAAFGVGHIVNNAYGVQ
CSKTCRLVNRAMAVGRVDAIVQSTDKNFMVPVGGAVVCGPDPSFIEQVGKSYAGRASAAP
CLDLFITLLSMGEEGWRRLLADREALIDPFRRRFRQVAEDNGERLLESSGNTISFAITLD
TLMEEKETGADGEQNGAAAEGISSRVSKLGSMLFTRCVSGTRVVARGQRKSIAGVEFEGY
GASVKDYPHDYLTAACAIGLSLAELEEFLVRLDKTIRKVKGKRAG
>SPS.1.cysteine chromosome:12594 strand:+ positions:64-717,802-942,976-1098 species:"FOMH-Sargassum integerrimum" predicted_by: blast
LMRCGGCGSKVGAAVLQRVLKRLGVGEEIGGGLDDAAIVAPPQEPGTLTVHTVDFFRSFV
TDPYMFGRIAANHALSDVHAMGADPTTALAIVTVPFGGEAQVEGTLEQLLAGALRTECSL
IGGHTCEGAEIALGLSVNGVARGGIRSLLGKGGAEAGDALVLTKAVGTGAILAAEMSMLQ
SNGPAVKVLRDHGARACTDVTGFGVAGHLAEMLRTAPLTAEIDLGFLPVLPGAVEVVEEG
IVSTLQGQNERDNAALVAEGKSDLKFRLLFDPQTAGGLLAAVPSSRAQACVAALRGDGFE
SSVVIG
>SecS.1.homologue chromosome:1578 strand:+ positions:1-303 species:"FSQE-Desmarestia viridis" predicted_by: blast
GDAVTTNVQGVKDAVESCGAANVLCVVSTTSCFAPRLPDKVDEIARVCVAAGVGHVINNA
YGVQKTCRLINRAMAVGRVDAVVQSTDKNFMVPVGGAIVCG
>SecS.2.homologue chromosome:45648 strand:+ positions:1-435 species:"FSQE-Desmarestia viridis" predicted_by: genewise
IEQIGKSYAGRANAGPCLDLFITLLSMGEEGWKRLLADREAMTEPFRRRLAELAENNGER
LLESSGNTISFAITLDTLASEPSRAGGNAGDQETNGGAPPAAPAFLGSMLFTRCVSGTRV
VPRDQRKTVAGVNFVGYGASINDYP
>eEFsec.1.homologue chromosome:5315 strand:+ positions:1-568,674-1125 species:"HFIK-Sargassum vachellianum" predicted_by: genewise
LNINVGVLGHVDSGKTSLVKALSSVLSTAALDKHPQSRERGITLDLGFSAFTVSAPQHIS
SSKYTHVQFTLVDCPGHASLIRTIIGGAQIMDMMVLVIDATKGMQAQTVECVVIGEAVMT
SGADVIVVLNKVDLIPIQERDAKLRQTRRAIEAHLARTKLSKASFVSCAAAVGGEKTAAS
APNVAWGGKVDEVATELTRRARVPTREASASLYFAFDHCFSVRGQGTILTGTMLTGEMRV
NQLVELPALGILRRVKSMQMFRQPVSIARAGDRVGICVANLDAKLLERGELTSPGSGRRI
SFAIALIRKVSAFSGRCRSGVNCHVSLGHTTAMATATFFG
>SBP2.1.homologue chromosome:4018 strand:+ positions:1-366 species:"HFIK-Sargassum vachellianum" predicted_by: genewise
EVDSLVFKMLQILFTFQERARLADPLKAKAKQRLVIGLREVLRGIKAGKVRLLIVAPNVD
VMGGKGGLDDKLTEIVATAEEKETPLVFALSMRKIGKALGKSIKVSTVAIYGFDGAHEQH
KE
>SecS.1.homologue chromosome:68755 strand:+ positions:1-1440 species:"HFIK-Sargassum vachellianum" predicted_by: genewise
MNNRSLEQASNVVKASYIRQGEQALNGRKKLVTALLSNRRLPARGWDDAQIEYLLADLAL
MDSNNFVDNVGVGEREGRVYSSLVARRHYRLSHGVGRSGDVAEVQPKAAGSSLLAKLCHA
LAGDALRLAGLVNSRASLVLPMATGMSLALTFSALRASKPGARAIVWPRMDQKSCFKAII
AAGLTPIVVDNIVEGDAVVTNVGGIRDAVERCGAKNVLCVVTTTSCFAPRLPDKVDEVAR
ICAALGIGHIVNNAYGVQCSKTCRLVNRAMAVGRVDAIVQSTDKNFMVPVGGAVVCGPDP
SFIEQVGKSYAGRASATPCLDLFITLLSMGEEGWRRLLADREALIDPFRRRFRQVAEDNG
ERLLESGGNTISFAITLDTLMEEKETGAGGEQNGAAAGGMPSRVSKLGSMLFTRCVSGTR
VIARGQRKSIAGIEFEGYGASVKGYPHDYLTAACAIGLSLAELDEFLVRLDKTIRKVKGK
>SPS.1.cysteine chromosome:2174 strand:+ positions:13-439,521-2101,2195-2472 species:"HFIK-Sargassum vachellianum" predicted_by: genewise
LVFVGGGHAHVHALKEIGMRPIPGVQVMLITRDVDTPYSGMLPGHIAGHYTKEECHIDLQ
KMARFAGVDLVHTEAVGIDLRKRLIHCKDGRPPIRYDVLSIDIGSTPKFVQSKDPSELKR
VTRVKPIDSFSARWDSIVERLLASPETSAPRDSRTKTIVVVGGGAGGVELALSIQYRLKQ
LFAEAGRDPVELEVAVVNRGETILSSHNRGVQKIFRRVLSDRDIKVYTGKDVVDVKDPPE
GLEGVTGSGTLFCSDGTEIPFAEAIWCTSSGAAGWLRDTGLDLTDDGFIKVNDFLESTNT
PGVFAVGDCAHMINHPRPKAGVFAVRQGPPLADNLRRMLEGRPMKGFKPQKAFMGLISTG
DTNAVISLRNLAWESIRLWRWKDYIDRTWMKKYKDLPFMDPVKPQDKNVSSPHLPPSIVT
AGPEAVDAAQHALMRCGGCGSKVGAAVLQRVLKRLGVGEEIGGGLDDAAIVAPPQEPGTL
TVHTVDFFRSFVTDPYMFGRIAANHALSDVHAMGADPTTALAIVTVPFGGEAQVEGTLEQ
LLAGALRTLGEAECLLAGGHTCEGAEIALGLSVNGVARGGVRSLLGKAEAGDALVLTKAV
GTGAILAAEMRGKANSRWVQSAVHSMLQSNGPAVKILRDHGARACTDVTGFGVAGHLAEM
LRTAPLRNAGLLPVLPGAVEVVEAGVVSTLQGQNERDNAALVAEGKSDLKTEMEGRRQDA
RFRLLFDPQTAGGLLAAVPSGRAQACVAALRGDGFESSVIIG
>eEFsec.1.homologue chromosome:55717 strand:+ positions:1-480 species:"IRZA-Proteomonas sulcata" predicted_by: blast
LNVNVGIMGHVDSGKTSLARVLSTTLSTAALDKHPQSQERGITLDLGFSSFVVDLPAHLK
EQAKDCDVLQFTLVDCPGHASLIKTIIGGAQIIDLMILVIDVVKGIQTQTAECLVIAEIL
MDNLLVVLNKVDAIPMAQREEKLAKIKKGLEKTFAATKFK
>eEFsec.3.homologue chromosome:49234 strand:+ positions:1-303 species:"IRZA-Proteomonas sulcata" predicted_by: genewise
VELPEMKIQKKVKSMQMFKKPVQQATQGDRVGMLVTQLDSKSVERGIVATPGTVPSFSAV
IASVERVRFYKQTCPSKRKLHLTIGHSTVMATVHFFTLPQG
>SBP2.1.homologue chromosome:9962 strand:+ positions:1-396 species:"IRZA-Proteomonas sulcata" predicted_by: genewise
YCDQELDEDLNKMVEAFLKKLVEYQDRLRERDPAKARIKRRISSGLREVYRSIKTNEAMV
VIVAPNIELCPTEGGLDEKVLEIIKGARAARIPLVFALSRNRLGRALGKSMRMSAAVVHS
VDGVYEQFQEIV
>eEFsec.9.homologue chromosome:64051 strand:+ positions:1-300 species:"JCXF-Scytosihon lomentaria" predicted_by: genewise
SLIRTIIGGAQIMDMMLLVVDATKGMQAQTTECVVIGEAVMSSGADVIVVLNKVDLIPEQ
DRPQRLRQLEEEIAEQLAGTKLSNASFVSCAAAVGGEKTA
>SBP2.1.pseudo chromosome:11245 strand:+ positions:5-88,91-459 species:"JCXF-Scytosihon lomentaria" predicted_by: genewise
TKYKEAAALPKPPGVSGTGSPKAYVNQPQEANDLVFEMLQLLHKFQERARLADPAKAKTR
RRIVMGLREVLRGVKAKKVQLLILAPNVDSAGGEGGLDDKVVELLAAARERDTRVVFALS
KRKIGKALGKTIKVSAVGVYSFDGAHEQHKQ
>eEFsec.1.homologue chromosome:12330 strand:+ positions:1-396 species:"JGGD-Sargassum muticum" predicted_by: genewise
LNINVGVLGHVDSGKTSLVKALSSVLSTAALDKHPQSRERGITLDLGFSAFTVPAPQHIS
SSNYTHVQFTLVDCPGHASLIRTIIGGAQIMDMMLLVIDATKGIQAQTVECVVIGEAVMA
SGADVIVVLNKV
>eEFsec.2.homologue chromosome:12329 strand:+ positions:1-396 species:"JGGD-Sargassum muticum" predicted_by: genewise
LNINVGVLGHVDSGKTSLVKALSSVLSTAALDKHPQSRERGITLDLGFSAFTVPAPQHIS
SSNYTHVQFTLVDCPGHASLIRTIIGGAQIMDMMLLVIDATKGIQAQTVECVVIGEAVMA
SGADVIVVLNKV
>SBP2.1.homologue chromosome:78147 strand:+ positions:1-342 species:"JGGD-Sargassum muticum" predicted_by: genewise
MLQILFTFQERARIADPVKAKAKQRLVMGLREVLRGLKAGKVRLLIVAPNVDAMGGKGGL
DDKLMEIVATAEEKETPLVFALSMKKLGKALGKNIKVSTVAVYGFDGAHEQHKE
>SecS.1.homologue chromosome:11143 strand:+ positions:1-1374 species:"JGGD-Sargassum muticum" predicted_by: genewise
QALNGRKKLVTALLSNRRLPARGWDDAQIEYLLADLALMDSNNFVDNVGVGEREGRVYSG
LVARRHYRLSHGVGRSGDIAEVQPKAAGSSLLAKLCHALAGDALRLAGLVNSRACLVLPM
ATGMSLALTFSALRTSKPGARAIVWPRMDQKSCFKAMIAAGLTPIVVDNIVEGDAVVTDV
GGIRDAVERCGADNVLCVVTTTSCFAPRLPDKVDEVARICAALGIGHVVNNAYGVQCSKT
CRLVNRAMAVGRVDAIVQSTDKNFMVPVGGAVVCGPDPSFIEQVGKSYAGRASAAPCLDL
FITLLSMGEEGWRRLLSDREALIDPFRRRFRQVAEDHGERLLESGGNTISFAITLDTLME
EKETDAGGEQNGVAAEGAPSRVSKLGSMLFTRCVSGTRVVARGQRKSVAGVEFEGYGASV
KSYPHDYLTAACALGLSSAELDEFLVRLDKTIRKVKGK
>SecS.2.homologue chromosome:11142 strand:+ positions:1-1374 species:"JGGD-Sargassum muticum" predicted_by: genewise
QALNGRKKLVTALLSNRRLPARGWDDAQIEYLLADLALMDSNNFVDNVGVGEREGRVYSG
LVARRHYRLSHGVGRSGDIAEVQPKAAGSSLLAKLCHALAGDALRLAGLVNSRACLVLPM
ATGMSLALTFSALRTSKPGARAIVWPRMDQKSCFKAMIAAGLTPIVVDNIVEGDAVVTDV
GGIRDAVERCGADNVLCVVTTTSCFAPRLPDKVDEVARICAALGIGHVVNNAYGVQCSKT
CRLVNRAMAVGRVDAIVQSTDKNFMVPVGGAVVCGPDPSFIEQVGKSYAGRASAAPCLDL
FITLLSMGEEGWRRLLSDREALIDPFRRRFRQVAEDHGERLLESGGNTISFAITLDTLME
EKETDAGGEQNGVAAEGAPSRVSKLGSMLFTRCVSGTRVVARGQRKSVAGVEFEGYGASV
KSYPHDYLTAACALGLSSAELDEFLVRLDKTIRKVKGK
>SPS.1.cysteine chromosome:6135 strand:+ positions:13-2430 species:"JGGD-Sargassum muticum" predicted_by: genewise
LVFVGGGHAHVHALKEIGMKPIPGVQVMLITRDVDTPYSGMLPGHIAGHYTKEECHIDLQ
KMARFAGVDLVHTEAVGIDLRKRLVHCKDGRPPIRYDVLSIDIGSTPKFVQSKDPSELKR
VTRVKPIDSFSARWDSIVERLLGTKEQKQRDGGESRQETIAAPLSRDSRTKTIVVVGGGA
GGVELALSIQYRLKQLFAEAGRDPAELEVVVGKILSSHNRGVQKIFRRVLSDRGIKVHTG
KDVVDVKDPPEGLEGVTGTGTLVCSDGTEIPFAEAIWCTSSGAAGWLRDTGLDLTDDGFI
KVNDFLESTNTPGVFAVGDCAHMINHPRPKAGVFAVRQGPPLADNLRRMLEGFPMKGFKP
QKAFMGLISTGDTNAVISLRNLAWESIRLWRWKDSIDRTWMKKYKELPFMDPAKPQDKNV
SSPRLPPSIVTAGPEAVDAAQHALMRCGGCGSKVGAAVLQRVLKRLGVGEEIGGGLDDAA
IVAPPQEPGTLTVHTVDFFRSFVTDPYMFGRIAANHALSDVHAMGADPTTALAIVTVPFG
GEAQVEGTLEQLLAGALRTLREAECLLVGGHTCEGAEIALGLSVNGVARGGIRSLLGKGG
AETGDALVLTKAVGTGAILAAEMRGRANSRWVQSAVHSMLQSNGPAAKVLRDHGARACTD
VTGFGVAGHLAEMLRTPPLRNAVRAEAVAANGEVEEKSKDTGEVPPITAEIDLGLLPVLP
GAVEVVEEGVVSTLQGQNERDNAALVAEGKSDLKTEMEERRQDARFRLLFDPQTAGGLLA
AVPSDRAQACVAALRGDGFESSVIIG
>SPS.2.cysteine chromosome:6134 strand:+ positions:43-1521 species:"JGGD-Sargassum muticum" predicted_by: genewise
VFAVGDCAHMINHPRPKAGVFAVRQGPPLADNLRRMLEGFPMKGFKPQKAFMGLISTGDT
NAVISLRNLAWESIRLWRWKDSIDRTWMKKYKELPFMDPAKPQDKNVSSPRLPPSIVTAG
PEAVDAAQHALMRCGGCGSKVGAAVLQRVLKRLGVGEEIGGGLDDAAIVAPPQEPGTLTV
HTVDFFRSFVTDPYMFGRIAANHALSDVHAMGADPTTALAIVTVPFGGEAQVEGTLEQLL
AGALRTLREAECLLVGGHTCEGAEIALGLSVNGVARGGIRSLLGKGGAETGDALVLTKAV
GTGAILAAEMRGRANSRWVQSAVHSMLQSNGPAAKVLRDHGARACTDVTGFGVAGHLAEM
LRTPPLRNAVRAEAVAANGEVEEKSKDTGEVPPITAEIDLGLLPVLPGAVEVVEEGVVST
LQGQNERDNAALVAEGKSDLKTEMEERRQDARFRLLFDPQTAGGLLAAVPSDRAQACVAA
LRGDGFESSVIIG
>SPS.3.cysteine chromosome:6133 strand:+ positions:13-2430 species:"JGGD-Sargassum muticum" predicted_by: genewise
LVFVGGGHAHVHALKEIGMKPIPGVQVMLITRDVDTPYSGMLPGHIAGHYTKEECHIDLQ
KMARFAGVDLVHTEAVGIDLRKRLVHCKDGRPPIRYDVLSIDIGSTPKFVQSKDPSELKR
VTRVKPIDSFSARWDSIVERLLGTKEQKQRDGGESRQETIAAPLSRDSRTKTIVVVGGGA
GGVELALSIQYRLKQLFAEAGRDPAELEVVVGKILSSHNRGVQKIFRRVLSDRGIKVHTG
KDVVDVKDPPEGLEGVTGTGTLVCSDGTEIPFAEAIWCTSSGAAGWLRDTGLDLTDDGFI
KVNDFLESTNTPGVFAVGDCAHMINHPRPKAGVFAVRQGPPLADNLRRMLEGFPMKGFKP
QKAFMGLISTGDTNAVISLRNLAWESIRLWRWKDSIDRTWMKKYKELPFMDPAKPQDKNV
SSPRLPPSIVTAGPEAVDAAQHALMRCGGCGSKVGAAVLQRVLKRLGVGEEIGGGLDDAA
IVAPPQEPGTLTVHTVDFFRSFVTDPYMFGRIAANHALSDVHAMGADPTTALAIVTVPFG
GEAQVEGTLEQLLAGALRTLREAECLLVGGHTCEGAEIALGLSVNGVARGGIRSLLGKGG
AETGDALVLTKAVGTGAILAAEMRGRANSRWVQSAVHSMLQSNGPAAKVLRDHGARACTD
VTGFGVAGHLAEMLRTPPLRNAVRAEAVAANGEVEEKSKDTGEVPPITAEIDLGLLPVLP
GAVEVVEEGVVSTLQGQNERDNAALVAEGKSDLKTEMEERRQDARFRLLFDPQTAGGLLA
AVPSDRAQACVAALRGDGFESSVIIG
>eEFsec.1.homologue chromosome:3083 strand:+ positions:1-1656 species:"JQFK-Nannochloropsis oculata" predicted_by: genewise
NINVGVLGHVDSGKTRLVAALSTTLSTAAQDKNPQSKERGITLDLGFSSFAVPSRRVFPD
IDTGYDKVQFTLVDCPGHASLVRTIVGGAHIIDMMILVVDVMKGIQAQTAECLVIGEITT
NRLIVALNKIDLLPADKKDKYLKKATKLIKETLKATKFRDAPIIPVSAIEQEETSVVLKE
QAEEKLDGNKIASRQEDFLSMSKYSGIDILIDTIVKSVPQEHALHRDTGPFMMYIDHCFA
VKGQGTIITGTISSGTIAPGDTIEFPSLNLQKKVKSIQAFRKPVSSAFAGDRVGVCVANF
SADLLERGVTCKPGTVKSFKEAIVSVEKVRFYPRKVPTNGKLHIILGHTTVMATLTFFGT
PLMTSKQWVSVKDGFAFENDYLYQEELYGAEGRPVEEEKLHFGTLAHKLPEAFHGPQWAY
VRFEDFVLGQEGTIFLGAKLDADLNTPTCRIALHGKILVPLTGGPDNLKVFRTKSRSGVI
ERVDADGKTAICRDMFNKNTNMKSFLGMTVHGPGWNMGRIESSFGQNGMCRICYPKGINS
KQDGPVVLKYKK
>SecS.1.homologue chromosome:1810 strand:+ positions:1-903,1021-1491 species:"JQFK-Nannochloropsis oculata" predicted_by: blast
MDLSNCELAAQLVSKTYIDQGCQALVRRKKLIKSLLSQRRLPEKGWDEETIQLFLNDLAL
MDSNNFVDNVGLGEREGRVACSLVCRRNYGFSHGIGRSGELSAEQPKAAGSSLVAKLTNH
LVLDACSLAGFGDIGNALTVPVSTGMALVLSLMAVRSERPSAKYVLWSRIDQKTCIKCIP
AAGYLPIVIPLRLVDDHLETDISLIDSEINRIGVDDIACVLSTTSCFAPRSPDDVVSISK
LCKKHGIPHIINNAYGVQSREICERITSAWRKGRVDVVVQSTDKNFMVPVGGSILLSSKS
SQVKNIDALYPGRASVGPSLDLLTTLLHLGKNGWTKALQDRDVAKQHLVATLHRIADQMD
EKALIVDGNDISYGVTLNSLGKNATFLGSMLFQRCASGARIIVPGSSKDIAGLVFDNFGT
SHNQYPHQYMTVAAALGTSIDEVDSFFERFRTCVAKFK
>SPS.1.cysteine chromosome:80164 strand:+ positions:598-2202 species:"JQFK-Nannochloropsis oculata" predicted_by: blast
MSRSVILPLMKERGIEVIECDGGVTKVDVDSLSLPDRSVAFDECLWCTQAGAPEWLRSTG
LPIDKDGFVLVNEYLQSDGGPTNVFGTGDCVTISHDPRPKAGVYAVRAGPFLSENIERSL
QGKKLRAWYPQSSHLNLISCGDKYAVAAKGWIAFHASWLWTWKDNIDVTFMNKYGKDLIF
MQSMGPSMDTQPVSEATNELIQQAAMRCGACGSKIGSSILSRVLDKIAKKHADNGTLPVE
WGDDAAILPRVPDQCVAVQTVDFFRAPKVLQDPYIFGYIAAVHAMSDCYAMNAMPSTALA
IPVIPFAAAEKIEDDLYQMMSGSIDALKQANCKLIGGHTSEGEDMALGFSLTGIADKNSI
WRRSDAKPDDAIILIKSIGTGVILAAAESGLPVGNFLSNAILSMCNSNGPALPVLQKFSV
HSCTDITGFGLLGHLTEILESSNVSCNLILDAIPFLEGARECISLGVSSSLLPANSKRVD
GHVAGIDIAKKMGLWEALLDPQTSGGLLFSLPPSEVSQCLSELHEAGFQDAQCIG
>eEFsec.2.homologue chromosome:19564 strand:+ positions:1-487,656-769,917-2091 species:"LDRY-Hizikia fusifrome" predicted_by: genewise
LNINVGVLGHVDSGKTSLVKALSSVLSTAALDKHPQSRERGITLDLGFSAFTVPAPQHIS
SSKYTHVQFTLVDCPGHASLIRTIIGGAQIMDMMLLVIDATKGMQAQTVECVVIGEAVMA
SGADVIVVLNKVDLIPRQERDAKLRKTRRSIEAHLARTKDFFGYRTRPSYPSNASFVSCA
AAVGGEKTAASAPNVAWGGKAMGVDELATELTRRARVPTREASASLYFAFDHCFSVRGQG
TILTGTMLTGEMRVNQLVELPALGILRRVKSMQVFRQPVSTARAGDRVGICVAKLDAKLL
ERGELTSPGSGRRISFAIALIRKVSAFSGRCRSGANCHVSLGHTTAMATATFFGARELKN
ELWGQMGDVDGAEAEGALWEKMASSPFPFEVEFSQQENLVAQVVEDPSSHVQIEGEEWSI
QYCHLAFHTPVIAPPNSVVLGSRLDVTGKFGSGDSETEGDHCRVAFYGRLISANVFGDKS
NKAGEGDTAIEFGVKAGQIKLFAEKTKKGVVFRMGYGSAESDVIVFGKDLFKKETNMTPF
IGMILITEHGSVGRIDGAFGKAGRFRARFPPGTCVKDGEALLLKFRKYVRDP
>SBP2.1.homologue chromosome:16621 strand:+ positions:4-378 species:"LDRY-Hizikia fusifrome" predicted_by: genewise
EVDSLVFEMLQILFTFQERARIADPVKAKAKQRLVMGLREVLRGLKAGKVRLLIVAPNVD
AMGGRGGLDAKVMEIVATAEEKETPLVFALSTKKIGRALGKTIKVSTVAIYGFDGAHEQH
KELSR
>SecS.1.homologue chromosome:19323 strand:+ positions:10-825 species:"LDRY-Hizikia fusifrome" predicted_by: genewise
AIERCGADNVLCVVTTTSCFAPRLPDKVDEVARICAALGIGHVVNNAYGVQCSKTCRLVN
RAMAVGRVDAIVQSTDKNFMVPVGGAVVCGPDPSFIEQVGKSYAGRASAAPCLDLFITLL
SMGEEGWRRLLADREALIDPFRRRFRQVAERLLESGGNTISFAITLDTLIEEKETDAGGE
QNRAATEGIPSRVSKLGSMLFTRCVSGTRVVARGQRKSVAGVDFEGYGASVEGYPHDYLT
AACALGLSSAELDEFLVRLDKTIRKVKAKRAG
>eEFsec.11.homologue chromosome:3470 strand:+ positions:1-237 species:"LIRF-Dictyopteris undulata" predicted_by: genewise
RKPITTARAGDRVGLCLGSIDSKPLERGVVAAPGSVRPAVAAIALVRKVKAFRGHCSSGA
YCHVSLGHTTAMATATFFG
>eEFsec.1.homologue chromosome:95819 strand:+ positions:85-849 species:"LIRF-Dictyopteris undulata" predicted_by: genewise
TAALDKHPQSRQRGITLDLGFSSFTVPLPDHLPKEKYGQLQFTLVDCPGHASLIRTIIGG
AQIMDMMVLVVDVTKGMQAQTVECVVIGEAVIATGAEAIIVLNKVDLIPEEQRPEKLKQA
KEGIIAQLAGTKLSDASVVCCAAAVGGEKTAAPAPKLAQGTAKEEKRGGRRHGRQSATDN
LGVLAGCGESVDEIATFSISDVVTELTQRARVPNRKLSAPLYFAFDHCFSVRGVGTVLTG
TVLAGQVQVNQLVEL
>eEFsec.1.homologue chromosome:44311 strand:+ positions:34-1056 species:"LLEN-Pavlova lutheri-SAG 926 1" predicted_by: genewise
RILNVNVGVLGHVDSGKTSLARALSTMSSTASFDKHPQSKERGITLDLGFSAFAAELPER
LARNAAGFEQLQFTLVDCPGHASLIRTVIGGAQIIDMMLLVIDLTKGIQTQTAECLVVGE
LTADELIVVLNKLDMLPEASRAEKLERMRKGVRKALSQTKFCDAPMVAVAARPFAEGSEG
SNSDLANLSALPPVGIGELIDEMRARVSLPTRSDDGPLHFAIDHCFPIKGQGTVCTGTIL
SGTMAVNQMIEFPELKVERKVKSIQMFKKPASSASQGDRVGVCVTQLNADALERGIACTP
GSMRTWTVGIVAVRPIRFFKGASKTYAKFHLTVGHTTVMAK
>eEFsec.5.homologue chromosome:41284 strand:+ positions:1-456 species:"LLEN-Pavlova lutheri-SAG 926 1" predicted_by: blast
QWALVELEQPVTSTLGALLIASHLESDLNLNVCRLAFYGRLLADVESGDSAALARLRVFK
HKAKTGQVDRVQDAHTIIGKGLVAPTTDINQFAGMRVHLGPLVGTITGSFGKAKFKMDFS
AHDLDLKGVQEAIKGAQIELRYRRFIYDPKRK
>SBP2.1.homologue chromosome:41876 strand:+ positions:1-471 species:"LLEN-Pavlova lutheri-SAG 926 1" predicted_by: genewise
QAIDDTLNAAVSALLDTLLRFQDKLHAADPIKARAKRRLVCGLRETVRSLRTGKARCVII
AHNIEQIDAEGALDDMVLEILKLSRLKYNPMIEKHPDIQLEERDEPIPVLFAHTRRSLSK
TLHRSMKSSVAAILNYDGANDEFKKALRLAKERRELW
>SecS.1.homologue chromosome:41947 strand:+ positions:4-486,511-651 species:"LLEN-Pavlova lutheri-SAG 926 1" predicted_by: blast
GAALVLPMATGMSIALVLLALRKQRPSATHVLWPRLDQKACLKAIILTGLTPEVIDGCIV
GEQIETDMDALQARLDALGSERVLCVLSSTSCFAPRAPDKLLPIARLCDHHGVPHVVNNA
YGVQARPLMRMIDAAAQNGRVDAVVQSTDKNLGVPVGGAIIAAASKALLKAIGGTYAGRA
SIAPIVDAFCTMLYLGAEGYAALVVERE
>eEFsec.1.homologue chromosome:3235 strand:+ positions:1-1011 species:"LXRN-Prymnesium parvum" predicted_by: genewise
GVLGHVDSGKTSLCRSLSSVASTAAFDKHPQSKERGITLDLGFSSFVMDLPAHLHGAPYD
GVQVTLVDCPGHASLIRTIIGGAQIIDLMMLVVDVGKGIQTQTAECLVIGEITNEAMIVV
LNKLDVLPEETREKKVAAMEARIRKTLAATKFHDAPIVGVAARPGGAATAAGDTEVVESV
GIAKLAEMIKSRLRLPDRAPDGPFMFAIDHCFPIKGQGTVLTGTVLSGSVKVGQEIELPE
LKITRKVKSMQMFRQPVQSATQGDRLGLCVTQLDAKSLERGIACSAGHVTLVSAAIISVR
QIRFFKAACRTRSKFHVTVGHTTVMGSATFFGPPKDE
>eEFsec.4.homologue chromosome:43047 strand:+ positions:1-453 species:"LXRN-Prymnesium parvum" predicted_by: blast
QWAVLQFEQPMPCAVPSVLIGSHLDSDTNLSTCRLAFHGRLLQSVTPEEVARLRIFKRKL
KEGQIERVQDERTVICKNLFLAGTDMNLFLGMTVQLGENGPTGRIDGTFGKSKFKVAVDP
LEGGLAALQDACKGAKLYLRYKRFVFDPKKR
>SBP2.1.homologue chromosome:42333 strand:+ positions:1-486 species:"LXRN-Prymnesium parvum" predicted_by: exonerate
HQLILPEVNDACAALLSELQRLQERAHLKDPVKAAVRKRYVCGLREVLRALKMNKAKALI
VAHNIEKIDAQDGLDALTKRIMRMATHSLEWVFDDTQKKSTLQEVVREVPVPIVFAFTRR
TLSRCLKRSAKTSCVAVLSYDGTGDLFSKLIKVAKSAREQYE
>SecS.1.homologue chromosome:36487 strand:+ positions:1-471 species:"LXRN-Prymnesium parvum" predicted_by: blast
ATGMSVTMTLLALKAMRPHAKYVLWPRIDQKSCLKAIDAMGAIPVVIDNLLDGDELRTDV
DAVRAKLAELGADAVLCLLSTTSCFAPRGVDKLLDLSRLAAEAGVPHVVNNAYGVQCAAC
MKAIGAASRHGRLDAFIQSTDKNFLVPVGGAIVATCS
>eEFsec.1.homologue chromosome:38625 strand:+ positions:34-1068 species:"NMAK-Pavlova lutheri-UTEX LB 1293" predicted_by: genewise
RILNVNVGVLGHVDSGKTSLARALSTMSSTASFDKHPQSKERGITLDLGFSAFAAELPER
LARNAAGFEQLQFTLVDCPGHASLIRTVIGGAQIIDMMLLVIDLTKGIQTQTAECLVVGE
LTADELIVVLNKLDMLPEASRAEKLERMRKGVRKALSQTKFCDAPMVAVAARPFAEGSEG
SNSDLANLSALPPVGIGELIDEMRARVSLPTRSDDGPLHFAIDHCFPIKGQGTVCTGTIL
SGTMAVNQMIEFPELKVERKVKSIQMFKKPASSASQGDRVGVCVTQLNADALERGIACTP
GSMRTWTVGIVAVRPIRFFKGASKTYAKFHLTVGHTTVMAKATFF
>eEFsec.4.homologue chromosome:33989 strand:+ positions:1-456 species:"NMAK-Pavlova lutheri-UTEX LB 1293" predicted_by: blast
QWALVELEQPVTSTLGALLIASHLESDLNLNVCRLAFYGRLLADVESGDSAALARLRVFK
HKAKTGQVDRVQDAHTIIGKGLVAPTTDINQFAGMRVHLGPLVGTITGSFGKAKFKMDFS
AHDLDLKGVQEAIKGAQIELRYRRFIYDPKRK
>SBP2.1.homologue chromosome:7108 strand:+ positions:1-471 species:"NMAK-Pavlova lutheri-UTEX LB 1293" predicted_by: genewise
QAIDDTLNAAVSALLDTLLRFQDKLHAADPIKARAKRRLVCGLRETVRSLRTGKARCVII
AHNIEQIDAEGALDDMVLEILKLSRLKYNPMIEKHPDIQLEERDEPIPVLFAHTRRSLSK
TLHRSMKSSVAAILNYDGANDEFKKALRLAKERRELW
>SecS.1.homologue chromosome:37502 strand:+ positions:1-885,910-1155 species:"NMAK-Pavlova lutheri-UTEX LB 1293" predicted_by: blast
MNAANLQLAEQLVNAQYVRQGAQVRHARESLLASLLAQRRMPEVGWDETSIELLLHELAG
MDSNNFPGNTGVGEREGRLLCPLVAHRHYRLAHGIGRSGDIAEVQPKAAGSSLLVKLANA
LALDLLRRAGAPSFGAALVLPMATGMSIALVLLALRKQRPSATHVLWPRLDQKACLKAII
LTGLTPEVIDGCIVGEQIETDMDALQARLDALGSERVLCVLSSTSCFAPRAPDKLLPIAR
LCDHHGVPHVVNNAYGVQARPLMRMIDAAAQNGRVDAVVQSTDKNLGVPVGGAIIAAASK
ALLKAIGGTYAGRASIAPIVDAFCTMLYLGAEGYAALVVEREANMLFLAHAVGTVARAHG
ERLIVSGANPISIAVTL
>SPS.1.unaligned chromosome:4751 strand:+ positions:4-939 species:"NMAK-Pavlova lutheri-UTEX LB 1293" predicted_by: blast
GAKVGATVLSNAMARLSPPTRPELLAGVHAADDCAVWEDKPGGHVSVHTVDYFRAFVSDP
FELGRIAAVHALSDCHAMGAQPQVALAHVTLPLQVSASAEDELVQLMAGACTALAEAGCA
LGGGHTSEGVEAGIGFSITGGASSADELMRKGGLEEGQALILTKPIGTGVLFAALMRHAA
RGRWIASALASMRASNGAAARILRAHGARACTDVTGFGLCGHMIEMCKASGRAVTLELDA
IPLLEGALECVAANIFSSLAPANMRLRHGLRSARTAEPTYALLFDPQTSGGLLAAVPAER
AAACVAALRAAG
>SPS.2.unaligned chromosome:4752 strand:+ positions:4-735,892-1095 species:"NMAK-Pavlova lutheri-UTEX LB 1293" predicted_by: blast
GAKVGATVLSNAMARLSPPTRPELLAGVHAADDCAVWEDKPGGHVSVHTVDYFRAFVSDP
FELGRIAAVHALSDCHAMGAQPQVALAHVTLPLQVSASAEDELVQLMAGACTALAEAGCA
LGGGHTSEGVEAGIGFSITGGASSADELMRKGGLEEGQALILTKPIGTGVLFAALMRHAA
RGRWIASALASMRASNGAAARILRAHGARACTDVTGFGLCGHMIEMCKASGRAVTLELDA
IPLLTGALECVAANIFSSLAPANMRLRHGLRSARTAEPTYALLFDPQTSGGLLAAVPAER
AAACVAALRAAG
>eEFsec.1.homologue chromosome:65893 strand:+ positions:1-339 species:"QDTV-Laminaria japonica" predicted_by: genewise
SSAMEVLNINVGILGHVDSGKTSLVKALSTVLSTASLDKHPQSRERGITLDLGFSAFSVP
LPEHLPQDKYSNLQFTLVDCPGHASLIRTIIGGAQIMDLMLLVVDATKGMQAQ
>SBP2.1.homologue chromosome:8986 strand:+ positions:4-396 species:"QLMZ-Colpomenia sinuosa" predicted_by: exonerate
TYVNQPPDREVDDLVFEMLQLLFKFQERARLSDPTKAKTKRRIVMGLREVLRGVKAKKVR
LLIVAPNVDSAGGEGGLDDKVVELLEAAREGDIPVVFALSKRKIGKTLGKTIKVSAVGVY
SFDGAHEQHKQ
>SecS.1.homologue chromosome:71926 strand:+ positions:1-462 species:"QLMZ-Colpomenia sinuosa" predicted_by: blast
AGLGNIRASLVLPMATGMSLALTFSALRAAKPTAKAIVWPRMDQKSCLKAIVAAGFTPIV
VENLIEGDAVVTDVEGVRAAVEHCGADNVLCVVTTTSCFAPRLPDKVDEVARICAASGVG
HVINNAYGVQCSKTCRLINRAMAVGKVDAVVQST
>SPS.1.unaligned chromosome:16074 strand:+ positions:1-912 species:"QLMZ-Colpomenia sinuosa" predicted_by: genewise
DDAAVVSPPSEPGAMMVHTVDFFRSFVSDPFVFGQIAANHALSDVHAMGAEPLTALAIAT
IPFGGEAQVEGTLEQLLAGALKTLKEAGCALVGGHTCEGAELALGLSVNGVVRGGASSLL
RKGGAAAGDALVLTKAVGTGAILAAEMRGRATSPWVQPAIRSMLQSNGPAATVLRDHGAR
SCTDVTGFGVAGHLGEMLRASPSKESLLNAEIGLHLLPVLPGAVEVVDAGVVSTLQGQNE
RDNAAVVETVESGEGRDVGEGARFRLLFDPQTAGGLLAAVPRDRAEACVSALRQAGYGSA
AVIG
>eEFsec.1.homologue chromosome:84824 strand:+ positions:7-534 species:"RAPY-Kjellmaniella crassifolia" predicted_by: blast
MEVLNINVGILGHVDSGKTSLVKALSTVLSTASLDKHPQSRERGITLDLGFSAFSVPLPE
HLPQDKYSNLQFTLVDCPGHASLIRTIIGGAQIMDVMLLVVDATKGMQAQTMECVVIGEA
VMAEDANVIIVLNKIDLIPEEERKERIRQVKKDIATRLEGTKLSHASFVRCAAAVG
>eEFsec.2.homologue chromosome:16467 strand:+ positions:1-380,444-1107 species:"RAPY-Kjellmaniella crassifolia" predicted_by: genewise
KGTILTGTVLTGVLKVNQLVELPALRLQKKVKSMQMFRKPVSIARAGDRVGVCLSSLDAK
LLERGVLTTPGSLKALTAAVALVRKVPAFNGQCRSGTYCHVSLGHTTAMATATFFGAGEL
KSRPTSLLALDEVACLPFPWEAEFAQQTNLVGQVQLASEDPFVNVEECTQDDGGDALQYC
HLSFHTPVIAPQNSVVVGSRLDTSGPASANTPVNETGGLAGSGTGDGQCRIAFHGRLVAT
AAGGIEFGTEAGQLKLFTEKLKTGVVSRMGVETTAAVRAGDMVDVYGKDLFKKETNMSPF
AGMILLSEGNSVGHIEGAFGKAGRFKARFPAGSSVKVGDKLVLKFRKY
>SBP2.1.homologue chromosome:80720 strand:+ positions:1-393 species:"RAPY-Kjellmaniella crassifolia" predicted_by: genewise
YVDQPPDMEVDKLVVEMLRTLFRFQERARLSDPAKHMARRRLVMGLKEVMRALKAKKVRL
IILAPDVDRMEGDGGLDDKASEIVNTARDGGLPVVFALNRRKIGKALGKSVKVSVVAVCS
FDGANEEYKKL
>eEFsec.2.homologue chromosome:26084 strand:+ positions:1-456 species:"RFAD-Pavlova lutheri-CCAC 0028" predicted_by: blast
QWALVELEQPVTSTLGALLIASHLESDLNLNVCRLAFYGRLLADVESGDSAALARLRVFK
HKAKTGQVDRVQDAHTIIGKGLVAPTTDINQFAGMRVHLGPLVGTITGSFGKAKFKMDFS
AHDLDLKGVQEAIKGAQIELRYRRFIYDPKRK
>SBP2.1.homologue chromosome:24945 strand:+ positions:1-405 species:"RFAD-Pavlova lutheri-CCAC 0028" predicted_by: genewise
DKLHAADPIKARAKRRLVCGLRETVRSLRTGKARCVIIAHNIEQIDAEGALDDMVLEILK
LSRLKYNPMIEKHPDIQLEERDEPIPVLFAHTRRSLSKTLHRSMKSSVAAILNYDGANDE
FKKALRLAKERRELW
>SecS.1.homologue chromosome:22193 strand:+ positions:1-372 species:"RFAD-Pavlova lutheri-CCAC 0028" predicted_by: genewise
LANALALDLLRRAGAPSFGAALVLPMATGMSIALVLLALRKQRPSATHVLWPRLDQKACL
KAIILTGLTPEVIDGCIVGEQIETDMDALQARLDALGSERVLCVLSSTSCFAPRAPDKLL
PIAR
>SecS.2.homologue chromosome:22593 strand:+ positions:1-339 species:"RFAD-Pavlova lutheri-CCAC 0028" predicted_by: genewise
GRVDAVVQSTDKNLGVPVGGAIIAAVGKGPGAAASKALLKAIGGTYAGRASIAPIVDAFC
TMLYLGAEGYAALVVEREANMLFLAHAVGTVARAHGERLIVSGANPISIAVTL
>eEFsec.1.homologue chromosome:7950 strand:+ positions:1-720 species:"ROZZ-Chroomonas sp." predicted_by: genewise
PVQVAKQGDRVGMLVTQLDAKLVERSIVAAPGSVPTLSGLILSVERVRFHKAACASKRKY
HVTVGHSTVLAKAQFFTNIHGATSAASNPPVKTDEFDFSKEYLASDELHQTSVDVPAGTQ
WVYLDLDRPVVAPADSLVIGSVLDTDIHSNTCRLVFHGHVSAQIDKDDKEALAKLRVCKT
KQKMGSIKRVVDEYTVIGKDLFKKETDISMYIGLTVTLDGKKQGHIEGSFGSSGQFKVRF
>SecS.1.homologue chromosome:58035 strand:+ positions:1-600 species:"ROZZ-Chroomonas sp." predicted_by: genewise
LPLATGMSIAISLLALKKLRPGANRVVWPRIDQKTCLKAIVSAGCVPVVIENVLEGDEVR
TNVAAVEKTLAEDPSTILAVISTTSCFAPRIPERVVEIAKLCADANVPHIVNNAYGLQDI
TATRNLTKACTKGRVDCVIQSTDKNFMVPVGGAIIANFVNAPLYGEAQKVDLISEIKSMY
PGRASNTAVVDLFITLISMG
>SecS.2.homologue chromosome:2932 strand:+ positions:1-462 species:"ROZZ-Chroomonas sp." predicted_by: blast
LISMGETGYRKLLCERKVLFSEVLQQAKEVAAKHGERILNTSNNEVSMALTLDSFVNKDS
ETNAVLSNLGGMLFTRCCSGSRVVTCVANQKVGGIEFQGYGSHIDAYPHPYLAFACAIGV
TGDEVKIFMKRLDKTLKELRKHNGSRSRSLGSSA
>SPS.1.cysteine chromosome:4363 strand:+ positions:1-948 species:"ROZZ-Chroomonas sp." predicted_by: genewise
RLTSFSHGGGCGCKISPKNLEEILKSLPMMGLPVPPELLVGKENSDDAAVYKLNDSQAVV
FTTDFFMPIVDDPFDFGRIAATNAISDVYAMGANPILALAIVCMPVNKLPPKTISSILEG
GQSACTVAGIPIAGGHTIDGVEVIYGLAVVGVVDPAHVKKNSDARAGDVLVLSKPIGVGI
MSAALKSNQLSDIGYKQMVETTCKLNTPGPAIAKLAGVHAITDVTGFGLGGHGMEIARAS
NVNMNLDWDKIPVLDGVLTLAGLGNITGASKRNWQSYGHEIAFAGASDIERHLLTDPQTS
GGLLVSCSPDCVEEVL
>eEFsec.1.homologue chromosome:10693 strand:+ positions:1-477 species:"RWXW-Sargassum horneri" predicted_by: genewise
LNINVGVLGHVDSGKTSLVKALSSVLSTAALDKHPQSRERGITLDLGFSAFTVPAPQHIS
SSKYTHVQFTLVDCPGHASLIRTIIGGAQIMDMMLLVIDATKGMQAQTVECIVIGEAVMA
SGADVIVVLNKVDLIPREERGAKLRKTRRAIEAHLARTK
>eEFsec.2.homologue chromosome:10692 strand:+ positions:1-477 species:"RWXW-Sargassum horneri" predicted_by: genewise
LNINVGVLGHVDSGKTSLVKALSSVLSTAALDKHPQSRERGITLDLGFSAFTVPAPQHIS
SSKYTHVQFTLVDCPGHASLIRTIIGGAQIMDMMLLVIDATKGMQAQTVECIVIGEAVMA
SGADVIVVLNKVDLIPREERGAKLRKTRRAIEAHLARTK
>SBP2.1.homologue chromosome:11500 strand:+ positions:1-366 species:"RWXW-Sargassum horneri" predicted_by: genewise
EVDSLVFKMLQILFTFQERARITDPLKAKSKQRLVIGLREVLRGLKAGKVRLLIVAPNVD
AMGGKGGLDDKLMEIVATAEEKETPLVFALSMKKIGKALGKNIKVSTVAIYGFDGAHEQH
KE
>SecS.1.homologue chromosome:14021 strand:+ positions:1-843 species:"RWXW-Sargassum horneri" predicted_by: genewise
TDVGSIRDAVERCGADNVLCVVTTTSCFAPRLPDKVDEVARICAALGIGHVVNNAYGVQC
SKTCRLVNRAMAVGRVDAIVQSTDKNFMVPVGGAVVCGPDPSFIEQVGKSYAGRASVAPC
LDLFITLLSMGEEGWRRLLADREALIDPFRRRFRQVAEDNGERLLESGGNTISFAITLDT
LIEEKETGADGEQNGAAAEGASSRVSKLGSMLFTRCVSGTRVVARGQRKSVAGVEFEGYG
ASVKGYPHDYLTAACALGLSSAELDVFLVRLDKTIRKVKGK
>SecS.2.homologue chromosome:12696 strand:+ positions:1-510 species:"RWXW-Sargassum horneri" predicted_by: blast
MNNKSLEQAGNVVKASYIRQGEQALNGRKKLVTALLSNRRLPARGWDDAQIEYLLAELAL
MDSNNFVDNVGVGEREGRVYSSLVTRRHYRLSHGVGRSGDIAEVQPKAAGSSLLAKLCHA
LAGDALRLAGLLNSRACLVLPMATGMSLALTFSALRTSSKPGARVIVWPR
>eEFsec.3.homologue chromosome:2375 strand:+ positions:1-363 species:"ULXR-Scytosiphon dotyo" predicted_by: blast
FSVRGQGTILTGTVLTGEVKVNQLVELPALRLQKRVKSMQMFRKPVPVARAGDRVGICLA
SLDAKLMERGVVTTPGSVRPTSAAIALVQKVPAFTGQCLSGGYCHVSLGHSTAMATATFF
G
>eEFsec.4.homologue chromosome:58746 strand:+ positions:7-276 species:"ULXR-Scytosiphon dotyo" predicted_by: blast
MEVLNVNVGVLGHVDSGKTSLVKALSTVLSTASLDKHPQSRERGITLDLGFSSFTAVLPV
HLPTDQYSHLQFTLVDCPGHASLIRTIIGG
>SBP2.1.homologue chromosome:14179 strand:+ positions:10-408 species:"ULXR-Scytosiphon dotyo" predicted_by: exonerate
AGSSKAYVNQPPDQEVNDLVFEMLQLLYKFQERVRLSDPAKAKTRRRIVMGLREVLRGVK
AKKVQLLILAPNVDSAGGEGGLDDKVVELLDAAREGDTPVVFALSKRKIGKALGKTIKVS
AVGVYSFDGAHEQ
>SPS.1.unaligned chromosome:69167 strand:+ positions:1-632,807-1080 species:"ULXR-Scytosiphon dotyo" predicted_by: genewise
DDAAVVAPPSEPGALMVHTVDFFRSFVSDPFVFGQIAANHALSDVHAMGAEPLTALAIAT
IPFGGEAQVEGTLEQLLAGALKTLKEAGCSLVGGHTCEGADLALGLSVNGVARGGASSLL
GKGGAAPGDALVLTKAVGTGAILAAEMRGRATSPWVQPAIRSMLQSNGPAATVLRDHGAR
SCTDVTGFGVAGHLAEMLRAAPLRQHLAPTPLHLLPVLPGAIEVVDGGIVSTLQGQNERD
NVATVEMVASDDGRDEERGARFRLLFDPQTAGGLLAAVPRGRAETCVSALRQAGYGSAAV
IG
>SBP2.1.homologue chromosome:71755 strand:+ positions:1-348 species:"VKVG-Synura sp." predicted_by: blast
EIEDMIKVLLGKLSDFQSRALEKDPGIKAKKRFVLGLKQAITAVKTDRAKIVFVAPDTES
SEALDAKLQLLLEEAQSHSIPIMYCMSRRRLGKAVGSHMRQSVVTVYDADGVYDLY
>SPS.1.cysteine chromosome:1040 strand:+ positions:1-195,214-738,820-1092 species:"VKVG-Synura sp." predicted_by: blast
MRCGACGSKVSSQVLQKALRRVRQLIPTNSNIVSGITSKMADDAALIHPPGADHLLVHSI
DFFRAFTSDPFLFGQISAIHSLSDLHAMGATPVSAMALCVLPVSPPKQAEDILVHMLAGA
CQVLASESCALVGGHTSEAFEGDPSFAMGLSVHGIIHHHKILRKGPLLPNLSLVLTKALG
TGVLMAADMKGLIRGDSVATALTSMLRSSATASSILQRYGCRLCTDVTGFGLIGHLVEML
NRSQSMAELWLDKIPILPGAIELIKEGIVSSLHSQNGQHENMILNATAWRSSQQYFNYQL
LFDPQTCGGLLAGVPAENAEEIVEILQSNGY
>eEFsec.1.homologue chromosome:1958 strand:+ positions:1-477 species:"VYER-Sargassum hemiphyllum" predicted_by: genewise
LNINVGVLGHVDSGKTSLVKALSSVLSTAALDKHPQSRERGITLDLGFSAFTVPAPQHIS
SSKYTHVQFTLVDCPGHASLIRTIIGGAQIMDMMLLVIDATKGMQAQTVECVVIGEAVMA
SGADVIVVLNKVDLIPRQERDAKLCKTRRAIEAHLAQTK
>eEFsec.2.homologue chromosome:1957 strand:+ positions:1-477 species:"VYER-Sargassum hemiphyllum" predicted_by: genewise
LNINVGVLGHVDSGKTSLVKALSSVLSTAALDKHPQSRERGITLDLGFSAFTVPAPQHIS
SSKYTHVQFTLVDCPGHASLIRTIIGGAQIMDMMLLVIDATKGMQAQTVECVVIGEAVMA
SGADVIVVLNKVDLIPRQERDAKLCKTRRAIEAHLAQTK
>eEFsec.3.homologue chromosome:1956 strand:+ positions:1-477 species:"VYER-Sargassum hemiphyllum" predicted_by: genewise
LNINVGVLGHVDSGKTSLVKALSSVLSTAALDKHPQSRERGITLDLGFSAFTVPAPQHIS
SSKYTHVQFTLVDCPGHASLIRTIIGGAQIMDMMLLVIDATKGMQAQTVECVVIGEAVMA
SGADVIVVLNKVDLIPRQERDAKLCKTRRAIEAHLAQTK
>SBP2.1.homologue chromosome:12843 strand:+ positions:1-318 species:"VYER-Sargassum hemiphyllum" predicted_by: genewise
QERARIADPVKAKAKQRLVMGLREVLRGLKAGKVRLLIVAPNVDAMGGKGGLDDKLMEIV
AIAEEKETPLVFALTMKKLGKALGKSIKVSTVAVYGFDGAHEQHKE
>SecS.1.homologue chromosome:12928 strand:+ positions:1-1194 species:"VYER-Sargassum hemiphyllum" predicted_by: genewise
LVARRHYRLSHGVGRSGDIAEVQPKAAGSSLLAKLCHALAGDALRLAGLVNSRACLVLPM
ATGMSLALTFSALRTSKPGARAIVWPRMDQKSCFKAMIAAGLTPIVVDNIVEGDAVVTDV
GGIRDAVERCGADNVLCVVTTTSCFAPRLPDKVDEVARICAVLGIGHVVNNAYGVQCSKT
CRLVNRAMAVGRVDAIVQSTDKNFMVPVGGAVVCGPDPSFIEQVGKSYAGRASAAPCLDL
FITLLSMGEEGWRGLLADREALIDPFRRRFRQVAEDHGERLLESGGNTISFAITLDTLME
EKETDASGEQNEATAEGAPSSVSKLGSMLFTRCVSGTRVVARGQRKSVAGVEFEGYGASV
KSYPHDYLTAACALGLSSAEVDEFLVRLDKTIRKVKGK
>SecS.2.homologue chromosome:12929 strand:+ positions:1-405 species:"VYER-Sargassum hemiphyllum" predicted_by: genewise
RRRFRQVAEDHGERLLESGGNTISFAITLDTLMEEKETDASGEQNEATAEGAPSSVSKLG
SMLFTRCVSGTRVVARGQRKSVAGVEFEGYGASVKSYPHDYLTAACALGLSSAEVDEFLV
RLDKTIRKVKGKRAG
>SPS.1.unaligned chromosome:4468 strand:+ positions:4-429,514-801 species:"VYER-Sargassum hemiphyllum" predicted_by: blast
GADPTTALAIVTVPFGGEAQVEGTLEQLLAGALRTLREAECLLVGGHTCEGAEIALGLSV
NGVKGGAKAGDALVLTKAVGTGAILAAEMRGRANSRWVQSAVRSMLQSNGPAAKVLRDHG
ARACTDVTGFGVAGHLAEMLRTPPITAEIGLGLLPVLQGAVEVVEEGVVSTLQGQNERAE
GKSDLKTEMEERRQDARFRLLFDPQTAGGLLAAVPSDRAQACVAALRGDGFEFSVIIG
>eEFsec.1.homologue chromosome:15657 strand:+ positions:1-477 species:"YRMA-Sargassum thunbergii" predicted_by: genewise
LNINVGVLGHVDSGKTSLVKALSSVLSTAALDKHPQSRERGITLDLGFSAFTVPAPQHIS
SSKYTHVQFTLVDCPGHASLIRTIIGGAQIVDMMLLVIDATKGIQAQTVECVVIGEAVLA
SGADVIVVLNKVDLIPRQERGAKLCKTRKVIEAHLARTK
>SBP2.1.homologue chromosome:104190 strand:+ positions:1-366 species:"YRMA-Sargassum thunbergii" predicted_by: genewise
EVDSLVFKMLQILYTFQERARIADPVKAKAKQRLVMGLREVLRGLKAGKVRLLIVAPNVD
AMGGKGGLDDKLMEIVATAEEKETPLVFALSMRKLGKALGKNIKVSTVAIYGFDGAHEQH
KE
>SecS.1.homologue chromosome:17695 strand:+ positions:1-1224 species:"YRMA-Sargassum thunbergii" predicted_by: genewise
GEREGRVYSSLVARRHYRLSHGVGRSGDVAEVQPKAAGSSLLAKLCHALAGDALRLAGLV
NSRACLVLPMATGMSLALTFSALRTSKPGARAIVWPRMDQKSCFKAMIAAGLTPIVVDNI
VEGDAVVTDVGGIRDAVERCGADNVLCVVTTTSCFAPRLPDKVDEVARICAALGVGHVVN
NAYGVQCSKTCRLVNRAMAVGRVDAIVQSTDKNFMVPVGGAVVCGPDPSFIEQVGKSYAG
RASAAPCLDLFITLLSMGEEGWRRLLADREALIDPFRRRFRQVAEDNGERLLESGGNTIS
FAITLDTLMEEKESGAGGEQNGAAAEGVPSRVSKLGSMLFTRCVSGTRVVARGQRKSVAG
VEFEGYGASVEGYPHDYLTAACALGLSSAELDEFLVRLDKTIRKVKGK
>SPS.1.unaligned chromosome:105683 strand:+ positions:1-810 species:"YRMA-Sargassum thunbergii" predicted_by: genewise
GLSLVQTTDFFYPLVDDPFMQGKIACANVLSDLYAMGVTDCDNMLMLIAASNKMSEKERD
TIMPLVMRGFKDCAEEAGTQVTGGQTVINPWLTVGGVATTVCQPNEYILPDNAVVGDVLV
LTKPLGTQVAVNAYQWLDQPERWNRIKLVVNEDDVRKAYQRAMFSMARLNRVAARLMHKY
NAHGATDITGFGLLGHANNLAKVQKNEVGFVIHNLPIIAKMAAISKACGNMFGLLQGHSA
ETSGGLLIALPREQAAAFCKDIEKQEGYQS
>eEFsec.1.homologue chromosome:25409 strand:+ positions:1-96,127-198,259-732 species:"QPDY-Coleochaete irregularis" predicted_by: blast
SKFHVTVGHDTVMAQVMFFAADIAGHNSEPPSDFDFGQAYRYQDELVLVGGGDEPPPQQW
ALLTFDSPIICPNNSLLIGSKLDTDIHSNTCRLAFYGRICTAINPHDQPSLQRLRVFKVK
RREGVLDRVVDANSIIGRGLFKKETDMTLFLNLRVTTPSGDQGVIVSSFGKSGKFKVNFK
SGVPQSFLDPASSGSKTLILEFRRFIFDPSKAMM
>pstk.1.homologue chromosome:2958 strand:+ positions:1-552,580-888 species:"QPDY-Coleochaete irregularis" predicted_by: blast
MPLILICGQPCSGKSTAAATLCEALRATLQRDSAVVELLDEPSLNLDRNDDYKDGPSEKN
LRGLLRSAVDRTVSREKFVIVDSLNNIKGYRYELWCLAKGVGTRYCLLHCDVSQQQAVEW
NLERRERGMPSYNDSIMHDLVRRFERPDNRNRWDSPLFELHPATESADEGKATLMRLVTA
MQGDVRELQPTIATQNVKLSSTNLLYDLDRATQEVISVLLQAQGSSVEIGEGLPPVHLQR
SVGLPELRRHKRTFLKLQSQTPLSGPPPPMDVMSAKRMFIDYLNREL
>SBP2.1.homologue chromosome:28283 strand:+ positions:10-429 species:"QPDY-Coleochaete irregularis" predicted_by: genewise
PDVHIRYCRQVITTELNSAVMGLLGELVRFQQRTRNTDPLKAKRKQRLMVGMRETVRVIR
TGRAQCVVIAPNIEEVTGAGGLDDMLEELIALAQSKSMPVVFALTRHRLAQALGCKKGVK
VSCIGICDYSGANDMYKEVI
>SPS.1.cysteine chromosome:30692 strand:+ positions:7-2241 species:"QPDY-Coleochaete irregularis" predicted_by: genewise
PVVKDLVLVGGGHSHVAVLKSFGMKPMPGVRITLVTRDVHTPYSGMLPGLIAGHYEYDDC
HIDLRPLANFARSQLLHAVAEGIDSKEKLVFLKDRPPVKFDILSINIGITPKMALPGAEQ
HVLPVKPIDSFYARWQSIRERIIQAASAKRSGRATPLNIAVVGGGAGGVEILLAMQYRLS
LDLESHGLNPKEDLKFVLFARALLPNHAPRVSSIFRRIFDERGISIVPMAAAEVRANEIV
CVDGSVHPFDECIWCTQGQAASWLRTTDLDVDADGFVCVRDTLQSTSGDAIFAAGDIHSS
ATHPRQKSGVIAVRQGPPLTENLRRALAGEPLKPFQPQKSALALISTGDKYAVASKGFLS
WEGGWLWSVKDRIDRSFMAKFNDLPAMETVSTPPPPPPAAGSLASSEAAALMLGSVGMRC
GGCGSKVGSGILSRAIRRLNVTKGSEVLIGLDAPDDAAVIRVPPGKVLVQTVDFFRSFLN
DPFVFGSIAANHALGDCHAMGAQPLSALAIATVPFGREEKVEEELFQMLAGGVRVLEAAG
CSLVGGHTAEGRELSLGFSVSGVADEAELLRKGGMSPGDVLLLTKPLGTGVLMAADVRGR
ARGRWVDAAVHSMCVCSARAAQLLRESGASAATDVTGFGLLGHALEMARASDVDIDLGLD
DLPLLEGALSCVQQGILSTLHPANAQLEPVIQNIEEATSHPRYQLLFDPQTAGGLLASLP
AAAAASCIESLRGAGYKSSAIVGRV
>eEFsec.4.homologue chromosome:40614 strand:+ positions:1-357 species:"VQBJ-Coleochaete scutata" predicted_by: blast
SNACRLAFYGKRATPIDPNDKAALQKVRVFKTKRREGTIERVVDAHTVIGRGLFKKETDL
PLFLTLRVSTPAGDVGIIQSSFGKSGKFKVHFPDGIREQTTPPPPGSNRLVLEFKRYVF
>eEFsec.1.homologue chromosome:120806 strand:+ positions:1-420,487-1008 species:"JKHA-Cyanoptyche gloeocystis" predicted_by: blast
RERSGPFLFVLDHCFAIKGQGTVMTGTVLAGSVGIGDTIELPALKQQKKVKSLQMFRRPI
TSAHQGDRVAICVTQLDASLLERGLACHPGTVPTFSAAILSVSKIRYFKSPVLSRKAKYH
ITIGHSTVMATAIFFGASPPKNLSISAEKFDWSREYHFHPELLDGGPGSFALLEFETPIT
APHNSVAIGSRLDADIHLNQCRLAFTAKLLHPLDTATPAALKICKWKERVGTIDRTVDDF
VVIGKDLFKKETDMQPFIGVKITRGSCVGQIESSFGKSGKFKVYFPNGGQLALAKDKDSS
LTKLVMSFKRFLFD
>eEFsec.2.homologue chromosome:114658 strand:+ positions:1-519 species:"JKHA-Cyanoptyche gloeocystis" predicted_by: genewise
RVLNINVGILGHIDSGKTSLVKALSTHLSTAALDKHPQSQERGITLDLGFSACVLDIPPH
LETLPYEKLQFTLVDCPGHASLIKTIIGGAQIIDMMLLVIDVTKGIQTQTAECLVIGEIT
TDDMIIVLNKCDLLPPETRQQQTGKSKARIQKALAATKFRDAPYVAVSASPGG
>pstk.5.homologue chromosome:116416 strand:+ positions:7-699 species:"JKHA-Cyanoptyche gloeocystis" predicted_by: blast
LLVLCGPPAVGKSTVTRLITQELPTNAKNFLPNLRTKTISLDDIHKGIDQRADEDFRVVL
RKVRESALHEARVLLERRDWHTGALLVIIDDNMYYRSMRYPYYKLAAKYRAGFCVAEVRC
SLETALARNEQRAAPVDPHTVHRMFERFEGPDPARHHWESNSFILDTESSDPSVPWLKII
ETFSHPAVSPADDAYSTLQKEVDRASTRRSFVHQADLCLRKVISNLITHSP
>SecS.1.homologue chromosome:118438 strand:+ positions:4-651 species:"JKHA-Cyanoptyche gloeocystis" predicted_by: blast
VPHVVNNAYGVQSSRTMAKISKACRRGRVDVVVQSTDKNFLVPVGGSILASDSNAPIDAI
NALYPGRASAAPAIDLFITLLSMGTAGLRALLRERDALLPYMRDALSQLATRYGERLLAT
PHNPISLAMTVDTFDTFLGSMLFSRCVSGTRVVCRGKTQHIDGTAFINYGAHCDEPRNNY
LTAACAIGIRKADIDTFIKRLDRAMAHHRRNSFKSS
>SPS.1.cysteine chromosome:31886 strand:+ positions:76-996 species:"JKHA-Cyanoptyche gloeocystis" predicted_by: genewise
MQVALTELTAGQGCGCKIPPQLLERVLAHMPKCTDDAVLVGTDTSDDAAVYQLTPDLALI
DFFTPVCDEPYAFGQVAAANALSDVYAMGGTPTTALSVVAFPLARLPLSVLEDIMRGAHD
KVREAGIHILGGHSINDNEPKFGLAVTGVVHPDRVLRNSTARPGDALVLTKPLGVGILAT
AAKRRVATPEQTSAAIAIMAALNNTAAKVMLSLPVLPSACTDVTGFGLLGHLVQMMRASG
TSASICYSSVPIIPAAPNLAALGCVPGAATANAQHVADAVSFDASVDPLARTILCDPQTS
GGLLISI
>eEFsec.1.homologue chromosome:8646 strand:+ positions:16-501,604-690,748-1224 species:"POOW-Glaucocystis cf nostochinearum" predicted_by: blast
AATGAVDLETLVAVMRASAPRPRRSGAGPFLFAVDHCFPIKGHGTVMTGTVLSGTVRVND
TVEIPTLKLQRKVKSMQMFKQQVSTAAQGDRVGVCVTQLDSKLLERGLCSAPGLVPTFST
AIASVNRIRYFKYQVVSKKTKFHGTVGHTTVMATAIFFSHRPTAGTDAGVAKFAWDAEYQ
YYGQLPDPPSSAQCACPLFAVLYLESPVTAPIGSLVIGSRLDSDIHLNACRLAFYGHILQ
AVDAPGATTPSAPPSLERLKICKHKQRQGAVDRTVDTVIGKDLFKKETDMTIFVGLKVAR
PGCAELGVIESPFGKSGKFKVRFSGGGQLVLAKVPESAALVLYFKRYLFD
>eEFsec.2.homologue chromosome:44757 strand:+ positions:1-336 species:"POOW-Glaucocystis cf nostochinearum" predicted_by: genewise
SQERGITLDLGFSAFTTALPSHLADLGYDQLQFTLVDCPGHASLIKTIIGGAQIIDMMLL
VIDVTKGIQTQTAECLIIGEVTTDVMVIVLNKVDLLPEAKRSEQVEKVKARV
>SBP2.1.homologue chromosome:56099 strand:+ positions:1-414 species:"POOW-Glaucocystis cf nostochinearum" predicted_by: blast
YCHQVVTQSLNRVVVDLLKELMRFQNRTKLLDPLNAKRKRRLVFGLREVHRGVTTGKVKC
VIVAPNIDEITSQGGLDSIVYSILELCERKEIQVVFALSRNRLGKALGKALRISCVGVHN
ADGAYDLYKQMIALARQG
>SPS.1.cysteine chromosome:4972 strand:+ positions:1-738 species:"POOW-Glaucocystis cf nostochinearum" predicted_by: blast
ASVKLTKYTKGMGCACKLRPQALAQVLANLKAPKDPRILVAIDTSDDAAVYRIDDATALI
QTVDFFTPVCDDPYDFGAIAAANALSDVYAMGGTPTLALSIVGFPSARLPLQVLQRILEG
AQDKTTEAGVAIVGGHSIDDIEPKFGLSVTGFCHPDKILRNSTARPGDELVITKPIGTGI
LTTAIKRGIATPEQTAAAVRVMATLNKTAAEVMARFPVHACTDVTGFGLLGHLREMSAAS
RCDAVV
>eEFsec.1.homologue chromosome:11660 strand:+ positions:19-1020 species:"PQED-Gloeochaete wittrockiana" predicted_by: blast
ILNVNVGILGHIDSGKTSLAKALSTTLSTAALDKHPQSQERGITLDLGFSSFSVPIPEHL
KQNPFDVLQFTLVDCPGHASLIKTIIGGAEIIDTMLLVIDVTKGIQTQTAECLVIGEVTT
DDLVVVLNKIDQFPLKTRPAQIEKVKNRIQKALAPTKFASAPFVPVSAAPSTTDDVTTTD
DVTTSGGSQQQPDVTRLLELLTSRVRIHCFPIKGQGTVLTGTVLSGSVHVNDTIEIPALK
IQKKVKSLQMFKRPVKSAMQGDRVGVCVTQFDSKLIERGLASSPGLVMSISSAIASVNKI
RYFKGEVLSKKTKYHVTVGHVTSMATVMFLSESP
>eEFsec.4.homologue chromosome:47281 strand:+ positions:1-468 species:"PQED-Gloeochaete wittrockiana" predicted_by: blast
QFALLTFETPVIAPLGSILIGSRLDADIHVNACRLAFSGNLLEAVDPSNEHQALSSLKVF
KWKTREGIVDRTVDDYTVIGRDLFKKETDIQLFVGLKLERSLGEGVSIGVIESSFGKSGK
FKVHFPQGGQTALAKVPGSQKLVLQFRRYIFDAKKK
>SBP2.1.homologue chromosome:49331 strand:+ positions:31-369 species:"PQED-Gloeochaete wittrockiana" predicted_by: blast
KKLTKRLFKVIKKAAKAKALRRGVKEVVKAIRKKEKGFAIIAGDISPIDVITHLPLLCEE
AEIPYVYVASKDELGAAGNTKRPTSCVFLPRKDGTDFLDAYDECITEVKTVQE
>SecS.1.homologue chromosome:10276 strand:+ positions:1-363 species:"PQED-Gloeochaete wittrockiana" predicted_by: genewise
GLRRLLKEREELYPYMKQQLTSFAERVGECLLDTKHNPISFALSLDAIARRTASKGNLTA
LGSMLFTRLVSGTRIVGAGASKATTINGVTFASYGSHHDTYPHTYLNVAFLVRLEKCMRE
Y
>SPS.1.cysteine chromosome:12158 strand:+ positions:1-948 species:"PQED-Gloeochaete wittrockiana" predicted_by: blast
GCACKLRPQALAKVLASLAAPTDPDVLVATETSDDAAVYRIDDNIALIQTVDFFTPICDD
PYDFGAIAAANALSDVYAMGGVPKLALSIVGFPSGRLPMEVLQRILEGAQDKAREAGVSI
VGGHSIDDTEPKYGMAGAGKVLRNSTAKVGDHLVLTKPIGTGVVTTAIKRGIASKEQEKR
AVANMTTLNKTAAEVMGQYSVHACTDVTGFGLLGHLREMTMGSKVDVSVYADAVPLLEGA
LELATADVVPGGSLNNMDFVKEQVMYEADVAHPLRLLMCDAQTSGGLLIAVPGEEAGALV
QSLRDAGVAGAMDIGQ
>SBP2.1.homologue chromosome:33289 strand:+ positions:31-375 species:"QFND-Cyanophora paradoxa-CCAC 0074" predicted_by: blast
KKLTKKLLKLCKRAAKSKGLRRGVKEVVKAIRKKEKGLCIIAGDISPIDVITHIPILCEE
SDIPYIYVPSREELGTAGGTKRPTSCIFLPTKAAAEYQEDFDAATEEVKANAATF
>SBP2.1.homologue chromosome:33551 strand:+ positions:31-375 species:"YTYU-Cyanophora paradoxa-CCAC 0091" predicted_by: blast
KKLTKKLLKLCKRAAKSKGLRRGVKEVVKAIRKKEKGLCIIAGDISPIDVITHIPILCEE
SDIPYIYVPSREELGTAGGTKRPTSCIFLPTKAAAEYQEDFDAATEEVKANAATF
>eEFsec.1.homologue chromosome:20740 strand:+ positions:1-1626 species:"AZZW-Chlorokybus atmophyticus" predicted_by: genewise
GILGHVDSGKTSLARALSRVVSTAGLDKHPQSALRGITLDLGFSAFTVPAPEGLSGVSWP
PCDEVQFTLVDCPGHASLIRTIIGGAQIIDIMMLVVDVTKGVQTQTAECLVVGEISPTKN
MLVVLNKTDMLPADSKNVAIEKMKKRLKATLKATKFADAEMVAVAASPGGDEGQEPKPVG
VDSVVQALTALVKQVDRTAAKDEPFLFAIDHCFPIKGQGTVLTGTVLQGAVAVNQTIELP
MLKLQRKVKSMQMFRRPVSNASKGDRVGVCVTQLDSKLLERGLAVQTPIIQRYTLALRLT
ALISTYAAPGTVPTISACMASVSRVRFFKGRIASKGKFHVTVGHTTVMAETLFLSRQRDE
HQKASPDAREAVFDFAQDYSYLDELSEDTASAQELWALLTFEQPITCPRNALFIGAKLDA
DVHANACRLAFHGRIAAIIDPNDKSDLQQLRVYKVKQRQGVIERVVDSTSVIGKNMFKKE
TDINLFSNLQVTAAGGRSGVIQGSFGKSGKFKVVFRDGIPPDSAGQMLELRFKRYVFDPH
KR
>pstk.1.homologue chromosome:18916 strand:+ positions:4-795 species:"AZZW-Chlorokybus atmophyticus" predicted_by: blast
ASVVVVAVVGLPGVGKSTLVRSLQEYLDAEPSGVRLVPVEFDKYYTGNAALSQGQRFSPT
AWKEGRQAALNAVEQASVCKGDDERVLVVADDVNHLRSMRRDIRGIAIQNNAAYMQLWVK
SPLTEVLARNRMRHQSCRVPEEVIVKLARAFEPPGPMRFEREKPTVDWLNEMNAAESPAV
VGQRLWQRISAMWGPPCKPCETEAERQKKIDTGRAANAASAMHNADIQCRRLIHEALQYV
LESDKALVAKRLNEAKKTLLQQLR
>SBP2.1.homologue chromosome:345 strand:+ positions:4-483 species:"AZZW-Chlorokybus atmophyticus" predicted_by: blast
STSPAKPTTYIGPDVNIRYVDQIITTELNKAVLSLLAELLRFQERATAKDPIKAKKKRRL
VFGLREVAKSLRTKRARCIIVTPNIEEITSEGGLDCTVDSILAAAKASEVPVIFALTRSK
LGQVIGRRARVSIVAVFDYDGADLLFKEAMALANQGREEW
>SecS.1.homologue chromosome:1230 strand:+ positions:1-1032,1165-1416 species:"AZZW-Chlorokybus atmophyticus" predicted_by: genewise
KALLANRRMPQTGWDDHTIEILLQELAAMDSNNFPGSAGVGEREARVYSALVLRRHHGMA
HGIGRSGNITEDQPKAAGSTLMAKLCNLLAQDALTTAGFGDIGSITLCLLALKQLRPAPR
YVLWPRIDQKTCIKCVAAAGLEVAQVVPNIIEGDQLRTDLARVEAELTRVGAENVLCMLT
TTSCFTPRAADSVIEVAKLCSKAGVAHVINNAYGVQSRELCKLITAAWRRGRVDAVVQST
DKNFMVPVGGSIVIEGKKSHALVPRVNELYPGRASSSPLLDLFITLLSMGKTGFLRLLEE
REELYVYMKTKMSEVARQYGERVLETPGNPISLAMTVSLRHTTTHEAPSSPKALTMLGSM
LFSRNVSGTRVIAQGENKTVCGMKLQGFGASHDRYPVSYLTAAAAIGTTKQEVELFLDRL
SKCLHELR
>SPS.1.cysteine chromosome:21270 strand:+ positions:22-1932 species:"AZZW-Chlorokybus atmophyticus" predicted_by: genewise
RPPILYDVLSLDIGSTPSSKGVENASEHTTPVKPIYSFGARWHPLIARVVAATKPMCIAM
VGGGPAGVELTLSMDHRLRKELQAVGKPPDLISFSLFTRSKLLSRYNETARSKMARILKQ
RGVAVHSNTQIARVAEGVLYSADGTSFPFDECIWCTQASAQEWLGSSGLASDPDGFVYVD
ECLQAVKQLGVFAAGDVSASLIHPRPKAGVFAVRAGPPLAENLRRALLNQPLLPYVPQTN
YLSLIGDQYALAHRSGWCFEGGWLWTVKDYIDRAWMAKYTNLPAMQNQQPQLPAVAVASG
AHALSAITTAPMRCGGCGSKIGSSVLSRVLARLDVPTRPEVLVGLDSPDDAAVVKIPDGM
VTVHTVDFFRSFIEDTYTFGSIAANHALGDCYAMGAQPLTALAIATVPHGLDSKVEEELY
QLLAGALQVLKSAGCALVGGHSAEGIELSLGFSVTGVIDPTQLMRKGGMQVGDVLIITKP
IGTGTLFAADMQSKARGSWISEAVASMLQSQQDAGSVFMKHGASACTDVTGFGLLGHLVE
MIKASQVDVSFNVSALPILTGAVECTHLGIFSSLHPDNIRLSRAISNIGEASSAAAYPLL
FDPQTAGPLLASVPAEEADSCLSALRQAGYTQAAVIG
>eEFsec.1.homologue chromosome:599 strand:+ positions:1-954 species:"BFIK-Entransia fimbriat" predicted_by: genewise
GPFLFAVDHCFPIRGQGTVMTGTVLCGTVTVNDTIEIPSLRASKKVKSLQMFHRPVRVAS
QGDRVGICVPPLISLLGLQAAPGTVPTMHAAVACVERIRFFRGGIHSKAKFHVSAGHSTV
MADVLFFAPASPADGRLAPPAAGAPDRGWPALDLDCEYEYRDELLGSEPHVASTSSAVGS
GGGIANGLRECGPGAQWVLLSFETPITCPGDALIIGSRLDANIHTNSCRLAFHGHLVAPI
DPSDLPRLRVFKTKRREGFVDRYVDGTTVIGRGLFKKETDISSFLGLKVTTANGEEGTIQ
SPFGKSGKFKVFFPRGVT
>eEFsec.2.homologue chromosome:21304 strand:+ positions:1-453 species:"BFIK-Entransia fimbriat" predicted_by: genewise
RVMNVNVGLLGHIDSGKTSLARALSTHLSTASLDKHPQSTERGITLDLGFSSFLVDPPPH
LAHLPYTKVQFTLVDCPGHASLIRAIIGGAHIIDIMLLVVDVTKGVQTQTAECLVIGEIA
PCSEMVVVLNKTDLLPEATRPMEVEKMKKRL
>SecS.1.homologue chromosome:4651 strand:+ positions:1-1152 species:"BFIK-Entransia fimbriat" predicted_by: genewise
MNAANLALAEGLVRPSYVRQGAQSIAKRENMVKSLLSRRRMPEDGWDDATIEMLLADLAA
MDSNNFPGGVGVGEREGRCFSQLVRRRHYGLTQGIGRSGNITDEQPKAAGSTIIARVTNL
LVADACNIAGLHGVGAVTVLPVATGMALVLALLALKAKRPPTARFVLWPRIDQKTCIKAV
AAAGLELVVIPNVLEGDELRTDLAALEAAILSRGSDAIVAVFSTTSCFAVRAMDKVEEIA
ALCRRHGVGHIVNNAFGLQSASICSAISRAWRRGRIDAVVLSTDKNFLVPVGGAVVAAGG
GDTSLVAAINALYPGRASITPLLDVLMTLLSMGSKGWRSVLQQREQLYPYMQTRMAEVAA
AHGERLLHTSSNPISLAITLASLS
>SPS.1.unaligned chromosome:25279 strand:+ positions:1-960 species:"BFIK-Entransia fimbriat" predicted_by: genewise
VGAAVLARVLGKLELGPPREEVVVGMDHPDDAAIVLLPPGKLGVHTVDFLRCFLDDPFTF
GEVAANHALGDCYAMGAEPVTAMAMVTVPYGVDSKVEGDLYQLMAGALKALRPANCSLVG
GHTGEGPELALGFSVHGAINEGEILRKGGMQPGQSLILTKPLGTGVVFAAHMRGKARAAW
LDAAVESMLLSSKKAAEVLRAHRVTACTDVTGFGLIGHLLEMARASHVDVRMNPSAVPFL
PGAFKASTAGIASSLLPSNLKASQAVSNASDTSAFPWYPLLFDPQTAGGLLATVPHERAG
DCCAALVTAGYKHAAIIGQV
>eEFsec.1.homologue chromosome:30844 strand:+ positions:1-798 species:"FQLP-Klebsormidium subtile" predicted_by: genewise
KKVKSMQMFHRPVQRAIQGDRVGLCVTQLDAKTIERGLAAEPGTVPTISGALARVHKIRY
FKGRIPSKAKFHVTAGHSTVMAETCFFSSETDPSASGSAELESLNEGAFDFERDYRYQEE
LLDEEATVSGQDDEPTKKPGSQWVLLTFETPITCPLGALLIGSRLDTDIHTNTCRLAFHG
RLLQVMDPRDKDALQKLRVFKTKRREGVVERYVDEYTAVGRGLFKKETDISQFVGLRVTT
EAGEEGTIQSSFGKSGKFKLHFPGGV
>SecS.1.homologue chromosome:6859 strand:+ positions:1-966 species:"FQLP-Klebsormidium subtile" predicted_by: genewise
DLSMMDSNNFLDNVGMGEREAKCASPLVWKRHYGMAHGIGRSGSITDEQPKAAGSTLLAK
LSNALVKDAMEVGLKDIGAVSVLPLATGMTLMLSLMALRKRRPPAARYVLWPRIDQKSCP
KCILAAGLKVVVIPNRLEGDQLRTDVAAIQAKIAELGCDHIVCVLTTTSCFATRAPDQVE
EVAKLCQQLGVGHIINNAYGVQICRSITQAWRRGRVDAVIQSTDKNFLVPVGGAVVAAGT
RDCSLVDAVNRAYPGRASMSPLMDVFITLLSLGKKGWTKVLADREVTYAYLKQRLTHVAE
AQGERLLHTPDNPISLALTLTT
>secp43.355.homologue chromosome:24201 strand:+ positions:2518-3459,3484-3522 species:"EWXK-Thyrsopteris elegans" predicted_by: blast
MVANPGQLQQFLQHQRQQAQTSAVFQRKLMGMGSSGPMGNFGGVGIPVSGGTPGGLGSMV
GLNGMNNVAGMAGINNMSASMSGISSLGNAGQLPGMVAMGQSAGLSSLIGQQLRPGNLTA
AQMALSSKGHLVQGRGGRNAAGRNPVENLSTVNASNQVHMSTGLPMSGPSLSRVGRAGLT
PIQHATSPKVATSSVLSITGQPFYLNSQQLSSQQQLNLQQLNSLPQNTTQQSQLTPPQQA
GLMMMQQQQQQQQQQQQQQQQQQQQQQQQPSNLQQQLNPQQLKSSQLLSPESSGNSQLQQ
QQQTTSQGQVSPSTSSNSQQLVAGDLE
>SBP2.4.homologue chromosome:5999 strand:+ positions:100-159,193-366,394-429 species:"AEXY-Blasia sp" predicted_by: blast
KAAVNKSLKRGVKEVVKALRTEPIGVVILAADISPLDVISHIPVLCEDHGIPYVFVTSRA
ELGAAGATKRPTSVVMVTSEDGDEEDFSKV
>SBP2.1.homologue chromosome:134476 strand:+ positions:307-666 species:"CHJJ-Lejeuneaceae sp" predicted_by: blast
QRLIKLAENRAKGDPLDAIKRPLSVISGINHVTSLVESDRAKLVIIANDVDPVELVLWLP
TLCRKKNIPYVIVKGKSRLGQLIGKKTTSVVALPEPRKEDKQELTNLVTIARERYNDETE
>SBP2.4.homologue chromosome:118629 strand:+ positions:46-147,175-426 species:"TFDQ-Monoclea gottschei" predicted_by: blast
MKKIYKTIRKAAKQNTLKRGVKEVVKTLRKSPPSIVIIAGDISPMDVISHLPVLCEDHNV
PFIFVTSRAELGAAAKTKRPTSVVMIMEKPEGKKSKDKSADKEGEDDGEAFGESYASL
>eEFsec.50.homologue chromosome:14527 strand:+ positions:1-831 species:TGKW-Frullania predicted_by: genewise
VGTAGHIDHGKTSLLQALTGQAGDKRREERERGITIDLGYLYAPLASGAALTGFIDVPGH
ERFIHNMLAGAQGIDLVLLVVAADDGVMPQTREHLAIVELLGIPQALVAISKCDRVEPAR
RIQVRAEIQALLASGPYAQAPLIEVSSVSAEGIETLRQALLRAQDEVRRRSDEGGFRLAI
DRAFNVPGSGIVVTGTALSGHVRSGDTLALGPTGKAVRVRGLHAQNQPGNEAFAGQRVAL
NLSAERLTLEQIHRGHWLQSEWLHAPTQRLDIELQLL
>SPS.1.cysteine chromosome:138748 strand:+ positions:1-942 species:TGKW-Frullania predicted_by: genewise
IRLTQYSHGAGCGCKISPQVLEVILAGSGAQNLDPKLWVGNASRDDAAVYAIDEERGVVS
TTDFFMPIVDDPYDFGRIAATNAISDIYAMGGDPIMAIAILGWPVNVLAPEVAREVIRGG
RAVCDAAGIPLAGGHSIDAPEPIFGLAVTGLVDKRHMKRNDTATADCKLYLTKPLGIGVL
TTAEKKGKLRSEDVGLARDWMCTLNKPGSRFGKLAGVTAMTDVTGFGLLGHLVEMADGSG
LTARIVYEQVPRLPAVEYYLDLGCVPGGTLRNYDSYASKVGPLRELHKRVLCDPQTSGGL
LVAVTAEGEAEFLA
>SBP2.1.homologue chromosome:14402 strand:+ positions:262-318,346-639 species:"UUHD-Porella pinnata" predicted_by: blast
QRKARLVSEAKLKAEKKEVFGLNHVTKLIEEKKAKLVVIANNVDPIELVVWLPNLCRKLD
IPYCFVKGKSALGRLVHQKNAAVVALTDVRKEDEGEVNNLAAAFRTHFNENKELGKL
>SBP2.2.homologue chromosome:6361 strand:+ positions:211-234,253-309,337-618 species:"UUHD-Porella pinnata" predicted_by: blast
LFKLLKKYQRKARLVSEAKLRAEKKEVFGLNHVTKLIEEKKAKLVVIANNVDPIELVVWL
PNLCRKLEIPYCFVKGKAALGKLVHQKNAAVVALTEVRKEDENELNNLASAFRSHFNDNK
E
>eEFsec.1.homologue chromosome:36310 strand:+ positions:1-1038 species:"KYIO-Mesostigma viride" predicted_by: genewise
LNINVGILGHVDSGKTSLARAISTEISTAALDKNPQSVARGITLDLGFSAITRPFPPELA
SLNEHYDCLQFTLVDCPGHASLIRTIIAGAQVIDIMLLVVDVTKGIQTQTAECMILGEVS
PTEHLIVVLNKMDLLAPDIRNTQIEKVSKRITATFRAQRSRFAELLIVPVSASPGAGEAG
ATPEGLETLIQALCSRVKGPRVIKPGSFLYQIDHCFQIKGQGTVLTGTVLQGCVSQNDTI
ELPELKMQRKVKSMQMFHRPVSRACQGDRVALCVTQLDAKLMERGIAATPGSVLTYSAAV
AHVTKVKYYKAPITSKSRFHVTVGHATVMAEVSFFRDVGGSTTSGP
>eEFsec.3.homologue chromosome:35339 strand:+ positions:1-438 species:"KYIO-Mesostigma viride" predicted_by: blast
AILRFLTPVTGPLGALLIGSKLDTDVHTKSCRLAFYGNLMLPLDTENPAELQKLRIFKKK
RKQGVIERHVDDRTVIVRDMLKKDSDASRYTGMRVTSETGEEGSILGPFGQSGKLKVHFP
RGIAHPPEGQKGGGKIFLDFKRFVHD
>SecS.1.homologue chromosome:718 strand:+ positions:1-429 species:"KYIO-Mesostigma viride" predicted_by: blast
IKAVASAGLELKVIPNTLEEDQVRTDLGALEATIEELGASSVVCVITKAIAKLCAAKGVA
HLVNNAYGVQTAAVCKEISGAAAAGRVQSTDKNFMVPVGGGIILDFKHGSGLVSAVNKLY
PGRASIGPALDLFVTLLSWGREG
>SecS.1.homologue chromosome:8536 strand:+ positions:55-630,655-954,979-1083,1123-1272 species:"CMEQ-Orthotrichum lyellii" predicted_by: blast
MLVLASIVTWIVLWTTSSVLNGAFTTVSEKGLVGTITGIIVKVIKLSPGGAAYIQKEQKK
VMDKLQSGSKEKEFWATELPKQGLGPQVIERMQELKQRDKPWEGRCSGAVYIGGKETEGH
FRLVNEAYCMFAHTNPLHPDVFPSIPRFESEVVHMTAAFLGSKLQASGGQVCGNMTSGGT
ESILMAVKTTRDVAPEMIIPESAHSAYDKAAQYFNIKLRRAPVGADLRADVKAMKRLINK
NTIMLIGSAPGFPHGLIDPIEELSALALRYKICLHCDLCLGGFVLPFAKKLGRVPGVTSI
SVDVHKYGLGPKGTSIVLYRNHELRKHVSPSMAGSRAGALIAAAWASMMSLGESGYSQIT
RKLMEAARNLKLGIGDI
>SecS.1.homologue chromosome:8814 strand:+ positions:49-441,466-765,790-894,934-1047 species:"DHWX-Fontinalis antipyretica" predicted_by: blast
MDKLRSGSKEREFWASELPKQGLGPLVIERMQELKQQDKPWEGRCSGAVYIGGKETEGHF
RLVNEAYCMFAHTNPLHPDVFRSIPRFESEVVNMTATFLGSKLQAAGGQVCGNMTSGGTE
SILMAVKTTRDTAPEMIIPESAHSAYDKAAQYFNIKLRRAAVDADLRADVRAMKRLINKN
TIMLVGSAPGFPHGLIDPIEALSALALQYKICLHCDLCLGGFVLPFAKKLGRVPGVTSIS
ADVHKYGLGPKGTSIVLYRNHELRKHVSPSMAGSRAGALIAAAWASMMSLGENGYSQVTR
KLME
>SecS.1.homologue chromosome:58128 strand:+ positions:238-630,655-954,979-1083,1123-1236 species:"FFPD-Ceratodon purpureus" predicted_by: blast
MDKLQSGKKEKEFWATELPKQGLGPLVIDRMQELKSRDKPWEGRCSGAVYIGGNETEGHF
RLVNEAYCMFAHTNPLHPDVFPSIPRFESEVVNMTASFLGSKLEASGGQVCGNMTSGGTE
SILMAVKSTRDTAPEMIIPESAHSAYDKAAQYFNIKLRRAPVGANLRADVKAMKRLINRN
TIMLVGSAPGFPHGLIDPIEELSALALEYKICLHCDLCLGGFVLPFAKKLGRVPGVTSIS
VDVHKYGLGPKGTSIVLYRNHELRKHVSPSMAGSRAGALIAAAWASMMSLGENGYSQITR
KIME
>SBP2.1.homologue chromosome:18981 strand:+ positions:1-324 species:"IGUH-Schwetschkeopsis fabronia" predicted_by: genewise
RARRKRRFVHGIREVTKHLRAQRLKCVFVAPDCQSIQSEGGLNQAIEQIIQLCHEQDIPV
IFTLTRQKLGRCLNKISRISTIGIFDYSGADDIYKQILDITEENRRAY
>SBP2.2.homologue chromosome:163171 strand:+ positions:316-666 species:"IGUH-Schwetschkeopsis fabronia" predicted_by: blast
LKVAQSRHKGEVPESLKRPLSVIFGANEVVNAIESKKAKLVIVAGDVDPIELVVSIPTIC
RRMDIPYVIVKSKARLGTVVHRKTTSCVAVVDTRKEDKADLANLTGVARELFNDNAE
>SBP2.3.homologue chromosome:7283 strand:+ positions:1-288,337-588 species:"IGUH-Schwetschkeopsis fabronia" predicted_by: blast
MPPKKFKKTAKPTKASKVKRNPLFEKRPRNFRIGGDIQPKRDLTRFVRWPKYIVLQRQKR
VLLQRLKVPPALNQFTSAIDRNQAATLLKLLRKYQPKADNKQPAETKAPLAVRFGLNNVT
NLIEEKKARLVIIATDVDPIETVVWLPQLCRKQEVPFAFIRGKARLGKLIGKKTASAVAL
>SecS.1.homologue chromosome:167028 strand:+ positions:64-639,664-963,988-1092,1132-1245 species:"IGUH-Schwetschkeopsis fabronia" predicted_by: blast
MLVVAAIVTWIVMATTSSVLSGAYSSVSEKGLVGTISGLVVKVIKILPGGAAYLQKEQNK
VMDKLRSGSKEREFWATELPKQGLGPLVIERMQELKQRDKPWEGRCSGAVYIGGKETEGH
FRLVNEAYCLFAHTNPLHPDVFPSIPRFESEVVNMTAAFLGSKLQAAGGQVCGNMTSGGT
ESILMAVKTTRDTAPEMIIPESAHSAYDKAAQYFNIKLRRAPVGADLRADVRAMKRLINK
NTIMLVGSAPGFPHGLIDPIEELSVLALQYKICLHCDLCLGGFVLPFAKKLGRVPGVTSI
SVDVHKYGLGPKGTSIVLYRNHELRKHVSPSMAGSRAGALIAAAWASMMSLGENGYSQIT
RKLME
>SecS.1.homologue chromosome:10920 strand:+ positions:202-261,289-630,655-954,979-1083,1123-1311 species:"JMXW-Bryum argenteum" predicted_by: blast
GAAYVEKEQKKVMDKLESGKLPKQGLGPLVIDRMKELKSQDKPWEGRCSGAVYIGGNETE
GHFRLVNEAYSMFAHTNPLHPDVFPSIPRFESEVVNMTASFLGSKLEASGGQVCGNMTSG
GTESILMAVKSTRDTAPEMIIPESAHSAYDKAAQYFNIKLRRAPVGANLRADVKAMKRLI
NKNTIMLVGSAPGFPHGLIDPIEELSALALEYKICLHCDLCLGGFVLPFAKKLGRVPGVT
SISVDVHKYGLGPKGTSIVLYRNHEIRKHVSPSMAGSRAGALIAGAWASMMSLGENGYSQ
ITRKIMEASRNIRNIKLGIGDIEGLYVLGEPD
>SecS.1.homologue chromosome:3126 strand:+ positions:7-627,652-1080,1120-1233 species:"KEFD-Encalypta streptocarpa" predicted_by: blast
MENLDFGVQGLRQSMNAALSQYEPVMLVLAWIVLSATSSVLGGAYVSISEKGVVGTISGL
AVKTIKILPGGAAYLQKEQQKVMDKLQSGAKEKKFWATELPKQGLGPQVIEHMQELKKKD
KSWEGYIGGKETEGHFRLVNEAYCMFAHTNPLHPDVWPSIPRFESEVVNMTAALLGSKLQ
ASGGQVCGNMTSGGTESILMAVKTTRDSAPEMIIPESAHSAYDKAAQYFQIKLRRAPVGK
DLRADVKAMKRLISKNTIMLVGSSPGFPHGLIDPIEELSALALRYKICLHVDLCLGGFVL
PFAKKLGYPIPPFDFRVAGVTSISVDVHKYGLGPKGTSIVLYRNHEIRKNVSPSMAGSRA
GALIAAAWASMMSLGESGYLQITRKLME
>SecS.2.homologue chromosome:3125 strand:+ positions:7-627,652-1080,1120-1233 species:"KEFD-Encalypta streptocarpa" predicted_by: blast
MENLDFGVQGLRQSMNAALSQYEPVMLVLAWIVLSATSSVLGGAYVSISEKGVVGTISGL
AVKTIKILPGGAAYLQKEQQKVMDKLQSGAKEKKFWATELPKQGLGPQVIEHMQELKKKD
KSWEGYIGGKETEGHFRLVNEAYCMFAHTNPLHPDVWPSIPRFESEVVNMTAALLGSKLQ
ASGGQVCGNMTSGGTESILMAVKTTRDSAPEMIIPESAHSAYDKAAQYFQIKLRRAPVGK
DLRADVKAMKRLISKNTIMLVGSSPGFPHGLIDPIEELSALALRYKICLHVDLCLGGFVL
PFAKKLGYPIPPFDFRVAGVTSISVDVHKYGLGPKGTSIVLYRNHEIRKNVSPSMAGSRA
GALIAAAWASMMSLGESGYLQITRKLME
>SecS.1.homologue chromosome:11561 strand:+ positions:64-639,664-963,988-1092,1132-1245 species:"LNSF-Hypnum subimponens" predicted_by: blast
MLVVAAVVTWIVMATTSSVLSGAYSSVSEKGLVGTISGLVVKVIKILPGGAAYLQKEQKK
VMDKLRSGSKEREFWATELPKQGLGPLVIERMQELKQRDKPWEGRCSGAVYIGGKETEGH
FRLVNEAYCMFAHTNPLHPDVFPSIPRFESEVVNMTAAFLGSKLQAAGGQVCGNMTSGGT
ESILMAVKTTRDTAPEMIIPESAHSAYDKAAQYFNIKLRRAPVDADLRADVRAMKRLINK
NTIMLVGSAPGFPHGLIDPIEELSALALQYKICLHCDLCLGGFVLPFAKKLGRVPGVTSI
SVDVHKYGLGPKGTSIVLYRNHELRKHVSPSMAGSRAGALIAAAWASMMSLGENGYSQIT
RKLME
>SecS.1.homologue chromosome:12372 strand:+ positions:64-639,664-963,988-1092,1132-1245 species:"MIRS-Climacium dendroides" predicted_by: blast
MLVVGAVVTWIVIATTSSVLSGAYSSVSEKGLVGTISGLVVKIIKILPGGAAYLQKEQKK
VMDKLRSGSKEREFWATELPKQGLGPLVIERMQELKQRDKPWEGRCSGAVYIGGKETEGH
FRLVNEAYCMFAHTNPLHPDVFPSIPRFESEVVNMTAAFLGSKLQAAGGQVCGNMTSGGT
ESILMAVKTTRDTAPEMIIPESAHSAYDKAAQYFNIKLRRAPVDADLRADVRAMKRLINK
NTIMLVGSAPGFPHGLIDPIEELSALALQYKICLHCDLCLGGFVLPFAKKLGRVPGVTSI
SVDVHKYGLGPKGTSIVLYRNHELRKHVSPSMAGSRAGALIAAAWASMMSLGENGYSQIT
RKLME
>SBP2.1.homologue chromosome:96643 strand:+ positions:166-348,370-672 species:"NGTD-Dicranum scoparium" predicted_by: blast
MQRQKKILQERLKVPPAIAQFKRVLPKNQALQLFSLLHKYRPESKLQRKQRLTKLAEAKA
KKRPLSVISGINHVTSLVESDRAKLVIIAHDVDPVELVLWLPALCRKKNIPYVIVKGRSR
LGQLIGKKTTSVLALPAPRGEDKQELANLVTIARERYNDDVD
>SecS.1.homologue chromosome:58783 strand:+ positions:64-639,664-963,988-1092,1132-1245 species:"ORKS-Philonotis fontana" predicted_by: blast
MLVLASVVTWIVLSMTSSVLSGAYISVSEKGLVGTISGLTIKLIKLLPGGAAYLQKEQKK
VMDKLQSGSKEREFWATELPKQGLGPQVIERMQELKQRDKPWEGRCSGAVYIGGKETEGH
FRLVNEAYCMFAHTNPLHPDVFPSIARFESEVVNMTAAFLGSKLQASGGQVCGNMTSGGT
ESILMAVKTTRDTAPEMIIPESAHSAYDKAAQYFNIKLRRAPVGADLRADVKAIKRLINK
NTIMLIGSAPGFPHGLIDPIEELSALALQYKICLHCDLCLGGFVLPFAKKLGRVPGVTSI
SVDVHKYGLGPKGTSIVLYRNHELRKHVSPSMAGSRAGALIAAAWASMMSLGENGYSQIT
RKLME
>pstk.1.homologue chromosome:9517 strand:+ positions:1-783 species:"QKQO-Pseudotaxiphyllum elegans" predicted_by: blast
MALVIICGQPCSGKSTAAACLVKALEKTTKTPVILIDEPSLNLDRNCAYHDMPREKNLRG
MLRSAVDRAVSRDTIVIVDSLNNIKGYRYELWCLARACGTHYCVLHCVADEAECRAWNED
RRSKVVPAYEENIFNDLVRRFERPDGKNRWDSRLFELHPGKEEIHEDSEAIVEVVKFLTD
DRNLAGNRNSQVLQPTIATQNARTSETNSLYELDRATQEIVSVVVDAQTQGMGGAVRGVR
LGEGLPIINLQRSVGLPELRR
>SecS.1.homologue chromosome:49894 strand:+ positions:64-639,664-963,988-1092,1132-1245 species:"QKQO-Pseudotaxiphyllum elegans" predicted_by: blast
MLVVAAVVTWIVMATTSSVLSGAYSSVSEKGLVGTISGLVVKVIKILPGGAAYLQKEQKK
VMDKLRSGSKEREFWATELPKQGLGPLVIERMQELKQRDKPWEGRCSGAVYIGGKETEGH
FRLVNEAYCMFAHTNPLHPDVFPSIPRFESEVVNMTAAFLGSKLQAAGGQVCGNMTSGGT
ESILMAVKTTRDTAPEMIIPESAHSAYDKAAQYFNIKLRRAPVDADLRADVRAMKRLINK
NTIMLVGSAPGFPHGLIDPIEELSALALQYKICLHCDLCLGGFVLPFAKKLGRVPGVTSI
SVDVHKYGLGPKGTSIVLYRNHELRKHVSPSMAGSRAGALIAAAWASMMSLGENGYSQIT
RKLME
>SecS.1.homologue chromosome:60945 strand:+ positions:64-639,664-963,988-1092,1132-1245 species:"QMWB-Anomodon attenuatus" predicted_by: blast
MLVVAAVVTWIAMATTSSVLSGAYSSVSEKGLVGTISGLVVKVIKILPGGAAYLQKEQKK
VMDKLRSGSKEREFWATELPKQGLGPLVIERMQELKQRDKPWEGRCSGAVYIGGKETEGH
FRLVNEAYCMFAHTNPLHPDVFPSIPRFESEVVNMTAAFLGSKLQAAGGQVCGNMTSGGT
ESILMAVKTTRDTAPEMIIPESAHSAYDKAAQYFNIKLRRAPVDADLRADVRAMKRLINK
NTIMLVGSAPGFPHGLIDPIEELSALALQYKICLHCDLCLGGFVLPFAKKLGRVPGVTSI
SVDVHKYGLGPKGTSIVLYRNHELRKHVSPSMAGSRAGALIAAAWASMMSLGENGYSQIT
RKLME
>SecS.1.homologue chromosome:89277 strand:+ positions:247-639,664-963,988-1092,1132-1245 species:"WNGH-Aulacomnium heterostichum" predicted_by: blast
MDKLQSGSKEKQFWATELPKQGLGPQVIERMQELKQQDKPWEGRCSGAVYIGGKETEGHF
RLVNEAYCMFAHTNPLHPDVFPSISRFESEVVNMTAAFLGSKLQASGGQLCGNMTSGGTE
SILMAVKTTRDTAPEMIIPESAHSAYDKAAQYFNIKLRRAPVGADLRADVKAIKRLINKN
TIMLVGSAPGFPHGLIDPIEELSALALQYKICLHCDLCLGGFVLPFAKKLGRVPGVTSIS
VDVHKYGLGPKGTSIVLYRNHEFRKHVSPSMAGSRAGALIAAAWASMMSLGENGYSQITR
KLME
>SecS.1.homologue chromosome:46627 strand:+ positions:64-642,667-963,988-1092,1132-1245 species:"WSPM-Rhytidiadelphus loreus" predicted_by: blast
MLVVAAVVTWIVMATTSSVLSGAYSSVSEKGLVGTISGLVIKVIKILPGGAAYLQKEQKK
VMDKLRSGSKEREFWATELPKQGLGPLVIERMQELKQRDKPWEGRCSGAVYIGGKETEGH
FRLVNEAYCMFAHTNPLHPDVFPSIPRFESEVVNMTAAFLGSKLQAAGGQVCGNMTSGGT
ESILMAVKTTRDFAPEMIIPESAHSAYDKAAQYFNIKLRRAPVDADLRADVRAMRRLINK
NTIMLVGSAPGLPHGLIDPIEELSALALQYKICLHCDLCLGGFVLPFAKKLGRVPGVTSI
SVDVHKYGLGPKGTSIVLYRNHELRKHVSPSMAGSRAGALIAAAWASMMSLGENGYSQIT
RKLME
>SecS.1.homologue chromosome:9894 strand:+ positions:238-618,643-942,967-1071,1111-1224 species:XWHK-Funaria predicted_by: blast
MDKLQSGKKEKEFWATELPKQGLGPLVIDRMQELKSRDKPWEGRCSGAVKESEGHFRLVN
EAYCMFAHTNPLHPDVFPSIPRFESEVVNMTASFLGSKLEASGGQVCGNMTSGGTESILM
AVKSTRDTAPEMIIPESAHSAYDKAAQYFNIKLRRAPVGANLRADVKAMKRLINRNTIML
VGSAPGFPHGLIDPIEELSALALQYKICLHCDLCLGGFVLPFAKKLGRVPGVTSISVDVH
KYGLGPKGTSIVLYRNHELRKHVSPSMAGSRAGALIAAAWASMMSLGENGYSQITRKIME
>SecS.1.homologue chromosome:5841 strand:+ positions:214-606,631-930,955-1059,1099-1260 species:"YWNF-Hedwigia ciliata" predicted_by: blast
MDKLQSGSKEREFWATELPKQGLGPQVIERMQELKQRDKPWEGRCSGAVYIGGKETEGHF
RLVNEAYCMFAHTNPLHPDVFPSIPRFESEVVNMTAAFLGSKLQASGGQVCGNMTSGGTE
SILMAVKTTRDTAPEMIIPESAHSAYDKAAQYFNIKLRRALVGADLRADVKAIKRLINKN
TIMIVGSAPGFPHGLIDPIEELSALALQYKICLHCDLCLGGFVLPFAKKLGRVPGVTSIS
VDVHKYGLGPKGTSIVLYRNHELRKHVSPSMAGSRAGALIAAAWASMMSLGESGYSQITR
KLMEAARNIKLGIADIEELY
>SecS.1.homologue chromosome:99560 strand:+ positions:64-639,664-963,988-1092,1132-1245 species:"ZACW-Leucodon sciuroides" predicted_by: blast
MLVVAAIVTWIVMATTSSVLSGAYSSVSEKGLVGTISGLVVKVIKILPGGAAYLQKEQNK
VMDKLRSGSKEREFWATELPKQGLGPLVIERMQELKQRDKPWEGRCSGAVYIGGKETEGH
FRLVNEAYCLFAHTNPLHPDVFPSIPRFESEVVNMTAAFLGSKLQAAGGQVCGNMTSGGT
ESILMAVKTTRDTAPEMIIPESAHSAYDKAAQYFNIKLRRAPVGADLRADVRAMKRLINK
NTIMLVGSAPGFPHGLIDPIEELSALALQYKICLHCDLCLGGFVLPFAKKLGRVPGVTSI
SVDVHKYGLGPKGTSIVLYRNHELRKHVSPSMAGSRAGALIAAAWASMMSLGENGYSQIT
RKLME
>SBP2.1.homologue chromosome:63699 strand:+ positions:361-621,649-696 species:"ZQRI-Timmia austriaca" predicted_by: blast
KQTTPSKAPTAVKFGMTEVVRAIEKKKAKLVVIAHDVEPIELIVWLPALCRKQDIPYVIV
KSKSRLGAVVHQKHTSALAIVDVGKEDLFHEQFNKNTEARRSW
>pstk.2.homologue chromosome:11221 strand:+ positions:1-642,685-891 species:"FTRP-Gracilaria chouae" predicted_by: blast
MALVLFCGFPASGKSTVADALANLLASKGKQAHIVRDGSDSSITDTIGQNEQAQPSQDIN
SRKALYKSSGTEKKTRARVRAATERALNPSNIVICDSLNYIKGFRYEMYCTAKTSSMRYC
VVHCESKLEQCLQRDASRATGGEDSYGESLVRALIQRFEEPRETNRWDSPLYKVDISKED
WKMQLETIRDAVLNEAQTLAPTMATKQPQKHGADMLIREIQGGKGIGDHIKVSGASKSVR
LERKPKIAQLRNIRRSYLNLARMHPPQGGSTKDLLDEYIEYVN
>eEFsec.1.homologue chromosome:4744 strand:+ positions:1-639,703-1491 species:"JJZR-Rhodochaete parvula" predicted_by: blast
NVNVGLLGHVDSGKTALARALSTSVSTAGLDKHPQSRERGITLDLGFTSFELPSQPTADG
RPTDTEIVQCTLVDCPGHASLIRTVMGGAQIIDAMILVVDATQGIQQQTVECLVIGVLAT
RRAVVALNKIDLKPPRKLSQVRARLEKALLKTELAGCPVVPISASPRDGAPPTGVDELKH
ILAGIVGVPERFSGPFLLAADHCFNIKGRGPVVTGTILVGTVRVGDSVEVPIKREQARVK
GIQSFKRTVHAASAGDRVGLNLSNMDVERFERGFLCAPGTVSMSSRIVARVQRVRLFRGE
VRSKSRFHLNIGHDTVMASATFFKASEEESKPFLEAAYEVDDSLPLHDEQSSTQPQEYFA
LLEADGPVCVPAKSLVVGARLDLDAESQACRLAFTGSVIVPSLQPSDLKLFRWKDRQGTL
ERIVNPNAAIVRGLFSKDYPIQRAIGLRATIYHPDTQDCISCAIASPFGQSGKVRV
>eEFsec.2.homologue chromosome:4743 strand:+ positions:1-654,718-1497 species:"JJZR-Rhodochaete parvula" predicted_by: blast
NVNVGLLGHVDSGKTALARALSTSVSTAGLDKHPQSRERGITLDLGFTSFELPSQPTADG
RPTDTEIVQCTLVDCPGHASLIRTVMGGAQIIDAMILVVDATQGIQQQTVECLVIGVLAT
RRAVVALNKIDLLEATGRKLSHVHARLDMALLKTELAGCPVVPISASPRDGAPPTGVDEL
KHILAGIVGVPERFSGPFLLAADHCFNIKGRGPVVTGTILVGTVRVGDSVEVPIKREQAR
VKGIQSFKRTVHAASAGDRVGLNLSNMDVERFERGFLCAPGTVSMSSRIVARVQRVRLFR
GEVRSKSRFHLNIGHDTVMASATFFKASEEESKPFLEAAYEVDDSLPLHDEQSSTQPQEY
FALLEADGPVCVPAKSLVVGARLDLDAESQACRLAFTGSVIVPSLQPSDLKLFRWKDRQG
TLERIVNPNAAIVRGLFSKDYPIQRAIGLRATIYHPDTQDCISCAIASPFGQSGKVRV
>SecS.1.homologue chromosome:1638 strand:+ positions:1-1209 species:"JJZR-Rhodochaete parvula" predicted_by: genewise
YIAQAEQSRRSRTAMIRTLLANRRMPEDGWDDATIHLFLREIASMDSNNFPGNVGGGERE
GRIFSSIVRDRYFGLAHGIGRSGDVGAVQPKAAGSSLLLQISCFLALDAIKMAGSTAARV
AAVLPVATGMSLTLVLSALRDVRPSASRVLFLRIDQKSCLKSSITAGFAPCIISGTVRAD
EVCTDMEKLREELNRDTESVLCVMSTTSCFAPRAPDYVVEIARICRRFDVPHVVNNAYGA
QSRRCCHLIDTASRDGRVDVVVQSLDKNFLLPVSGAVLAARDKSIVQAACRAYPGRASVS
STLDLTITLLSMGRSGWAKLLDEREDIDTCRCEGMPLQLHNLLLYYKEQISRVAQKHGER
LLETPQNPISIAMTLSRAHKDTNLATTLGSMLFTRFVSGTRVV
>eEFsec.1.homologue chromosome:3281 strand:+ positions:1-522,595-1398 species:"LLXJ-Chroodactylon ornatu" predicted_by: blast
NVNVGVLGHVDSGKTSLVKALSTQLSTAALDKHPASQERGITLDLGFSCVESYDAHGSRS
TVTLVDCPGHASLLRTIICGASIIDAMILVLDGAKGIQTQTAECVVIGEIVGLESVIVVL
NKADLVTAERLDALQKKVEKTLSKTKLARAEVVRVSAAPREGGASGIEELASRLDTTSSP
PTRDERTILAVDHAFPLRGHGHIATGTVLNGTLRLREGMLLEMPSIGRGFTRRVKTIQAF
HQTIREAGKGARVGISVEKLDASLPERFYAIAPVGSTRTTKVLFGTIVGVPYYKEPVKSL
QKFHLHVGHAVTMCKVTLLSAKQSHRGLDALHTDFLAESELVTTENRCFYAVFELEREVV
AIENRAAIGSKLDADLATKSCRIAFSTTVLRCLDEGWRDTLVVCRKKSKSGTVDRVTGAR
DAIAQGLFDKDADMSRFLGFKV
>SBP2.1.homologue chromosome:39510 strand:+ positions:1-309 species:"LLXJ-Chroodactylon ornatu" predicted_by: genewise
YCRQLITPQIDQRSAEVLSKLAFYQRRLRDKKGGVMKRDRRFVLGIREVQNCLDAGTLRM
AIIAPDVEDGACNEVQRIVDKCEGSDVPVVFALSRKEIGAALG
>SecS.1.homologue chromosome:4933 strand:+ positions:19-771 species:"LLXJ-Chroodactylon ornatu" predicted_by: blast
DETTVRLFLAELASMDSNNFPGNVGVGEREGRVHSTLVRDRNFSLHHGIGRSGDIGATQP
KAAGSSLVSKLAARLALDAVKCAGFKSAKHAAVLPVATGMALTLVLCALRQMRPASCSKV
LFPRIDQKSCVKCVLTAGYELVVVENLIVGDEVSTNLEQLQLLLEEGADQYLCILTTTSC
FAPRVPDRLVEIAELCQQYGVPHVVNNAYGVQSARCMGLIDAACRRARVDVVVQSTDKNF
LVPVGGSVLTS
>SecS.2.homologue chromosome:4934 strand:+ positions:19-497,645-915 species:"LLXJ-Chroodactylon ornatu" predicted_by: exonerate
DETTVRLFLAELASMDSNNFPGNVGVGEREGRVHSTLVRDRNFSLHHGIGRSGDIGATQP
KAAGSSLVSKLAARLALDAVKCAGFKSAKHAAVLPVATGMALTLVLCALRQMRPASCSKV
LFPRIDQKSCVKCVLTAGYELVVVENLIVGDEVRPLLPRPAAAAAEEGADQYLCILTTTS
CFAPRVPDRLVEIAELCQQYGVPHVVNNAYGVQSARCMGLIDAACRRARVDVVVQSTDKN
FLVPVGGSVL
>SecS.3.homologue chromosome:4340 strand:+ positions:28-447 species:"LLXJ-Chroodactylon ornatu" predicted_by: genewise
YPGRASVSPSLDLFITLLSMGRQGWLDLLGERTKMLVHLRQRLSAVAEQFGERVLDTAEN
EISVAMTLSEAESRGIDVTFLGSMLFSRLVSGARVVPRVNSKTKVCDIEFPGGFGAHCAA
YPVSYLTIACALGVTRSEID
>SecS.4.homologue chromosome:4341 strand:+ positions:28-408 species:"LLXJ-Chroodactylon ornatu" predicted_by: blast
YPGRASVSPSLDLFITLLSMGRQGWLDLLGERTKMLVHLRQRLSAVAEQFGERVLDTAEN
EISVAMTLSEAESRGIDVTFLGSMLFSRLVSGARVVPRVNSKTKVCDIEFPGGFGAHCAA
YPVSYLT
>SPS.1.unaligned chromosome:41918 strand:+ positions:1-987 species:"LLXJ-Chroodactylon ornatu" predicted_by: genewise
GCKVPQEKLLSYLDHIGIGEKPNETPGMDSSVVKLPAIPGCPKQLYLLSTTDFFYPLVDD
PYIQGRIACANVLSDLYAMGCSEVATVLMMLGVAIPMSAKERDVVTTLLIKGFSDAAEEA
GTSVTGGQTVLNPWVIVGGVAKAVCSEEQFVRPDAAVPGDVLVLTKPLGTQVAVNLLQWA
RGDKWSRVESVITREQLAGAMRTATESMARLNRHAAKAMTEHGAHAATDVTGFGLLGHAT
NLAKSQKAPVHLRIHTLPIIRHMAEADATYKRATASGSSPGRNFRLVEGHSAETSGGLLV
CMPKDRADAFVKAVSEADGQPAWIVGEVL
>SPS.2.unaligned chromosome:42875 strand:+ positions:4-648 species:"LLXJ-Chroodactylon ornatu" predicted_by: genewise
LVSTTDFFFPLVEDPFLMGRIACANVLSDMYAEGVVHVDTMLMVLAACLRMPDQYRELVT
WQMIAGFKSLADEAGTRITGGQSILNPWPIIGGVAQAVLPKEEVLMPVNAVVGDVLVLTK
PLGTQVAVNLFQYLNKPEQWDKVANIVTVEEAKRAYDIAAASMERLNRGAAQLMWSYGAH
AATDVTGFGILGHARNLVANQKAQVSFSIGTLPVI
>SecS.1.homologue chromosome:158 strand:+ positions:1-378 species:"OBUY-Porphyridium cruentum" predicted_by: genewise
LVQRVLETYPGRASGSPSLDLLMTLLQLGQNGWRSLLDERERTFAQLHARLVHFAERVGE
RVLESPRNDISIALSLSTFETRHADLCELGSQLFRRLVSGARVVPRTEKQAAISGVRFDG
GVGAHH
>SPS.1.unaligned chromosome:17753 strand:+ positions:1-440,501-705 species:"OBUY-Porphyridium cruentum" predicted_by: exonerate
VSTHDFFFPLLDDPYVMGKIGAANVLSDLYAHGATEPDTVLMTLALSSDMSKSDQRIVAA
EMVRGFRDTVREGGCEVTGGQTVVNPWPIIGGTAISVVPASRLPPLTSAQPGDVLVLTKP
LGTQVAVNLFQWYSLTQSSASKSVEECLSGNDAERAMDHAARSMTLINREASTLMRVHGS
RASTDVTGFGILGHAQRLAQNQKQNVVFEINCLPV
>SBP2.1.homologue chromosome:8298 strand:+ positions:10-441 species:"BHBK-Cosmarium tinctum" predicted_by: genewise
RAQHRYCHQVISKELNQVATQVLRELQRLQKRAFEKEPQKAKMRQRLACGLRESARALRA
KRARCVLVVPDMEEVSAEGGLDACVATLLQLARDGDVPVVFALTKSKMGQVLGRRARMCA
VAILSCDGAHKEVKEMLKLAEKGR
>secp43.24.homologue chromosome:2775 strand:+ positions:37-219 species:"BHBK-Cosmarium tinctum" predicted_by: blast
EEDIRRAAEAFGEVESVDLIRNVVTGASRGYAFIEFKRASGCRKALLHRRLDGLEPAPGV
P
>SecS.1.homologue chromosome:8022 strand:+ positions:1-1194 species:"BHBK-Cosmarium tinctum" predicted_by: genewise
ARGLISASYLQQGEDALRKRQNLVTSLLSQRRLPARGWDDTSIEMLLQDLGAMDSNNFLS
SAGMGEREARCASALVHRRHGMGRSGNIAAEQPKAAGSSLATRITNFLVADALREAGLAD
VRQVTVLPVATGMALTLCLLATREHLLRSPLAPSTAPPEGPRFVLWPRIDQKTCIKCVQA
AGMELLVVENRLEGDEVRTDVGALEEELRRRGSGSIVCVLSTTSCFAPRAPDRVEEIARL
CLKYGVPHIINNAYGVQSAALCKLVTSAARKGRVDAIVQSTDKNFLVPVGGSVVASFASK
GGGKAKAGPASDGADASSHRLSLVDAVNKSYPGRASLSPLLDVLITLLSLGRQGWLQVLR
EREELYAYACQRVEDVARRYGERLLGTQSNPISIAISL
>SecS.1.homologue chromosome:35785 strand:+ positions:1-504 species:"DFDS-Desmidium aptogonum" predicted_by: genewise
PQEEPRFVLWPRIDQKTCLKCVQASGLRLVPVENVLEGDEVRTDVEALEREMLERGPASI
ACVLTTTSCFAPRAPDRVVEVARLCAKQGIPHIINNAYGVQSASICQLISSACRKGRVDA
VVQSTDKNFMVPVGGSVVASFSSPGNPNSGNTNVPRPSLVDAVNATYP
>eEFsec.1.homologue chromosome:47557 strand:+ positions:1-957 species:"FFGR-Netrium digitus" predicted_by: genewise
LNVNVGILGHIDSGKTSIAKSLSTHLSTAALDKHPQSQQRGITLDLGFSSFIADAPSDVA
EVQGCERLQFTLVDCPGHASLIRTIIGGAQIIDIILLVIDVTKGIQTQTAECLVVGEISP
TKDMLLLLNKIDLIPEASREGKVGKMKKRLRATLRGTKFADCEMLPVSATAMAPRASECP
EDRNGNAQSLGMAAVVESLRHHVKGIRRNTRGSFLFAVDHCFPIRGQGTVLTGTVLRGEV
SLNQTVEIPALQLQRKVKSMQMFHTPVQSAMQGDRVGICVNQLDPKLLERGIVAHPGSVK
RVEGAIASVEKVRFFKGSI
>eEFsec.1.homologue chromosome:15899 strand:+ positions:4-864 species:"GBGT-Xanthidium antilopaeum" predicted_by: blast
VLNINVGILGHVDSGKTSLVKALSTLLSTAALDKHPQSAERGITLDLGFSAFQVDVPATL
SHLPYDKLQFTLVDCPGHASLIRTIIGGAQIIDIMLLVVDVTKGFQTQTAECLVVGEISP
TKQMVVVLNKVDLLPPPSRQVMIEKMSKKVAATMRGTKFENPRIVATSVVPGKPPEGVTT
LVEELQAHSKLVQRPRVDGPLLFAVDHCFAIKGQGTVLTGTVLQGQIKVSDSVDIPLLKL
QKKVKSMQMFHRPVSSASQGDRVGVCVAQLDPKIMERGLVASPGSVP
>eEFsec.2.homologue chromosome:12817 strand:+ positions:1-276,325-783 species:"GBGT-Xanthidium antilopaeum" predicted_by: blast
GVCVAQLDPKLMERGLVASPGSVPLVSAVVASVERIRFHKTAVASKSKFHVTVGHSTVMA
EVVFFRLPENTADGHCSQFDVSQQYLYCDELPDALPGSDYRGPFWALITFDSVLVCPQNA
LLIGSRLDFDAHSPTCRLAFHGQVRMVVDPGPGSQLLKVFKIKRREGSVERVVDSFSVIG
KGFFKKETDMSLFVGLTVLGPHGNVGTIQSSFGKSGKFKVVFHEQLPAHMDNKALILEFK
RFVFD
>SecS.1.homologue chromosome:102105 strand:+ positions:16-516 species:"GBGT-Xanthidium antilopaeum" predicted_by: genewise
GLPELSQVTVLPVATGMALTLCLLALRRQLTPKAPAAGDPEPALTGPRFVLWPRIDQKTC
LKCVQAAGLQLVVVENVLEGDEVRTDLAALEREIQARGSASIACVLSTTSCFAPRAPDRV
EEIAKLCAKYGVPHIINNAYGVQASSTCKLITSAARKGRVDGVVCST
>eEFsec.1.homologue chromosome:46274 strand:+ positions:1-735 species:"GGWH-Onychonema laeve" predicted_by: blast
LDPKVMERGLAAAPGTVPLVSAVVASVERIRFHRSAVSSKSKYHVTVGHATVMAEVLFFR
NPEALPQPSSQDFSLEREYEYSDELPEASANVNPEAEAGRSQHFALLTFDSLLVCPGDAL
MIGSRLDFDIHSPTCRLAFHGKVRFVVDPGPGSQSLRVFKRKRREGVIERVVDSYSVIGK
GFFKKESDMTQFLGLTVQGPGGITGVLHSSFGKSGKFKVNFNEELPKSLDDKMLVLDFKR
YIFDK
>eEFsec.2.homologue chromosome:43255 strand:+ positions:1-453 species:"GGWH-Onychonema laeve" predicted_by: genewise
RVLNVNVGVLGHVDSGKTSLVRALSTLLSTAALDKHPQSAERGITLDLGFSAFQVDVPAS
SSHLDYDKLQFTLVDCPGHASLIRTIIGGAQIIDVVLLVVDVTKGFQTQTAECFVVSEVS
PTRRMVVVLNKCDLLPPAARAAHVEKMARKV
>SBP2.1.homologue chromosome:47869 strand:+ positions:1-357 species:"GGWH-Onychonema laeve" predicted_by: genewise
TYIGPEAHIRYCQQVVTKELNDVVAAVLGELLRLQARAKERDPLKAKMRQRLAVGLRETA
RALKAKRAKAVVMAPNIEEVAAPGGLDDAVGGVLKLAEENGMPVVFALTKSKMGKVRCR
>SecS.1.homologue chromosome:4260 strand:+ positions:1-447 species:"GGWH-Onychonema laeve" predicted_by: genewise
VVEVARLCARLGVPHIINNAYGVQSLSTCKLITSACRKGRVDAVVQSTDKNFLVPVGGSV
VASFKPSQASQAPSDNAPEISLVAAVNATYPGRASISPLLDVLITLLSMGREELYTYAAS
RIADLAQKHGERLLSTPNNPISLAMSLAT
>SPS.1.cysteine chromosome:13422 strand:+ positions:25-1959 species:"GGWH-Onychonema laeve" predicted_by: genewise
MCHSLTALVSKKSAKVAVEASLPLEFVLVTGGTLLPASNARARRLADAALLRKGVKVIQD
KVVQVVPEEEDPSQAAADGPATVPAGLGGALLLGKGSRVAFHECIWCTQGGAATWLASTG
LDLDSSGFVSVNECLQSTSHPFVFAAGDIHSSAAHPRPKAGVFAVRQGMPLTGNLRRFLI
GQPLVPFTPQSKFLSLLSTGDKRAIAMRANWAFEGAWLWRGEGWVGQALRRFSDLPEMEV
KGMPMGGAGQHRSPPPPAVAAAGPQALDLLDSSLMRCSGCASKVASRVLSRALSRVRAYL
KGSKPSNSEAKAKESRELAPLSGLDSPDDAAVISLQGLQPDSVLVQTVDFFRTFISDPFI
FGQVAANHALGDCFAMGATPRTGLAIATVPLMLEDKMEEDLFQMLSGAVHVLSTAGCQLV
GGHTAEGEITGFCPHSRVLHKGGMRPGDVLILTKPIGTGVLFAANMRRRAKGRWVSAALE
SMLQSNQRAMEVLLEHKASAATDITGFGLLGHLVEMLQATSHEGAAMDGEFGDSGLESLQ
SRLGEATAPKVNCAVELYLHQIPLLDGAEQLVAEGITSSLYPSNAHFGGEISNKEDFLED
PVLTLVSDPQTAGGLLCSLPMEEADECLRKLKTEGFPGAAVVGRV
>eEFsec.1.homologue chromosome:10404 strand:+ positions:1-1539 species:"GYRP-Euastrum affine" predicted_by: genewise
ALAGERTLNVNVGILGHVDSGKTSLARALSTLLSTAALDKHPQSAERGITLDLGFSAFQV
DVPPALSHLPYDKLQFTLVDCPGHASLIRTIIGGAQIIDIMLLVVDVTKGFQTQTAECLV
VGEISPTQSMLVVLNKTDALPETTRKALVEKMSRRVAATMKGTKFQNPRIVATSVAPDRA
PEGVDVLVQRLLEHVGEVRRRSSSAEDPFLFAVDHCFPIKGQGTVLTGTVLQGSVRVNDV
VEFPALKLQKKVKSMQMFHRPVTSASQGDRVGICVVQLDAKVMERGIAATPGSVPVVTAV
VARVQRIRFHKSKVASRAKYHVTIGHATLMAEVTFFAHKRDSTAASDHARPAFSFAEDYL
YREELGEARAQAEPKRSAGDAGAASAAGVDECQDVFALLKFEGSLVCPANALLIGSRLDF
DVHSPTCRLAFHGRVECPVDPGPGAQSLRVFKIKRREGVIERMIDARVAIGKGLFKKETD
FTLFLGLKVLGPGGCVGVLQSSFGKSGKFKVVF
>eEFsec.2.homologue chromosome:10403 strand:+ positions:1-1008 species:"GYRP-Euastrum affine" predicted_by: genewise
ALAGERTLNVNVGILGHVDSGKTSLARALSTLLSTAALDKHPQSAERGITLDLGFSAFQV
DVPPALSHLPYDKLQFTLVDCPGHASLIRTIIGGAQIIDIMLLVVDVTKGFQTQTAECLV
VGEISPTQSMLVVLNKTDALPETTRKALVEKMSRRVAATMKGTKFQNPRIVATSVAPDRA
PEGVDVLVQRLLEHVGEVRRRSSSAEDPFLFAVDHCFPIKGQGTVLTGTVLQGSVRVNDV
VEFPALKLQKKVKSMQMFHRPVTSASQGDRVGICVVQLDAKVMERGIAATPGSVPVVTAV
VARVQRIRFHKSKVASRAKYHVTIGHATVMAEVIFF
>SBP2.1.homologue chromosome:676 strand:+ positions:70-504 species:"GYRP-Euastrum affine" predicted_by: exonerate
RYCEQVLSKELNDVAAEVLGELHRLQERAKERDPLKAKMRQRLTSGLREVARSLRAKRAK
CIIMAPNIDEVTLAGGLDASIDSILGLAKGSDVPVVFALTKSKIGKILGRRARMSAVAIL
SADGAHKQFKEMLALAEAGRQQWAE
>SBP2.2.homologue chromosome:675 strand:+ positions:1-408 species:"GYRP-Euastrum affine" predicted_by: genewise
GRANAGDTSSRGSNNSKPSRNKAAVTYIGVGVRVRYCEQVLSKELNDVAAEVLGELHRLQ
ERAKERDPLKAKMRQRLTSGLREVARSLRAKRAKCVVMAPNIDEVTLAGGLDASIDSILA
LAKGNGVPVVFALTKS
>SPS.1.cysteine chromosome:21966 strand:+ positions:4-1056 species:"GYRP-Euastrum affine" predicted_by: genewise
AGPEALALLASAPMRCAGCGSKVGSTVLFRALSRLRRFQQQQQQQQSCEVESPSTSPLSS
LLPADANDDAAVLSLQGLQPDAALVQTVDFFRSFISDPFVFGQVAANHALGDCYAMGARP
RAALAVALVPLMVEEKVEEELFQMICGAVHVFSGAGCALVGGHSAEAKEAALGFCITGHC
EKGKILSKGGMRRGDVLVLTKPIGTGVLFAANMRQQAKGRWIDGALRSMLQSNAEAVPML
QARGASAATDVTGFGLLGHLVEMVQASNKTNKPRAREQVPGETLFVELFVSNSCSTRSRG
NCHDFCEESKFSLLFDPQTAGGLLASLPGEQGQACLQELHEAGYADARIIG
>SPS.1.cysteine chromosome:4772 strand:+ positions:1-891 species:"HAOX-Spirogyra sp" predicted_by: genewise
MRCGGCGSKVNSTILSRVISKLKVSTSSRIIIGLEHPDDCAVVEIPQGQVSVQTIDFFRT
FISDLFVFGQICANHSLNDIYAMGATPMAALALVSVNYGIESKENIFQMMSGAVNVLESS
NTILVGGHTNESAENCLGFSITGHSPRASLLTKRGMKAGDKLILTKALGTGMLMAANMRA
KAKGRWVQNAIKSMLLSNQRASEIFLSHNASACTDITGFGLLGHIIEMIDDCGVEISLKL
SSIPYLDGARDCIKMQTFSSLHSSNERAKNRISNLEQVLCDPESFLLLALLFDPQTS
>eEFsec.1.homologue chromosome:28878 strand:+ positions:7-1548 species:"HJVM-Cosmarium ochthodes" predicted_by: genewise
KVLNVNVGILGHIDSGKTSLARALSTLLSTAALDKHPQSAERGITLDLGFSAFQTLSQLP
YEKIQFTLVDCPGHASLIRTIIGGAQIIDVMLLVLDVTKGFQTQTAECLVVGEISPTRHL
LVVLNKADMLPPASRASMTEKMTRRVVATMKGTKFQNPSVVATSVAAGQPAEGVQDLISR
LMQYIPGARREQADKPLLFAVDHCFPIKGQGTVLTGTVLQGRISVNDSVEIPALKISKKV
KSMQMFHRPVSTAAQGDRVGVCVAQLDAKLMERGLIAAPGSVAAVSAVVASVERIRFHKS
PVLSKTKFHITIGHTTVMAEVLFFTTPDECTHRHGPLDFNSEYLYSEDLPETIQGRTEDK
GDLHTPPRYSDPYWALLTFDCAVVSPPEALLIGSRFDFDVHSPSCRLAFHGRVAAAVDPG
PGPQALKIFKVKRREGAIERVVDTYSAIGKGLFKKETDLSLFVGLKVRGPHGNSGVIQSS
FGKSGKYRVVFENPLPPQLEEKGLVLEFKRFIFD
>SecS.1.homologue chromosome:29269 strand:+ positions:1-585 species:"HJVM-Cosmarium ochthodes" predicted_by: genewise
GSDSIACVLSTTSCFAPRSPDRVEGIARLCSKHGIPHIINNAYGVQSKATCQQICSAARK
GRVDAVVCSTDKNFLVPVGGSVVAHVRATPRGSNKKQSTLSNEHQHGFNLVDAVNATYPG
RASISPLLDVLITLLSMGKDGWERALQEREELYPYLRGKLDELSRKHGERLLHTPSNSIS
LAITLQTLTPTPLAS
>SPS.1.cysteine chromosome:27267 strand:+ positions:1-1554 species:"HJVM-Cosmarium ochthodes" predicted_by: genewise
LDRQGFIRVNDYLQSESHDFVFATGDIHSSISNPRPKAGVFAVRQGMPLAENLRRALIGQ
ELRPFMPQQHFLSLISTGGGSAVATRASWAMEGRWLWTLKDYIDRSFMRRFCELPEMQEG
MPRGSSQLSPADVAVASGPEALALLSSLPMRCGGCGSKVGSSVLSRALARIDSWQQHLHS
QARASPAEEPTDAPTTDKFQGGALHTVPGMGAPDDAALLSLQGLPPDSVLVQTVDFFRSF
LSDPYTFGQVAANHALGDCYAMGAAPGSALAIATVPVAVEAKMEEDLYQMLAGAVHVLTE
AGCQLAGGHTAEGDELALGFSITGHCERGKLLRKGGMRAGDVIMLTKPVGTGVVFAANMR
RKAKGPWIAQALQCMLRSNADAIPVLREHGATSATDVTGFGVAGHLVEMVKATNATSAAA
GDTSAVSVELDGSKLPVLDGAEECVRRGIMSSLFPANRRAQREIGHWSVWQDDPKAQLLF
DPQTAGGLLASVPREQALQCLDDLARVGYEHAVIIGRV
>eEFsec.1.homologue chromosome:12072 strand:+ positions:1-1308 species:"HKZW-Mesotaenium caldariorum" predicted_by: genewise
LLKTIIGGAQIIDLMLLVIDATKGFQTQTAECLIVGEISPSKDMVVVLNKIDLLPSESRN
QHIERMKKRLRNTLKETKFSGCPIVCTSARPGGSEGSANGSPLAEGMNELIEELKSRITE
LERCADKPFLFSIDHCFPIKGQGSVMTGTVLQGKVSVNQIVEIPALKVQRKVKSLQMFRR
PVLSAMQGDRVGICVTQLDSKSLERGLAAEPGSVPTFTGAIVSAQRIRFFKGRIGGKTKF
HVTVGHTTVMAEALFFGSHGPFPSAPAQDQSNGPAAPFDFTADYEYQDELLAEGHQEPPE
PSNPDKSFRGTNFAVRQQWALLTFDSPVTCPEFALVIGSRLDSNIHSNSCRLAFHGRIVA
TLDLTDKDSLKKLMIYKSKSRTGIVDRVVDSHTIICRGLLKKDSNVAPFVGLRVSTIDGE
TGVIQSPFGKSGKVKV
>SBP2.1.homologue chromosome:48221 strand:+ positions:112-546 species:"HKZW-Mesotaenium caldariorum" predicted_by: exonerate
RYCNQVITTELNQVALEVLRELIRFQERAKVRDPNKAKKKRRLVVGLREVARAVRSKRAK
SIIVAPNIEEIKAEGGLDCTLQSILDDAAKNEVQVVFALTRSRIAQAFGRRVRMSTVAIC
DYDGVNDQHKQMLKLAEEGRKQWAD
>SPS.2.cysteine chromosome:48569 strand:+ positions:1-2367 species:"HKZW-Mesotaenium caldariorum" predicted_by: genewise
PVFHDLVLIGGGHSHAIVLKNFGMQPMTGVRITVISRDIETPYSGMLPGYVAGHYTFDEC
HIDLRPLAQFAGACLIHASAIGINKDNKEVLVEGRPPIRYDVLSINIGITSQQNIPGASL
YTVPVKPIDTFSQRWESIRKDAMDAAQRGVCLRVAVVGGGAGGVELALAVHHRLSADAAQ
KSVLQNNGSLKVSPPMAAVTVSLYTRSRLLPSHPPKAAAIFARIFKQKGIEVHSGRGVVE
VTPNTLLLDGGAVAHFDHAILCTQGGAASWLPATGLSLDPQGFLLVDPTLQVSHSPGVFA
SGDIHASLAHPRAKAGVVAVRQGLPLANNLRAALEGKPLKEFVPQREWLSLISTGEKYAV
ATRGSWLALEGSFLWSLKDWIDCRFMKQFSDLPAMGASSSSATPRLSASYFPKWWGPHAA
NNKPQSLAAGSAAAAGGGESASSAVMRCGGCGSKIGSHILTRVLSRLQERYSSSNVSLPP
GVKVLVGLDSPDDAAVVTLPPGMAGVHTVDFFRSLFSSQDLFTLGRIAANHALSDCYAMG
ATPLTAMAMVTMPHGLEAKVEEDLFQLLAGGSHSLTQAGCLLVGGHSSEGSEVMLGYAVH
AMVDPTASTHTMLTKGGLLEGQALVLTKPIGTGVLLASCMHQGEGQAKGRWIDAAIDCML
LSNQKSAEILRESGATGCTDISGFGLLGHLVEMTKASKVGAVINLPSIPLLDGALECVSK
GVFSSLYPSNVRLSRAIGNVDQVSLQKEYPLLFDPQTSGGLLAGIPVEITESCLQKLRVE
GYSAACVIG
>eEFsec.2.homologue chromosome:38947 strand:+ positions:1-393 species:"ISHC-Staurastrum sebaldi" predicted_by: genewise
RVMNVNVGILGHIDSGKTSLAKALSTLLSTAALDKHPQSAERGITLDLGFSAFQVDVPAA
LAHLPYDKLQFTLVDCPGHASLIRTIIGGAQIIDIVLLVVDVTKGFQTQTAECLVIGEIS
PTRNMVVVLNK
>SecS.1.homologue chromosome:7016 strand:+ positions:1-345 species:"ISHC-Staurastrum sebaldi" predicted_by: genewise
DAVVQSTDKNFLVPVGGSVVASFKQQGAAAKSAPTLVDAVNATYPGRASISPLLDVLITL
LSLGKQGWQDVLREREELYSYTAERLEALAHKHGERLLGTPHNPISLGMTLATLA
>eEFsec.1.homologue chromosome:7603 strand:+ positions:1-1656 species:"JOJQ-Cylindrocystis cushleckae" predicted_by: genewise
RILNVNVGILGHVDSGKTSLARALSTLLSTAALDKHPQSVERGITLDLGFSALMVDLPEH
LASLPYDKMQITLVDCPGHASLIRTIIGGAQIIDMMLLVVDATKGIQTQTAECLIVGEIS
PTRDMLVVLNKIDMIPENVRCAQLEKMKKRLRATLTSTKFANCPMVAVAARPGGPDGEAA
GRSLEGMEVLVAEIRGRIRDLKRSTDKPFLFSVDHCFPIRGQGSVMTGTILQGSVAVNQT
IELPALKIQRKVKSMQMFHRPVSAASQGDRVGICVTQLDSKLLERGLAAEPNTVPTISGA
LASVRRIRFFKGRIGGKTKFHVTVGHTTVMAEARFFGAAAEVTPSSSPSLDSLSLGHQGP
EDFDFSREYRYQEELHGEGEPTTPTADENLMENKLGPQWALLSFDSPVTCPPHALLIASR
LDTDIHSNTCRLAFHGRLLTAVNPTDKESLQKLKVYKPKTRTGIIDRVADSSTVIARSLF
KKDTDITQFVGLQASTSMGDTGVIQSSFGKSGKAKIFFKDGLRDPKSVATAGNNTITLHF
KRYVFDKSKRMI
>pstk.1.homologue chromosome:870 strand:+ positions:4-207,244-780 species:"JOJQ-Cylindrocystis cushleckae" predicted_by: blast
ASACLLALTGLPAAGKTTIARSLCRCLENEDSTPTPHHICFDDIIGMHFSSEDAKHSNSL
STGSSLSEWKAGRQEALRMVESLLANHRASDGLHELLVIADDTCHLRSMRRTLFQLARDY
GAAFVILHVDVDRSVALNRNNQRTEKDKIPLDVWERLAAAMEAPQPATCSWEHPTVLMTC
SEKSPGEVEGEEVWRQVAAAWGPPPLPAPSQNLLAALRAEGQWANESSRIHQLDIWSRKL
VSRVLET
>pstk.2.homologue chromosome:872 strand:+ positions:4-207,244-663 species:"JOJQ-Cylindrocystis cushleckae" predicted_by: blast
ASACLLALTGLPAAGKTTIARSLCRCLENEDSTPTPHHICFDDIIGMHFSSEDAKHSNSL
STGSSLSEWKAGRQEALRMVESLLANHRASDGLHELLVIADDTCHLRSMRRTLFQLARDY
GAAFVILHVDVDRSVALNRNNQRTEKDKIPLDVWERLAAAMEAPQPATCSWEHPTVLMTC
SEKSPGEVEGEEVWRQVAAAWGPPPLPA
>pstk.3.homologue chromosome:869 strand:+ positions:4-207,244-663 species:"JOJQ-Cylindrocystis cushleckae" predicted_by: blast
ASACLLALTGLPAAGKTTIARSLCRCLENEDSTPTPHHICFDDIIGMHFSSEDAKHSNSL
STGSSLSEWKAGRQEALRMVESLLANHRASDGLHELLVIADDTCHLRSMRRTLFQLARDY
GAAFVILHVDVDRSVALNRNNQRTEKDKIPLDVWERLAAAMEAPQPATCSWEHPTVLMTC
SEKSPGEVEGEEVWRQVAAAWGPPPLPA
>SecS.1.homologue chromosome:1840 strand:+ positions:7-1146 species:"JOJQ-Cylindrocystis cushleckae" predicted_by: genewise
AEGLVARKYVRQGGQGIKQRRNLIKRRNLIKCLFSQRRMPAEGWDDATIEMLLKDLAAMD
SNNFMGAVGVGEREARCASSLVWRRHYGLAHGIGRSGNITDEQPKAAGSTLAAKLTPLLV
KDALQLAGLQDVSAVTVLPVATGMALSLALQGLKSKRPPQARCVLWLRIDQKTCLKAVVA
AGFDLVAVPNLLEGDELRTNLESLEREIQTRGPPAILCVLSTTSCFAPRGADRVEEIAKL
CKQMGVGHVINNAYGVQAGSICKAITRAWRRGRVDAVVQSTDKNFMVPVGGAVVAAGPQD
PSLVHAINANYPGRASMAPLLDVFITLLSLGAKGWRKLLSEREEIYTYMHRRLEELAAKH
GERILHTPNNPISIGFTLGT
>SPS.1.cysteine chromosome:8277 strand:+ positions:76-2202 species:"JOJQ-Cylindrocystis cushleckae" predicted_by: genewise
MKPMPGVRITLITKDVHTPYSGMFPGFVAGHYSYDECHIDLRPLARFAGARLIHSSAIGM
NLEGKEVLLQDRPPLRYDILSIDIGITSSQAVPGARDYTTPVKPIDTFTKRWEHIRQRIL
AGSEPMTVAVVGGGAGGVELLLAMQHRLAMDLQNRVAGSGRVTFCLHAASGLLPTHSPKA
GRIFHRILQERGVQVVSGSPVAEAREGRLVLQNGEVYPFDECVWCTQGRAASWLAGTGLA
LDPSGFVLVDETLRSSSTPDVFAAGDIHASQFHPREKAGVFAVRQGPPLARNLRLALVGN
PLKRFVPQARWLSLVSTGDKYAVASRGGLVLEGAFLWTLKNNIDRKFMEKFSKLPEMPAA
REKESPVARAAGSDALAALAAVPMRCGGCGAKVGATVLSRVIARLDIPSRPEVLVGLDSP
DDAAVVRLPPGMVGVHTVDFFRSFLEDPYLFGKVAANHALGDCYAMCAQPLSALAIAAVP
YGLEAKCEEDLFQLMAGATEVLREAGCALVGGHSSEAAELSLGFAIHGAAREEDLLRKGG
MRPGDLLVLTKPLGTGTLFAADMRGRAKGRWIDAAIASMLLSNQAATGILREHGATSCTD
VTGFGLAGHLVEMARPSGVTVELSLASVPFLEGAVECVRAGVLSSLQPSNLRLSRAIANI
SQVSHLEGYPLLFDPQTAGGLLASVPPEGAQACVSSLQMGGYARAALIG
>eEFsec.1.homologue chromosome:25448 strand:+ positions:1-1050 species:"KEYW-Gonatozygon kinahanii" predicted_by: genewise
GTRILNVNVGILGHVDSGKTSLVRTLSTTLSTAALDKHPQSAERGITLDLGFSAFMVDCP
PHLKSCAFDKIQFTLVDCPGHASLIRTIIGGAQIIDIMLLVVDITKGIQTQTAECLVVGE
ISPTKRMIVVLNKIDLLPVTTREAQIEKMKKRLRATLKGTKFCNASIVAAAACPTSPLEE
RLGEQKVDGIENIVSELVKSVDGSPRGSDGPFLFAIDHCFPIKGQGTVMTGTVLNGSVGV
NSTIELPSLKLQRKIKSMQMFHRPVSSASKGDRVGICVTQLDASLIERGLAADVGTVPTI
SGAIASVDRIQFFKSAIASKSKFHVSVGHTTVMADVLFFYGPKSDNADTP
>SBP2.1.homologue chromosome:23167 strand:+ positions:28-456 species:"KEYW-Gonatozygon kinahanii" predicted_by: exonerate
RYCRQVISTELNVLAAHLLSELLRFQERLKAKDPEKAKRKRRLVVGLREVLRSLKSKKAK
CIIVAPNIDEISSEGGLDKAIWAILSTAEASGVPVVFALTKARISKVFGKKARMSAVSIL
DYDGMNKEFKQLLQMALSGREQW
>eEFsec.6.homologue chromosome:32508 strand:+ positions:34-288 species:"KMNX-Nucleotaenium eifelense" predicted_by: genewise
YVLLTFDTQILCPPGSLFIGSKLDTDINASACRLAFHGNVLSSAEETADVKKSLQVFKMK
KREGQVERQLDDYTAIGRGLFKKET
>SBP2.1.homologue chromosome:4575 strand:+ positions:1-324 species:"KMNX-Nucleotaenium eifelense" predicted_by: exonerate
SSLNALAVTLLSDLWRFQTRNVLRDPIKAKSKRRLCLGLREADKMLQLKRAKCLLLATNI
EQDVLDISLPSLLQAAHHQQLPVVFALTMRRLSKLFNKRARISCVTIL
>eEFsec.1.homologue chromosome:3648 strand:+ positions:1-765 species:"MCHJ-Micrasterias fimbriata" predicted_by: exonerate
DKLQFTLVDCPGHASLIRTIIGGAQIIDVMLLVLDVTKGFQTQTAECLVVGEISPTSRMV
VVLNKVDLLEGPSKAAHVEKMSRRVAATLKGTKFEKSSIVATAVPQGKAPEGIQDLVEEL
MRHVGSVRRPAPDGPLLFAVDHCFPIKGQGTVLTGTVLQGRMAVNDTVELPGLKVQKKIK
SLQMFHRPVGSASQGDRVGACVSQLDPKLMERGLVAAPGYVPQVSAVVVQVERVRFHKNQ
VASKAKYHVTVGHWT
>SBP2.1.homologue chromosome:61685 strand:+ positions:1-423 species:"MCHJ-Micrasterias fimbriata" predicted_by: blast
ELNQVVAGVLSELWKLQARARERDPIKAKMRLRLALGLHESARALRAARARCIVMAPNIE
EVPGDGGLDSKIQAILTLAQNQHVPVVFALTMSRLGQVLGVRGRVSTIAILSFDGANKSF
KEMLLLAEAGRNLWMHSRGST
>SecS.1.homologue chromosome:60096 strand:+ positions:1-342 species:"MCHJ-Micrasterias fimbriata" predicted_by: genewise
AGLQLVVVENVVEGDEVRTDLQALEREMVTRGSASIACVLSTNSCFAPRAPDRVEEIAKL
CAKYGVPHLINNAYGVQSALTCRLITSAARKGRVDGLVFSTDKNFLVPVGGAVV
>SPS.1.cysteine chromosome:16641 strand:+ positions:58-1366,1487-1737 species:"MCHJ-Micrasterias fimbriata" predicted_by: genewise
VEFDECMWCTQGSAAAWLSTTGLALDSAGFILVKNCLQSESHPFVFASGDIHSSVNHLRP
KAGVFAVRQGMPLAENLRRALLGRPLVPFKPQSTFLSIISCGGKRAIAARGNWALEGAWL
WYLKDYIDRSFMRRFSELPEMKPGAGGGPMSAPSGSPPPVAVAEGAEALALLSSLPMRCG
GCASKVGSTVLSRALARVRSLQAASNASQHNAPGRPTQPPWSCAGLDSPDDAAILSLHGL
PQGVALIQTVDFFRSFVSDPFVFGQIAANHALGDCYAMGATPGSALAIVTIPVSLERKME
DDLVQVLGGAVAVLNEAGCQLVGGHTAEGADLSLGFSITGFCVEDKILHKGGMRPGDVII
LTKPVGTGVLFAANMRLKAKGRWIDGAIHSMLQSSAEAVEVLRNHGATSATDVTGFGLIG
HLVEMVHATRKGHAGKVPILEGAESCVEAGIMSSLYPSNLRLKHDIFHPEDLSQGVSFKL
VFDPQTAGGLLASIPESAAYGCHSALATLGYTHVSVIGKV
>eEFsec.1.homologue chromosome:4657 strand:+ positions:1-1638 species:"MFZO-Zygnemopsis sp" predicted_by: genewise
RILNVNVGILGHVDSGKTSLARALSTLLSTAALDKHPQSAERGITLDLGFSALMVDLPEH
LTSLPYDKLQITLVDCPGHASLIRTIIGGAQIIDMMLLVVDATKGIQTQTAECLVVGEIS
PTRDMVVVLNKTDLIPENSRQSQIEKMKKRLRATLKPTKFADCPMGAVAARPGGPDGEAA
GQSVEGVEDLVKELRGRIKDLKRSKDRPFLFAVDHCFPIRGQGSVMTGTVLQGSIAVNQT
LEIPALKLQRKVKSMQMFHRPVSSAMQGDRVGICVTQLDPKLLERGLAAEPGTVPTITGA
IASVHRIRFFKGRIGGKTKFHVTVGHTTVMAEARFFGRDAGPTAKNSSLETLSLEGNSEF
DFAREYRYQEELHGEGGPSGAAGEEEDESGDHFRGGPQWALLAFDSPVTCPKDTLLIASR
LDTDIHSNTCRLAFHGRLRTAVDPTDKDALQKLKVYKMKARTGIVERLADPHTLIARGLF
KKDTDITQFVGLRVSTAMGDVGVIQSSFGKSGKVKVTFKDGLRNVEDVTKSGSNALLLHF
KRYMFD
>SBP2.1.homologue chromosome:27373 strand:+ positions:31-453 species:"MFZO-Zygnemopsis sp" predicted_by: exonerate
RYCRQVITTELNRVTIDLLKELLRFQERAKARDPIKAKKKRRLVVGLREVSRAIRTKRAK
SIIVAPNIEEITSEGGLDCTLHTILEQAEANEMEVVFALTRSRIAQAFGRRVRMSTVAIC
DYDGANDLYKEMLRLAARGRE
>SecS.1.homologue chromosome:19259 strand:+ positions:1-513 species:"MFZO-Zygnemopsis sp" predicted_by: genewise
IEQRGPESVLCVVSTSSCFAPRGFDRLEEIAKLCQRRGVGHIINNAYGVQAGAICGAITR
AWRRGRVDAVVQSTDKNFMVPVGGSVVATGAKDPSLVHGVNAAYPGRASMSPLLDVLITL
LSLGAKGWKQLLAEREEVYGYMRARLSQLAAQHGERVLATPHNPISIAFTL
>SPS.1.cysteine chromosome:4858 strand:+ positions:1-2223 species:"MFZO-Zygnemopsis sp" predicted_by: genewise
MGGNGGQPIVKDLVLIGGGHSHVIVLKKFGMEAMPGVRITLITRDVHTPYSGMLPGYVAG
HYDYDACHIDLRPLARFAGARLIHCSATGINLQTKEVQLAGRPPVRYDLLSIDIGITPSQ
RVSGAREHTTPVKPVDTFTERWEGIRARLLAASEPMTVAVVGGGAGGVELLLAMRHRLLA
DLKKLGKDGSKLTFRLHSRGGLLPTHAPKAGQIFTRIFQERGIQVVSGSSIAEVHQRKLV
LQQGEEYPFDECVWCTQGEAARWLADTGLALDSAGFVLVEDTLRSTNAPDVFAVGDIHGS
DIHPREKAGVIAVRQGPPLAENLRRALLGQPLKPFVPQSKWLSLISTGDEYAVASRGRLV
LEGAYLWTLKNYIDCKFMKTFSKLPDMPSGAEEELPVARAAGPETLAALAAVPMRCGGCG
SKVGATVLSRVLARLNVPSRPEVVVGLDAPDDAAVVRIPPGMVGVHTVDFFRSFLDDVFT
FGKIAANHALGDCYAMGAQPVSALAIATVPYGLESKCEEDLFQLMAGALEVLSQAGCALV
GGHTSEASELSLGFAVNGVAREEELLRKGGMRPGDWLLLTKPVGTGTLFAADMRRKAKGR
WIDAAIESMLQSNQKAAAILRQHCATSCTDVTGFGLLGHLVEMTKPSGVSVQLHLPSVPL
LEGALECVRAGVVSSLQPSNLRLKRAIANVAQVSHLDGYPLLFDPQTAGGLLASIPATSA
RECLEALQREGYQRASVIGQV
>SecS.1.homologue chromosome:36725 strand:+ positions:1-438 species:"MNNM-Cosmarium granatum" predicted_by: genewise
IARLCAKHGVPHVINNAYGVQSAATCRLVTSAARKGRVDAVVQSTDKNFLVPVGGSVVAC
LQPPGGTPQAGSSLVDAVNATYPGRASLSPLLDVLITLLSLGKPGWQRVLREREELYSFA
REQLARLAAKHGERLLHTPHNPISLA
>eEFsec.1.homologue chromosome:98302 strand:+ positions:1-567 species:"MOYY-Pleurotaenium trabecul" predicted_by: genewise
RVLNINVGILGHVDSGKTSLAKALSTLLSTAALDKHPQSVQRGITLDLGFSAFQVDPPAD
LKSTLLPFEKIQFTLVDCPGHASLIRTIIGGAQIIDIMLLVVDVTKGFQTQTAECLVVGE
ISPTREMVVVLNKTDLVPLSNSSAAVDKMSRRVAATLKGTKFENPAVVGTSVAQGQPPEG
MDALVKALM
>eEFsec.3.homologue chromosome:16650 strand:+ positions:1-435 species:"MOYY-Pleurotaenium trabecul" predicted_by: blast
WALLTFDSSLVCPSNALLVGSRLDFDIHSPACRLAFHGRVCDVVDPGPGTHRLKIFKIKR
REGAIERVVDSRSVIAKGLFKKETDMSLFVGLKVHTSAGSTGVIQSSFGKSGKFKVVFEA
GVPATLEDKKLLLEFKRFIFDKSKR
>eEFsec.4.homologue chromosome:16651 strand:+ positions:1-435 species:"MOYY-Pleurotaenium trabecul" predicted_by: blast
WALLTFDSSLVCPSNALLVGSRLDFDIHSPACRLAFHGRVCDVVDPGPGTHRLKIFKIKR
REGAIERVVDSRSVIAKGLFKKETDMSLFVGLKVHTSAGSTGVIQSSFGKSGKFKVFFEA
GVPATLEDKKLVLEFKRFIFEKSKR
>SPS.1.unaligned chromosome:18658 strand:+ positions:1-625,770-1044 species:"MOYY-Pleurotaenium trabecul" predicted_by: genewise
GLGSRDDGAVLSLAGLPRDARLIQTVDFFRSFISDPFVFGQVAAQHALSDCFAMGATPGC
ALAMAAVPLSLEGTMEEDLFQMLAGAVTVLSQAGCQLAGGHTAEGDELSLGFSITGYCSA
DAILPKAGMRPGDVLILTKALGTGVIFAANMRSKVRGRWVEGALRSMLLTNAKALEIIRR
HGPSSATDVTGFGMIGHLTEMVQATNGLCTPVEAGRGSERARAEECVRNEIMSSLFPSNL
RLRREVRDWDECADDARAKLLFDPQTSGGLLVSVPECEGLTCCQALVSCGYKDARMIGRV
>eEFsec.1.homologue chromosome:6996 strand:+ positions:1-1551 species:"NBYP-Mesotaenium kramstei" predicted_by: genewise
RVLNVNVGILGHVDSGKTSLARALSTLLSTAALDKHPQSAERGITLDLGFSALMVDLPEH
LAALPYDKLQITLVDCPGHASLIRTIIGGSQIIDMMLLVVDVTKGIQTQTAECLVVGEIS
PTRDMVVVLNKTDLIPEKSRQAQIEKMKKRLRATLKATKFSDCPMVPLAARPGGPDGAAV
GQSVEGIEDLVKELKGRIKDLKRSGNKPFLFSIDHCFPIRGQGSVMTGTVLQGSVAVNQV
VEIPALKLQRKVKSMQMFHRPVSSAMQGDRVGICITQLDSKLLERGLAAEPGTVPTITGA
LASVQRIRFFKGRIGGKTKFHVTVGHTTVMAEAQFFGADAAEPASSLKGLSLEGNPEFDF
SREYRYQEELHGEGAPSTASGDENVQGEADRASGRDQWALLTFDSPVTCPKDALLIASRL
DTDIHSNTCRLAFHGRLRTAVDPNDKESLQKLKVYKMKSRAGTAERVVDANTVIVRALFK
KDTDITQFVGLRVSTAMGDVGVIQSSFGKSGKAKVVF
>eEFsec.5.homologue chromosome:6995 strand:+ positions:13-294 species:"NBYP-Mesotaenium kramstei" predicted_by: blast
SNTCRLAFHGRLRTAVDPNDKESLQKLKVYKMKSRAGTAERVVDANTVIVRALFKKDTDI
TQFVGLRVSTAMGDVGVIQSSFGKSGKAKVVFKD
>pstk.4.homologue chromosome:3927 strand:+ positions:4-669,688-783,814-915 species:"NBYP-Mesotaenium kramstei" predicted_by: blast
APVCLVALTGLPGAGKTTLACSLCRHLEKAQSEEVEAHHICFDEFTRKSVTPPGEPSQGA
NQSERSFSEDSRSSSFSFDPLAWKGGRQEALRQVESLLANHGPPAERWQRRLVLADDTCH
LRSMRYALFQMARKYGAAFVIIYVHVAPSVAWDRNDGRRGEEKVPRRVWERLAAAVDTPD
PATNSWENPTVTVKPANGAAAEDLGKQVWQDLEQVWGPPVPPLAALREEGQQGNRRSLVH
RVDMWSRGLLSQVLHPKPGWLTRAEAAHVLTPARREMLQRVQQLSQGR
>SBP2.1.homologue chromosome:56203 strand:+ positions:4-450 species:"NBYP-Mesotaenium kramstei" predicted_by: genewise
TYIGPDVEIRYCKQIITTELNRVTIDLLKELLRFQERAKARDPVKAKKKRRLVVGLREVA
RAIRTKRAKSIIVAPNIEEITSEGGLDCTLQSILEQAEANQMEVVFALTRSRIAQAFGRR
VRMSTVAICDYDGANDLYKEMLRLATIGR
>SPS.1.cysteine chromosome:55892 strand:+ positions:70-2202 species:"NBYP-Mesotaenium kramstei" predicted_by: genewise
MEPMPGVRITLITRDVHTPYSGMLPGYIAGHYSYDDCHIDLRPLARFAGARLIHCTATGI
NLQAKEVQLEGRPPILYDILSIDIGITPLQAVPGAREHTTPVKPIDTFTKRWEQIRGRLL
AASQPMTIAVVGGGAGGVELVLAMQHRLQEEFQKARKDVSMLKFRLHTKGAVLPSYAPKA
GRIFTRIFQERGIQVVSGSPVAEVAERRLVLQSGEEYPFDECVWCTQGGAARWLAGTGLA
LDASGFVLVDETLRSTNAPDVFAAGDIHGSEIHPREKAGVFAVRQGLPLARNLRRALLGQ
PLKPFVPQAQWLSLISTGDRYAVASRGRLVLEGAFLWTLKNYIDCKFIESFAKLPEMPLA
NEKDLPVARAAGAEALAALAAVPMRCGGCGAKVGASVLSRVLARLHVPSRPEVVVGLDAP
DDAAVVRIPPGMVGVHTVDFFRSFLEDVFTFGKIAANHALGDCYAMGAQPISALAIATVP
YGLESKSEEDLFQLMAGASEVLREAGCALVGGHTSEAAELSLGFAVNGVAREEELLRKGG
MQPGEWLLLTKPVGTGALFAADMRGKAKGRWIDAAIESMLLSNQKAAEIFRQHGATSCTD
VTGFGLLGHLVEMAKPSGVAVQLHLPSVPILEGAQECVSAGVLSSLHPSNVRLNRAISNV
SQVSRLEGYSLLFDPQTAGGLLASVPSHSAQTCLEALRRGGYPRASLIGRV
>SBP2.1.homologue chromosome:31601 strand:+ positions:4-306 species:"NNHQ-Spirotaenia minuta" predicted_by: genewise
KRRVVFGLREAGKMVKANKTKAVVIAPNIEEIKSEGGLDDKLNEIMVACDEHGILYIFAL
TRNKLGTLAGHRNRISVAAILDYSGAEEEYKRMVALAAQGR
>SecS.1.homologue chromosome:6004 strand:+ positions:19-1533 species:"NNHQ-Spirotaenia minuta" predicted_by: genewise
AQGIVQGNYIRLGATSISRYHTKVKSLLAQRRLPDDGWSDDDIELFLREVSMLDSNNIPN
NVGVGEREGRVHSDLVRRRHWGMVHGIGRSGDLYEDQPKAAGSSLIAKLCKCLAADALRT
AGLEEVGDVTVLPVATGMAITLSLLALRQRSSTEARYVLWPRIDQKTCLKSITAAGVEAI
VIPNVLDGDEVRTDLPAIEKEILQRGANSILCVLTTSSCFAPRACDTVIDVAKICAAAGV
PHIINNAYGVQSKDICRLISSAWRRGRVDAVIQSTDKNFLVPVGGSIIAAPLADRCRKAD
KTRDNQGTTRRDSPSSESLVVGVNKLYPGRASAGPILDLLITLLSLGRTGYLRKLSEREE
LFEYQQSKLIEFADAHGERLLDTPNNPISMGMTLKGLFLSKDAHGAQDEEEDKRGDTPSK
IDLPRYAPRQLSQVGSMLFSRQVSGTRVICGTDVKSVGGIEFKGYGASFDSYGFPYLTTA
AAIGGSTGEVDDFLERLRKCFSELQ
>eEFsec.1.homologue chromosome:82500 strand:+ positions:1-678 species:"QWFV-Bambusina borreri" predicted_by: genewise
KGFQTQTAECLVIGEISRTKHMLVVLNKTDLLPAVSREAQVEKMARRVSATMKGTKFQGA
PALPTSVAPGLPAQGIDLLVQCLLQAAREVQRPERDRPLLLALDHCFPIKGQGTVLTGTV
LQGAVAVGDTLEFPALKLQRKVKSLQMFHRPVGTAAQGDRVGVCVGQMDPKAMERGLAAA
PGTVPLATSVVASVSRIRFHKSTVASKAKYHITVGHNTAMGEALFF
>SBP2.1.homologue chromosome:10545 strand:+ positions:43-480 species:"QWFV-Bambusina borreri" predicted_by: blast
PYCHQVLTKELNDVTAQVLAELMRLQLRAKEREPLKAKMRQRLALGLRETARALRAKKAR
AVVLAPNIEEAPGEGGLDESVAGILGLAKDSDVPVVFALTKSRMGKALGRRARMSAVAIL
NCDGANLQFKEMLRVAKLNSELWKAK
>SPS.1.unaligned chromosome:14948 strand:+ positions:1-807 species:"QWFV-Bambusina borreri" predicted_by: genewise
FKSFISDPFVFGQVAANHALGDCFAMGASPRSALAVATVPLMLEDKVVEDLFQMLAGAAL
VLRRAGCQLVGGHTAEGEQLALGFSITGVCPRAGVLHKGGMRLGDVLILTKPLGTGVIFA
ANMRQRAKGRWVSAALASMLHSNQGAMEVLLKHHASALLEMIQATNKTASGNVGDGAAVS
AELWLGNVPILDGAKQLISDGILSSLYPSNARSQCEVSNADAFAEDPVCKLLSDPQTAGG
LLASVFPEAAQDCLACLHQEGYLWAAVIG
>eEFsec.36.homologue chromosome:24111 strand:+ positions:4-591 species:"RPGL-Cylindrocystis brebissonii-M2853" predicted_by: exonerate
LNVNVGILGHVDSGKTALARVLSTLLSTAALDKPPQSAERGITLDLGFSAFQVDLPAHLQ
GQGLPYSKLQVTLVDCPGHASLIRTIIGGAQIIDLMLLVVDVTKGVQTQTAECLIVGDIS
PTQEMIVVLNKIDLLPEATKANQIAKMGKRMRATLKATRFANAPIVAVAAKPGGQEEDSQ
GLGQQPPEGVDSLIRQ
>eEFsec.37.homologue chromosome:24112 strand:+ positions:4-183,208-612 species:"RPGL-Cylindrocystis brebissonii-M2853" predicted_by: exonerate
LNVNVGILGHVDSGKTALARVLSTLLSTAALDKPPQSAERGITLDLGFSAFQVDLPAHLQ
LQVTLVDCPGHASLIRTIIGGAQIIDLMLLVVDVTKGVQTQTAECLIVGDISPTQEMIVV
LNKIDLLPEATKANQIAKMGKRMRATLKATRFANSPIVAVAAKPGGQEDHSQGLVQQPPE
GVDSLIRQITALVRE
>eEFsec.3.homologue chromosome:12039 strand:+ positions:1-72,118-186,229-711 species:"RPGL-Cylindrocystis brebissonii-M2853" predicted_by: blast
TKFHVTIGHTTVMAEARFFGAADTAARDGGASTFDFSQEYPYQEELLPDSGSGGHRGPQW
AFLHFDSPVLCPLGSLLIASRLDGDIYSSSCRLAFHGRLLAALDPGDQVALQALKVFKSK
KREGTIERLADSRTAIVRGLLKKDSDVTRFLNLKVATAAGDVGVIQSSFGKSGKLKVVFD
TELKNPEHLKSPGGNQVELRFKSYIFNK
>eEFsec.4.homologue chromosome:12038 strand:+ positions:1-72,118-186,229-711 species:"RPGL-Cylindrocystis brebissonii-M2853" predicted_by: blast
TKFHVTIGHTTVMAEARFFGAADTAARDGGASTFDFSQEYPYQEELLPDSGSSAHRGPQW
AFLHFDSPVLCPLGSLLIASRLDGDIYSSSCRLAFHGRLLAALDPGDQVALQALKVFKSK
KREGTIERLADSRTAIVRGLLKKDSDVTRFLNLKVATAAGDVGVIQSSFGKSGKLKVVFD
TELKNPEHLKSPGGNQVELRFKSYIFNK
>SecS.1.homologue chromosome:110366 strand:+ positions:1-528 species:"RPGL-Cylindrocystis brebissonii-M2853" predicted_by: blast
ALMDSNNFAGGVGMGEREARCASPLVWRRHYGLAHGIGRSGSLTDEQPKAAGSTLAARLT
HLLVKDAMQQAGLQDIGDLTLLPVATGMAISLTLQALRRKRPETARYVIWPRIDQKTCLK
AVTAAGLEIVVVENILDGDELRTDVAAIEREIAARGAASVVCVLSTTSCFAARASD
>eEFsec.6.homologue chromosome:31187 strand:+ positions:1-363 species:"RPQV-Phymatodocis nordstedtiana" predicted_by: blast
DIHSPSCRLAFHGRVQWPVDPETGLQALRIYKLKQREGVMERVVDAHSAIGRGLFKKETD
ISPFVGLRVVGPNGLIGTIQSSFGKAGKFKVLYTDSLPSGDMDNRQLTLQFKRYIFDKSK
K
>SBP2.1.homologue chromosome:32587 strand:+ positions:1-459 species:"RPQV-Phymatodocis nordstedtiana" predicted_by: genewise
TYVGPDAELRYARQVITSELNGVVGEVLGELMKYQRRAQERDPIKAKARQRLTSGLREVA
RSLRARRAKCVIMAPNIEEISAPGGLDDAVQTIMRLAADNSVPVVFALTKSRIAQAMGRP
RSQMSAVAVLDCDGANGQFRKMLELARQGRNLW
>SecS.1.homologue chromosome:30771 strand:+ positions:1-456 species:"RPQV-Phymatodocis nordstedtiana" predicted_by: genewise
ARGLVSSTYLNQGAQALKKRQNLVNSLLSQRRMPIRGWDDATIEMVLQDLAAMDSNNFLS
SAGMGEREARCASALVHRRHYGLAHGIGRSGNIADEQPKAAGSTLAARITNFLVADALRL
AGLPDVGEVSVLPVATAMALTLCLLALRTRNA
>SecS.2.homologue chromosome:695 strand:+ positions:1-399 species:"RPQV-Phymatodocis nordstedtiana" predicted_by: genewise
GEELQTDVAALEAHIVRVGAPRIACVLSTTSCFAPRAADSVEAIAKLCRKHRVPHVINNA
YGLQAGAICRAICAAWRRGRVDAVVQSTDKNFMVPVGGSVIAAGPSDPSLVRAVNATYPG
RASISPLLDVLIT
>SPS.1.cysteine chromosome:452 strand:+ positions:4-2397 species:"RPQV-Phymatodocis nordstedtiana" predicted_by: genewise
PILKDLVLIGGGHSHAIVLRSWRMKPLEGVRVTLITKDVHTPYSGMLPGFVAGHYTYDEC
HIDLRPLCEFSGARLIHCPAVGIDPEAKEVRLGGGRPPIKYDVLSVDIGITPMQAVPGAK
GLTVPVKPISEFASRWDAVLTHAQAIARPEPASHASRRYTIVVVGGGAGGAELIMAMHHR
LTGILGGAGTGVPRLVLVTGGALIPTHNCKARRLLGEELLRKGIEVVEERAIEVEASAAD
ASTNGWDGKEGEGKSTRGGILVLGSGRRLEFEECIWCTQGAAAKWLQGTGLALDGGGFIR
VNDCLQSLSHPDVFAAGDIHSSASHPRPKAGVFAVRQGMPLMGNLRRALQRQPLLPFVPQ
TRFLSIISTGDKSAVATRANWAYRGRLLWHIKDYIDRSFMRRFSDLPQMEPGSAMAAPLA
PSAPSPMAVAAGPEALSLLSSIPMRCGGCGSKVGATVLSQALARLRPLDSLSAASSAAVA
PSNIQPAGFQLLVGLDSPDDAAVMRFPPGTVAVQTVDFFRSFISDPYDFGRIAANHALSD
CYAMGADPACALAIAGIPISLEAKMEEDLFQMLAGAIAVLKEAGCRLAGGHTYETAGVAP
EHALGFSITGVAPQSQLLRKGGLRPGDTLILTKPIGTGTGTLFAANMRHLAKGRWIDAAV
SSMVQSSREAASILKAHSASAATDVTGFGLIGHLSEMLNESPGTAVLLDLHAVPLLEGAE
ECVGRGVFSSLFPSNARSRRAVTNYEEVREDTRVKLLFDPQTAGGLLAAVPQERALPCVL
ALRAAGYAGAAAIGQVVA
>eEFsec.1.homologue chromosome:42193 strand:+ positions:1-1086,1129-1587 species:"RPRU-Staurodesmus omearii" predicted_by: blast
LNVNVGILGHIDSGKTSLAKALSTLLSTAALDKHPQSAERGITLDLGFSAFQVDVDESFP
DKSVSKVQFTLVDCPGHASLIRTIIGGAQIIDLMLLVVDVTKGFQTQTAECLVVGEVTET
KRLVVVLNKCDLLLPSSKSSQIQKMSRRVLATMKGTKFENPDIVATSVCAGREAEGVNVL
VQKLMECAKYVRRGENSGPFLFAVDHCFPIKGQGTVLTGTVLQGHVSVNDTIEIPALKMQ
KKVKSMQMFHRPVSCASKGDRVGICVAQLDAKLMERGLVAAPAALPTVSLVVALVYRIRF
HKSSIPSKGKYHITVGHSTVMAEALFFCTPTKVLEHLPEANEKSFDFDKDYLYCNELLDP
TPIRQSTAPVWCLLRFETPVVCPPNALLIASRLDFDVHSPSCRLAFHGRVTAIVEPGAGQ
QSLRVYKMKTREGVIERVADSYSVIGKGFFKKETDISQFIRLNVQGPEGLVGVLQSSFGK
SGKFKVVFQGELPKELTDKKLVLQFKRYVFDKERK
>SBP2.1.homologue chromosome:40872 strand:+ positions:58-486 species:"RPRU-Staurodesmus omearii" predicted_by: blast
RYCRQVVTKELNDVAAQLISELHRLEVRAKEKDPVKAKMRQRLTSGLREVARSLRSKRAK
GVIMAPNIDEVSSEGGLDCAVGSILDLAKEAEVPVVFALTKSKIGQVLGRRARVSAVAIL
STDGAHKEFKEMLKLAQAGRALW
>SecS.1.homologue chromosome:13505 strand:+ positions:1-1203 species:"RPRU-Staurodesmus omearii" predicted_by: genewise
KRQNLMASMLAQRKMPNDGWDDTTIQMFLQDLSAMDSNNFVSNAGMGEREARCVSSLVWR
RHFGMAHGIGRSGNITDEQPKAAGSTLAARITNFLTLDALRLAGMPEVGAVTVLPVATGM
ALTLCLLALKLIPRTPSPTPTPTPAPSSVASESVRPTMASLQTPQPMYVLWPRMDQKTCI
KSVQASGLHLVVIENVVEGDEVRTDLAALEKEIEIRGRDSIACVLSTTSCFAPRAPDRVV
EIAQLCSKYGIPHIINNAYGVQCAGTCDLITKACRRGRVDAVVQSTDKNFLVPVGGAVVA
CMKSPKAAGKGGSADKAKTLVDAVNKTYPGRASLSPLLDVLITLLSLGKSGWLKLLAERE
ELLPYLSGRLADLAQQHGERLLNTPHNPISTAITLSCLTPT
>SPS.2.cysteine chromosome:42456 strand:+ positions:19-646,752-1713 species:"RPRU-Staurodesmus omearii" predicted_by: genewise
VPFDECVWCTQGGAAEWLTTSRLALDRTGFIRVNEFLQSESHPFVFASGDIHSSSKYPRP
KAGVFAVRQGMPLANNLRRFLVGAALVPFKPQSNFLSIISCGDGNAIATRGNWAFQGTLL
WLLKDYIDRSFMRKFSSLPEMNEGSSMSMPRGSPLPVASAAGAEATALLASLKMRCAGCG
SKVASTVLSRALARIRRLQRQNEDIHSSSLMSGLDSPDDAALLSLRNFAPDSILVQTVDF
FPSFISDPFIFGQVAANHALGDCYAMGANPKAALAIATLPLSVERKMEEDLFQMLAGAVD
VLSQAGCQLVGGHTAEGGDLSLGFSVTGVGFERSILRKGGMRPGNVLILTKPIGTGVIFA
ANMRRKAKGRWVEGALQSMLQSNATAADILQQHFASSATDVTGFGLFGHLLEMVRASCPE
LDCAMMSATGESFEALTVEIELSRIPILDGAEECARAKIMSSLYPSNSRFQEQIGNDGHF
KDDVRATLAFDPQTAGGLLASVPAEHATSCISSLKSAGYVHSSLIGRVVA
>eEFsec.1.homologue chromosome:36896 strand:+ positions:7-1494 species:"RQFE-Cosmocladium cf constrictum" predicted_by: genewise
LNINVGILGHVDSGKTSLVRALSTLLSTAALDKHPQSAERGITLDLGFSAFQIDVPESHF
QSNATEAQPQQSQIWDKLQFTLVDCPGHASLIRTIIGGAQIIDIMILVVDVTKGFQTQTA
ECLVVGEISPTKRMLIVLNKVDLLPSSTRDSQIAKMARRVAATVKGTKFEGAPIVPTSVV
PGAAALGIEDLVQKLLECTQSLARPTPKPSDRFLFAVDHCFPIKGQGTVLTGTVLEGSVS
VNDSIEIPALKIQRKVRSMQMFHRPVECATKGDRVGICVVQLDSKLMERGLVAAPGSIPT
ITEAVASVERIRFHKSRVASKAKYHVTVGHTTVMAKAVFFRLPLDAAETQEASASPVESD
QKMDFERQYLFAEELPETTEAQRSHSGLSEESMETTTYQGPYWALLTFEAPLVCPENALF
IGSRLDFDIHSPTCRLAFHGRLSGSIDPGPGASALKVFKMKKREGLVERAVDSYSLIGKG
LFKKETDISQFVGLKV
>SBP2.1.homologue chromosome:5431 strand:+ positions:37-261 species:"RQFE-Cosmocladium cf constrictum" predicted_by: exonerate
RYCQQVITKELNDVTKEVLKELMRLQLRAKERDPIKAKMKQRLASGLREVARSLRSKRAK
YIVMAPNIEEITAEG
>SecS.1.homologue chromosome:2847 strand:+ positions:1-1204,1325-1563 species:"RQFE-Cosmocladium cf constrictum" predicted_by: genewise
AQGLVSRSYLEQGEQALRKRKNLVSSLLAHRRLPEEGWDDASIEAFLQSLSGMDSNNFLG
NAGMGEREARCASGLVQRRHYGMAHGIGRSGNITDEQPKAAGSTLAARVTNFLVLDALRH
AGLTEVGKVSVLPVATGMALTLCLLALKKSRAQQRRRHGCIWRPWTASAGDVVLWCRVDQ
KTCLKCVQAAGLRLVVVEGVVVGDEVCSDVGALERELQSRSTASIACVLSTTSCFAPRAP
DSVEAISQLCAKYGVPHVINNAYGVQTRAICSAISKACRRGRVDAIVQSTDKNFLVPVGG
AVVASPVRQSQSERPCLVDAVNANYPGRASMSPIMDVLITLLSLGKKGWLQLLHDRELLY
SYASGGLGALAQAHGERLLATPSNPISLAISLASFAGSPQIEVSLTFLGSMLFTRLVSGC
RVVPRQVTKTVAGVALSGFGASHSQYPVPYLTAAAALGGTKEDVDVFITRLDKCLKELRA
K
>SecS.2.homologue chromosome:2848 strand:+ positions:1-355,488-1372,1493-1731 species:"RQFE-Cosmocladium cf constrictum" predicted_by: genewise
AQGLVSRSYLEQGEQALRKRKNLVSSLLAHRRLPEEGWDDASIEAFLQSLSGMDSNNFLG
NAGMGEREARCASGLVQRRHYGMAHGIGRSGNITDEQPKAAGSTLAARVTNFLVLDALPR
VTNFLVLDALRHAGLTEVGKVSVLPVATGMALTLCLLALKKSRAQQRRRHGCIWRPWTAS
AGDVVLWCRVDQKTCLKCVQAAGLRLVVVEGVVVGDEVCSDVGALERELQSRSTASIACV
LSTTSCFAPRAPDSVEAISQLCAKYGVPHVINNAYGVQTRAICSAISKACRRGRVDAIVQ
STDKNFLVPVGGAVVASPVRQSQSERPCLVDAVNANYPGRASMSPIMDVLITLLSLGKKG
WLQLLHDRELLYSYASGRLGALAQAHGERLLATPSNPISLAISLASFAGSPQIEVSLTFL
GSMLFTRLVSGCRVVPRQVTKTVAGVALSGFGASHSQYPVPYLTAAAALGGTKEDVDVFI
TRLDKCLKELRAK
>SecS.3.homologue chromosome:2849 strand:+ positions:1-471 species:"RQFE-Cosmocladium cf constrictum" predicted_by: genewise
AQGLVSRSYLEQGEQALRKRKNLVSSLLAHRRLPEEGWDDASIEAFLQSLSGMDSNNFLG
NAGMGEREARCASGLVQRRHYGMAHGIGRSGNITDEQPKAAGSTLAARVTNFLVLDALRH
AGLTEVGKVSVLPVATGMALTLCLLALKKSNAERSSG
>SPS.1.gapped chromosome:5904 strand:+ positions:241-2265 species:"RQFE-Cosmocladium cf constrictum" predicted_by: genewise
MDLSSGSIEGAEGPFRVVVVGGGAGGVEIAFAMHYRLNKLFSSWKGGSNAIIGEEGLGRK
KQKIQFVLVTGGALMPSHNLRARKLVEAALAEKQIKLINCRVKEVRGATKGSRKVLVLEN
GADEEFDECVWCTQGGAARWLSGTGLTLDPQGFILVNDFLQSESHSFVFAAGDIHASATN
PRPKAGVFAVRQGMPLANNLRRALIGQPLVPFKPQTKFLSIISLGDKRAIATRANWAFQG
RFLWQVKDYIDQAFMRKFADLPPMDSMIGSQKGSMGAHSAAVPPGLVQASGTEALALLGA
TPMRSKVGSTILTQALARVRAWQDLLEHPKPSTAASSGLLRPLIGLASSDDAAVLSVGGL
DRDRVLVQTLDFFRSFISDPFVFGQVAANHALGDCYAMGAVPASALALAVVPLALEEKME
EELFQMLAGAVSVLHAAGCTLVGGHTSEGNEPALGFAISGTCLKKQMLKKGGMEPGNSLI
LTKPLGTGTLFAANMRCKAKGRWVDSALSSMLQSNGPAVDVLHRHHATSATDVTGFGLLG
HLVEMLQSSTEAEASEGDREAQGEASGDATGHNALLPVGASTGGLRVVLNVESVPVLPGA
AECVREGILSSLFPSNMRLKRMVCNYEDMKHVTAVKLLFDPQTAGGLLASVPNSEAALCV
EQLRAAGFVHATIIG
>SecS.1.homologue chromosome:21731 strand:+ positions:1-489 species:"SNOX-Planotaenium ohtanii" predicted_by: genewise
GEALSTNLPLIQRVIERVGAENILCVMSTTSCFAPRERDDVVGIARLCQQMGVGHVINNA
YGIQSSSLCADVSRAWRVGRVDAVVQSTDKNFMTPVGGSVVCSGRRDSSLVPLLNEIYPG
RASMSPILDLLITLLSMGRKTWLSLLHEREKMFRELREGLERV
>eEFsec.1.homologue chromosome:98615 strand:+ positions:1-771 species:"STKJ-Zygnema sp-A" predicted_by: genewise
VNDSVEIPALKLSKKVKSMQMFHRPVSTAAQGDRVGVCVAQLDAKLMERGLIAAPGSVAA
VSAVVASVERIRFHKSPVLSKTKFHITIGHTTVMAEVLFFTTPDECTQRPGPFDFNSEHL
YSEDLPETIQGRTEDKGDLHTPPRYSDPYWALLTFDCAVVSPPEALLVGSRFDFDVHSPS
CRLAFHGRVAAVVDPGPGPQALKIFKVKRREGAIERVVDTYSAIGKGLFKKETDLSLFVG
LKVRGPHGNSGVIQSSF
>eEFsec.2.homologue chromosome:98670 strand:+ positions:1-642 species:"STKJ-Zygnema sp-A" predicted_by: genewise
KVLNVNVGILGHIDSGKTSLARALSTLLSTAALDKHPQSAERGITLDLGFSAFQVDVPET
LSQLPYEKIQFTLVDCPGHASLIRTIIGGAQIIDVMLLVLDVTKGFQTQTAECLVVGEIS
PTRHLLVVLNKADMLPPASRASMTEKMTRRVVATMKGTKFQNPSVVATSVAAGQPAEGVQ
DLISRLMQYIPGARREQADKPLLFAVDHCFPIKG
>SBP2.1.homologue chromosome:17438 strand:+ positions:1-297 species:"STKJ-Zygnema sp-A" predicted_by: exonerate
FGLREVQRSLKSRRARCVVMAPNIEEVTGEGGLDALVESILKLARENDTPVVFALTKGKM
GALLGRRAQMSALSIVSCDGANRQFKDMLELAEAGRRMW
>SPS.1.cysteine chromosome:24561 strand:+ positions:13-1497 species:"STKJ-Zygnema sp-A" predicted_by: genewise
VFAAGDIHSSISNPRPKAGVFAVRQGMPLAENLRRALIGQELRPFTPQQHFLSLISTGGG
SAVATRASWAMEGRWLWTLKDYIDRSFMRRLPEMQEGMPRGSSQLSPADVAVASGPEALA
LLSSLPMRCGGCGSKVGSSVLSRALARIDSWQQHLHSQARASPAEEPTDAPTTDKFQGGA
LHTVPGMGAPDDAALLSLQGLPPDSVLVQTVDFFRSFLSDPYTFGQVAANHALGDCYAMG
AAPGSALAIATVPVAVEAKMEEDLYQMLAGAVHVLTEAGCQLAGGHTAEGDELALGFSIT
GHCERGKLLRKGGMRAGDVILLTKPVGTGVVFAANMRRKAKGPWIAQALQCMLRSNADAI
PVLREHGATSATDVTGFGVAGHLVEMVKATNATSAAAGDTSAVSVELDGSKLPVLDGAEE
CVRRGIMSSLFPANRRAQREIGHWSVWQDDPKAQLLFDPQTAGGLLASVPREQALQCLDD
LARVGYEHAVIIGRV
>eEFsec.1.homologue chromosome:14395 strand:+ positions:1-459,490-966 species:"TPHT-Spirotaenia sp" predicted_by: blast
SVDHCFLIRGQGTVLTGTILRGRASINQTIELPALKLLRKIKSMQMFHRPVTTAIKGDRV
GICVTQLDAKLLERGIAAEPGSVPTAKGALAEVQKVRFFKGAISSKSKLHITAGHTTVFA
QVSFFRVPASCSNSQLPDASFDFADYAHQAELVSNDLHTMEALKQFAILDFQTPITCPSD
ALIIGSRLDTDTHSSTCRLALHGKLVAFVDPSDKAIMQKLRIYKEKTRDGVIDRYVDGYN
VIGRGLFKKETDISLFVGLRVTSDNGESGVIQSSFGKSGKFKVHFKEGIQAPVAADPTAA
GGSRLLLSFKKY
>eEFsec.2.homologue chromosome:14394 strand:+ positions:1-384 species:"TPHT-Spirotaenia sp" predicted_by: blast
SVDHCFLIRGQGTVLTGTILRGRASINQTIELPALKLLRKIKSIQMFHRPVTTAIKGDRV
GICVTQLDAKLLERGIAAEPGSVPTAKGALAEVQKVRFFKGAISSKSKLHITAGHTTVFA
QVSFFRVP
>eEFsec.3.homologue chromosome:27002 strand:+ positions:1-345 species:"TPHT-Spirotaenia sp" predicted_by: genewise
ITCPSDALIIGSRLDTDTHSSTCRLALHGKLLAFVDPSDKATMQRLCIFKEKTREGVIDR
YVDGNNVIGRGLFKKETDISLFVGLRVTSGNGEIGVIVSSFGKSGKFKVYFKNGI
>SecS.1.homologue chromosome:2611 strand:+ positions:4-963 species:"TPHT-Spirotaenia sp" predicted_by: blast
LAERLVSPSYIRQGGQALARRHKMVKALLSQCQLPREPWDDDTIEWLIQDLACMDSNNFV
DNVGIGEREARCASELVRRRHYGLAHGIGRSGNIADEQPKAAGSTLLARVTNFLVKDALD
IAGLKDVGAVTVLPLATGMTITITLLALRSKRPACARSVLWPRMDQKTCVKAVTSAGLDL
VVISSILEGDQVCTNVTQIEQEICTRGADNIVCVLTTTSCFAPRAADRVEEVAKLCHRYG
VGHIINNAYGVQASSICESVTRAWRRGRVDGVIQSTDKNFMVPVGGAVLVSGAKDASLVD
AVNALYPGRASMSPLLDVFI
>SecS.2.homologue chromosome:2613 strand:+ positions:4-753,832-1041 species:"TPHT-Spirotaenia sp" predicted_by: blast
LAERLVSPSYIRQGGQALARRHKMVKALLSQCQLPREPWDDDTIEWLIQDLACMDSNNFV
DNVGIGEREARCASELVRRRHYGLAHGIGRSGNIADEQPKAAGSTLLARVTNFLVKDALD
IAGLKDVGAVTVLPLATGMTITITLLALRSKRPACARSVLWPRMDQKTCVKAVTSAGLDL
VVISSILEGDQVCTNVTQIEQEICTRGADNIVCVLTTTSCFAPRAADRVEEVAKLCHRYG
VGHIINNAYGLQASSICESVTRAWRRGRVDGVIQSTDKNFMVPVGGAVLVSGAKDASLVD
AVNALYPGRASMSPLLDVFI
>SecS.3.homologue chromosome:2612 strand:+ positions:1-651 species:"TPHT-Spirotaenia sp" predicted_by: genewise
STLLARVTSFLVKDALKIAGLKDVGAVTVLPLATGMPITITLLALKSKRPACARFVLWPR
MDQETCAKAVTSAGLDLVVISSILEEDQVCTNVNQIEQEICTRGADNIVCVLTTTSCFAP
RAADRVEEVAKLCHRYGVGHIINNAYGVQASSICESVTRAWRRGRVDGVIQSTDKNFMVP
VGGAVLVSGAKDASLVDAVNALYPGRASMSPLLDVFI
>eEFsec.1.homologue chromosome:51128 strand:+ positions:1-1233 species:"VAZE-Cylindrocystis sp" predicted_by: genewise
LIVGDISPTRDMIVVLNKVDLLPEATKANQIAKMGKRMRATLKATRFTNSPIVAVAAKPG
GQDEDSQGVGQQPPEGVDSLIQQITGLVRERPKDLSAPFLFAVDHCFPIRGQGTVMTGTV
LQGQVALNQTVEIPARKLQRKVKSMQMFHRPVSSAVQGDRVGICVSQLDPKLLERGLVAE
PSSVPTVSVGIASVQRIRFFKGRIGGKTKFHVTIGHTTVMAEARFFGADTRPASDDARRP
AGNEGATRDGGAPAFDFSQEYPYQEELFGEETDAAQPPADSSPDSGSNPRGPQWAYLHFE
SPVLCPLGSLLIASRLDGDIYSSSCRLAFHGRLLMALDPSDQLALQALKVYKSKKREGTI
ERMADSRTAIVRGLLKKDSDVTRFLNLKVTAASGDVGVIQSSFGKSGKLKV
>eEFsec.2.homologue chromosome:47146 strand:+ positions:1-360 species:"VAZE-Cylindrocystis sp" predicted_by: blast
ILNVNVGILGHVDSGKTALARVLSTLLSTAALDKPPQSAERGITLDLGFSAFQVDLPAHL
KGQGLPYSKLQVTLVDCPGHASLIRTIIGGAQIIDLMLLVVDVTKGVQTQTAECLIVGDI
>SBP2.1.homologue chromosome:9535 strand:+ positions:28-489 species:"VAZE-Cylindrocystis sp" predicted_by: blast
RYCQQVISAELNRVATELLKELLRFQERLQARDPVKAKMKRRLVVGLREVLRAARSKRAK
TILLAPNIEEITAEGGLDSCVAKILSQAEASAIPVVFALTRNRIAQVFGRRAHMSAVAIC
DFDGANGLHKEFLRLAEEGRQEWQEESLRRKESP
[truncated: 41,340 more chars]
