# Supplementary material for: Phylogenomics Provides New Insights into Gains and Losses of Selenoproteins among Archaeplastida
Source: Int J Mol Sci. 2019 Jun 20;20(12):3020. doi: 10.3390/ijms20123020 (PMC6627142; doi:10.3390/ijms20123020)
Supplement: Supplementary file 1 [file ijms-20-03020-s001.zip › Supplementary Table S1 .xlsx]

## Sheet: Data set（A）
Supplementary Table S1A. Species class, names, assembly identifiers and BUSCO assesses genome quality of genomes analysed in this study.
Class	Specise Name	Organism Groups	NCBI assembly ID	Size(Mb)	GC%	Complete	Single	Multiple	Fragmented	Missing
Embryophyte	Arabidopsis thaliana	Eukaryota;plants;Embryophyta	GCA_000001735.2	119.669	36.1052	281	239	42	1	21
	Oryza sativa japonica	Eukaryota;plants;Embryophyta	GCA_001433935.1	374.423	43.58	273	228	45	5	25
	Selaginella moellendorffii	Eukaryota;plants;Embryophyta	GCA_000143415.2	208.53	45.3	275	48	227	10	18
	Marchantia polymorpha	Eukaryota;plants;Embryophyta	GCA_003032435.1	210.56	42	270	197	73	6	27
	Physcomitrella patens	Eukaryota;plants;Embryophyta	GCA_000002425.2	472.081	33.8892	272	258	14	6	25
Streptophyte	Mesotaenium endlicherianum	Eukaryota;Plants;Streptophyta	SELF-ASSEMBLY	173.768	46.86	233	232	1	30	40
	"Spirotaenia sp."	Eukaryota;Plants;Streptophyta	SELF-ASSEMBLY	177.817	52.82	257	65	192	8	38
	Coleochaete scutata	Eukaryota;Plants;Streptophyta	SELF-ASSEMBLY	2365.3	38.38	205	198	7	30	68
	Chara braunii	Eukaryota;Plants;Streptophyta	GCA_003427395.1	1751.21	39.5	236	213	23	21	46
	Klebsormidium nitens	Eukaryota;Plants;Streptophyta	GCA_000708835.1	104.21	52.3703	278	276	2	1	24
	Chlorokybus atmophyticus	Eukaryota;Plants;Streptophyta	SELF-ASSEMBLY	78.9783	50.31	269	266	3	5	29
	Mesostigma viride	Eukaryota;Plants;Streptophyta	GCA_004000685.1	145.899	54.2	205	202	3	46	52
Chlorophyte	Volvox carteri	Eukaryota;Plants;Green Algae	GCA_000143455.1	137.684	55.3	256	252	4	9	38
	Gonium pectorale	Eukaryota;Plants;Green Algae	GCA_001584585.1	148.806	51	247	243	4	17	39
	Chlamydomonas reinhardtii	Eukaryota;Plants;Green Algae	GCA_000002595.2	120.405	61.9512	253	249	4	9	41
	Chlamydomonas eustigma	Eukaryota;Plants;Green Algae	GCA_002335675.1	66.6295	43.7	250	241	9	9	44
	Chromochloris zofingiensis	Eukaryota;Plants;Green Algae	Download version 5 assembly	58	66.5	269	267	2	6	28
	Monoraphidium neglectum	Eukaryota;Plants;Green Algae	GCA_000611645.1	69.7118	64.1131	169	166	3	56	78
	Ulva mutabilis	Eukaryota;Plants;Green Algae	GCA_900538255.1	98.4847	57.1	231	230	1	21	51
	Chlorella sorokiniana	Eukaryota;Plants;Green Algae	GCA_002245835.2	59.5662	63.9964	249	248	1	16	38
	Chlorella variabilis	Eukaryota;Plants;Green Algae	GCA_000147415.1	46.1595	65.5	247	246	1	2	54
	Coccomyxa subellipsoidea	Eukaryota;Plants;Green Algae	GCA_000258705.1	48.8266	52.9	259	257	2	12	32
	Ostreococcus sp. RCC809	Eukaryota;Plants;Green Algae	version 2.0	13.3	57.85	251	247	4	8	44
	Ostreococcus lucimarinus	Eukaryota;Plants;Green Algae	GCA_000092065.1	13.2049	60.4431	254	244	10	9	40
	Ostreococcus tauri	Eukaryota;Plants;Green Algae	GCA_000214015.2	13.0328	59.1984	251	247	4	12	40
	Bathycoccus prasinos	Eukaryota;Plants;Green Algae	GCA_002220235.1	15.0743	48.024	246	240	6	9	48
	Micromonas commoda RCC299	Eukaryota;Plants;Green Algae	GCA_000090985.2	21.1093	63.8223	262	256	6	9	32
	Micromonas pusilla CCMP1545	Eukaryota;Plants;Green Algae	GCA_000151265.1	21.9583	65.7	254	250	4	12	37
Rhodoplantae	Porphyra umbilicalis	Eukaryota;Other;Red Algae	GCA_002049455.2	87.889	65.7288	127	123	4	51	125
	Pyropia yezoensis	Eukaryota;Other;Red Algae	https://journals.plos.org/plosone/article?id=10.1371/journal.pone.0057122	43.484	63.6	204	198	6	31	68
	Chondrus crispus	Eukaryota;Other;Red Algae	GCA_000350225.2	104.98	52.8585	258	249	9	14	31
	Porphyridium purpureum	Eukaryota;Other;Red Algae	GCA_000397085.1	19.4519	55.5	270	265	5	8	25
	Galdieria sulphuraria	Eukaryota;Other;Red Algae	GCA_000341285.1	13.712	37.9	253	246	7	18	32
	Cyanidioschyzon merolae	Eukaryota;Other;Red Algae	GCA_000091205.1	16.5467	55.0171	266	264	2	5	32
Glaucophyta	Cyanophora paradoxa	Eukaryota;Other;Red Algae	SRP009206	70.1382	65.41	173	173	0	73	57
Protist	Aureococcus_anophagefferens	Eukaryota;Stramenopiles	GCA_000186865.1	50.87	67.4	246	240	6	16	41
	Thalassiosira pseudonana	Eukaryota;Stramenopiles	GCA_000149405.2	32.4374	46.905	191	124	67	50	62
	Emiliana huxleyi CCMP1516	Eukaryota; Haptophyceae	GCA_000372725.1	167.676	35.76	230	219	11	13	60

## Sheet: Stop codon（B）
Supplementary Table S1B. The distribution of stop codon in each species.
Class	Species	Genes	TGA	TAG	TAA
Embryophyte	Arabidopsis thaliana	239	103	46	85
	Oryza sativa japonica	228	106	69	50
	Selaginella moellendorffii	48	22	12	13
	Marchantia polymorpha	258	90	105	57
	Physcomitrella patens	197	68	68	60
Streptophyte Algae	Mesotaenium endlicherianum	232	84	73	50
	"Spirotaenia sp."	65	35	21	4
	Coleochaete scutata	198	75	67	51
	Chara braunii	213	87	65	54
	Klebsormidium nitens	276	128	90	46
	Chlorokybus atmophyticus	266	117	78	56
	Mesostigma viride	202	68	60	43
Chlorophyte	Volvox carteri	252	98	73	60
	Gonium pectorale	243	96	70	44
	Chlamydomonas reinhardtii	241	95	64	64
	Chlamydomonas eustigma	220	92	69	37
	Chromochloris zofingiensis	267	129	80	47
	Monoraphidium neglectum	166	85	23	22
	Ulva mutabilis	230	115	71	27
	Chlorella sorokiniana	257	154	64	26
	Chlorella variabilis	246	155	48	22
	Coccomyxa subellipsoidea	248	144	61	14
	Ostreococcus sp. RCC809	247	118	76	49
	Ostreococcus lucimarinus	244	95	100	49
	Ostreococcus tauri	247	97	86	61
	Bathycoccus prasinos	240	59	56	119
	Micromonas commoda	256	140	61	40
	Micromonas pusilla	250	158	57	30
Rhodoplantae	Porphyra umbilicalis	198	78	66	16
	Pyropia yezoensis	123	30	36	10
	Chondrus crispus	249	85	91	53
	Porphyridium purpureum	265	95	86	58
	Galdieria sulphuraria	246	72	53	105
	Cyanidioschyzon merolae	264	113	96	48
Glaucophyta	Cyanophora paradoxa	173	56	63	19
Protist	Aureococcus_anophagefferens	219	49	97	62
	Thalassiosira pseudonana	240	78	79	62
	Emiliana huxleyi	124	68	33	10
