# Supplementary material for: Phylogenomics Provides New Insights into Gains and Losses of Selenoproteins among Archaeplastida
Source: Int J Mol Sci. 2019 Jun 20;20(12):3020. doi: 10.3390/ijms20123020 (PMC6627142; doi:10.3390/ijms20123020)
Supplement: Supplementary file 1 [file ijms-20-03020-s001.zip › Supplementary Table S2 .xlsx]

## Sheet: ALL
1KP group			Sec Machinery					Selenoproteins & Homologous
Group (513)	Clade/Order	Species Number	eEFsec	PSTK	SBP2	SecS	SPS	Sec	Cys	Other
Vascular (175)	Conifers	76	0	0	0	0	0	0	5256	2574
	Lycophytes	21	0	0	0	0	0	0	1473	678
	Eusporangiate Monilophytes	10	0	0	0	0	0	0	640	280
	Leptosporangiate Monilophytes	68	0	0	0	0	0	0	4999	2184
Non-Vascular (70)	Hornworts	6	0	0	0	0	0	0	245	120
	Mosses	39	0	1	5	17	0	1	3297	1485
	Liverworts	26	1	0	5	0	1	2	2184	1044
Algae (268)	Zygematophyceae	40	51	7	27	34	25	15	2426	1298
	Coleochaetophyceae	4	3	2	1	1	1	1	217	120
	Charophyceae	2	1	2	1	1	2	4	103	65
	Klebsormidiophyceae	5	10	6	4	5	4	5	295	131
	Mesostigmatophyceae	4	4	2	4	4	1	12	199	124
	Chlorophyta	137	174	50	83	112	75	222	7518	4489
	Glaucophyta (algae)	6	6	4	5	2	3	4	281	177
	Rhodoplantae	35	6	4	4	9	5	5	1296	736
	Chromista (algae)	35	45	1	24	32	20	4	2100	1127

## Sheet: Vascular
Vascular Plants	Species	Sec Machinery					Selenoproteins & Homologous
		eEFsec	PSTK	SBP2	SecS	SPS	Sec	Cys	Other
Conifers	MIXZ Agathis_robusta	0	0	0	0	0	0	71	28
	XTZO Araucaria_rulei	0	0	0	0	0	0	74	36
	ACWS Arucaria_sp.	0	0	0	0	0	0	0	0
	RSCE Wollemia_nobilis	0	0	0	0	0	0	76	43
	WYAJ Cephalotaxus_harringtonia	0	0	0	0	0	0	66	36
	GJTI Cephalotaxus_harringtonia	0	0	0	0	0	0	77	34
	IAJW Amentotaxus_argotaenia	0	0	0	0	0	0	72	34
	XIRK Athrotaxis_cupressoides	0	0	0	0	0	0	79	39
	YYPE Austrocedrus_chilensis	0	0	0	0	0	0	69	42
	IFLI Callitris_gracilis March	0	0	0	0	0	0	59	28
	RMMV Callitris_macleayana March	0	0	0	0	0	0	74	43
	FRPM Calocedrus_decurrens	0	0	0	0	0	0	63	39
	AIGO Chamaecyparis_lawsoniana	0	0	0	0	0	0	74	36
	DSXO Cryptomeria_japonica	0	0	0	0	0	0	70	35
	HOUF Cryptomeria_japonica	0	0	0	0	0	0	68	35
	OUOI Cunninghamia_lanceolata	0	0	0	0	0	0	65	36
	ESYX Cunninghamia_lanceolata	0	0	0	0	0	0	67	30
	QNGJ Cupressus_dupreziana	0	0	0	0	0	0	75	37
	GKCZ Diselma_archeri	0	0	0	0	0	0	72	40
	UEVI Fokienia_hodginsii	0	0	0	0	0	0	69	32
	OXGJ Glyptostrobus_pensilis	0	0	0	0	0	0	72	41
	XMGP Juniperus_scopulorum	0	0	0	0	0	0	59	35
	NRXL Metasequoia_glyptostroboides	0	0	0	0	0	0	69	43
	XQSG Microbiota_decussata	0	0	0	0	0	0	83	33
	JDQB Neocallitropsis_pancheri	0	0	0	0	0	0	70	37
	OVIJ Papuacedrus_papuana	0	0	0	0	0	0	68	40
	ETCJ Pilgerodendron_uviferum	0	0	0	0	0	0	73	43
	BUWV Platycladus_orientalis	0	0	0	0	0	0	73	41
	HBGV Sequoia_sempervirens	0	0	0	0	0	0	46	25
	QFAE Sequoiadendron_giganteum Glaucum	0	0	0	0	0	0	63	31
	QSNJ Taiwania_cryptomerioides	0	0	0	0	0	0	76	36
	FHST Taxodium_distichum	0	0	0	0	0	0	70	34
	CGDN Tetraclinis_sp.	0	0	0	0	0	0	0	0
	VFYZ Thuja_plicata	0	0	0	0	0	0	75	36
	NKIN Thujopsis_dolabrata	0	0	0	0	0	0	73	33
	AUDE Widdringtonia_cedarbergensis	0	0	0	0	0	0	78	36
	VSRH Abies_lasiocarpa	0	0	0	0	0	0	84	41
	NPRL Cathaya_agryrophylla	0	0	0	0	0	0	88	36
	GGEA Cedrus_libani	0	0	0	0	0	0	66	31
	JUWL Keteleeria_evelyniana	0	0	0	0	0	0	63	33
	WVWN Larix_speciosa	0	0	0	0	0	0	79	29
	AREG Nothotsuga_longibracteata	0	0	0	0	0	0	75	33
	AWQB Picea_engelmanii	0	0	0	0	0	0	73	39
	IIOL Pinus_parviflora	0	0	0	0	0	0	79	35
	DZQM Pinus_radiata	0	0	0	0	0	0	81	37
	JBND Pinus_ponderosa	0	0	0	0	0	0	78	45
	MFTM Pinus_jeffreyi	0	0	0	0	0	0	73	43
	AQFM Pseudolarix_amabilis	0	0	0	0	0	0	73	35
	IOVS Pseudotsuga_menziesii	0	0	0	0	0	0	70	35
	GAMH Tsuga_heterophylla	0	0	0	0	0	0	75	34
	HILW Acmopyle_pancheri	0	0	0	0	0	0	69	35
	FMWZ Dacrycarpus_compactus	0	0	0	0	0	0	72	35
	IZGN Dacrydium_balansae	0	0	0	0	0	0	69	27
	QHBI Falcatifolium_taxoides A	0	0	0	0	0	0	63	30
	ROWR Falcatifolium_taxoides	0	0	0	0	0	0	66	29
	OWFC Halocarpus_bidwillii	0	0	0	0	0	0	63	28
	ZQWM Lagarostrobos_franklinii	0	0	0	0	0	0	74	39
	CDFR Manoao_colensoi	0	0	0	0	0	0	70	39
	MHGD Microcachrys_tetragona	0	0	0	0	0	0	65	33
	BBDD Microstrobos_fitzgeraldii	0	0	0	0	0	0	78	33
	UUJS Nageia_nagi	0	0	0	0	0	0	71	32
	JZVE Parasitaxus_usta	0	0	0	0	0	0	67	28
	JRNA Phyllocladus_hypohyllus	0	0	0	0	0	0	80	32
	SCEB Podocarpus_coriaceus	0	0	0	0	0	0	66	33
	XLGK Podocarpus_rubens	0	0	0	0	0	0	69	37
	EGLZ Prumnopitys_andina	0	0	0	0	0	0	68	28
	VGSX Retrophyllum_minus	0	0	0	0	0	0	78	31
	QCGM Saxegothaea_conspicua	0	0	0	0	0	0	70	28
	KLGF Sundacarpus_amarus	0	0	0	0	0	0	67	29
	YFZK Sciadopitys_verticillata	0	0	0	0	0	0	80	34
	BTTS Austrotaxus_spicata	0	0	0	0	0	0	72	35
	YLPM Pseudotaxus_chienii	0	0	0	0	0	0	69	35
	WWSS Taxus_baccata	0	0	0	0	0	0	68	31
	ZYAX Taxus_cuspidata	0	0	0	0	0	0	69	32
	HQOM Torreya_nucifera	0	0	0	0	0	0	65	30
	EFMS Torreya_taxifolia	0	0	0	0	0	0	63	38
	SUM	0	0	0	0	0	0	5256	2574
Lycophytes	GAON Huperzia_squarrosa	0	0	0	0	0	0	72	29
	GKAG Huperzia_lucidula	0	0	0	0	0	0	89	44
	NYBX Huperzia_selago A	0	0	0	0	0	0	78	35
	CBAE Huperzia_myrisinites	0	0	0	0	0	0	81	31
	ZZEI Phylloglossum_drummondii	0	0	0	0	0	0	100	45
	GTUO Huperzia_selago	0	0	0	0	0	0	89	35
	ULKT Lycopodiella_apressa	0	0	0	0	0	0	83	33
	PQTO Lycopodium_deuterodensum	0	0	0	0	0	0	82	30
	ENQF Lycopodium_annotinum	0	0	0	0	0	0	80	28
	UPMJ Pseudolycopodiella_caroliniana	0	0	0	0	0	0	85	29
	XNXF Dendrolycopodium_obscurum	0	0	0	0	0	0	83	29
	WAFT Diphasiastrum_digitatum	0	0	0	0	0	0	85	31
	PKOX Isoetes_tegetiformans	0	0	0	0	0	0	82	40
	PYHZ Isoetes_sp.	0	0	0	0	0	0	0	0
	LGDQ Selaginella_apoda	0	0	0	0	0	0	49	36
	JKAA Selaginella_wallacei	0	0	0	0	0	0	87	47
	ABIJ Selaginella_lepidophylla	0	0	0	0	0	0	48	33
	ZZOL Selaginella_stauntoniana	0	0	0	0	0	0	39	37
	KUXM Selaginella_selaginoides	0	0	0	0	0	0	55	23
	ZFGK Selaginella_kraussiana	0	0	0	0	0	0	53	35
	KJYC Selaginella_willdenowii	0	0	0	0	0	0	53	28
	SUM	0	0	0	0	0	0	1473	678
Eusporangiate Monilophytes	CAPN Equisetum_diffusum	0	0	0	0	0	0	62	25
	JVSZ Equisetum_hymale	0	0	0	0	0	0	82	38
	NHCM Angiopteris_evecta	0	0	0	0	0	0	69	24
	UXCS Marattia_sp.	0	0	0	0	0	0	0	0
	BEGM Botrypus_virginianus	0	0	0	0	0	0	58	31
	WTJG Ophioglossum_vulgatum	0	0	0	0	0	0	75	24
	QHVS Ophioglossum_vulgatum	0	0	0	0	0	0	63	30
	EEAQ Sceptridium_dissectum	0	0	0	0	0	0	81	32
	QVMR Psilotum_nudum	0	0	0	0	0	0	74	35
	ALVQ Tmesipteris_parva	0	0	0	0	0	0	76	41
	SUM	0	0	0	0	0	0	640	280
Leptosporangiate Monilophytes	PNZO Culcita_macrocarpa	0	0	0	0	0	0	80	38
	GANB Cyathea_spinulosa	0	0	0	0	0	0	82	35
	EWXK Thyrsopteris_elegans	0	0	0	0	0	0	80	36
	XDVM Sticherus_lobatus	0	0	0	0	0	0	23	7
	MEKP Dipteris_conjugata	0	0	0	0	0	0	86	34
	TWFZ Crepidomanes_venosum	0	0	0	0	0	0	16	11
	QIAD Hymenophyllum_bivalve	0	0	0	0	0	0	80	29
	TRPJ Hymenophyllum_cupressiforme	0	0	0	0	0	0	27	10
	BIVQ Osmundastrum_cinnamomeum	0	0	0	0	0	0	26	15
	YKSS Osmunda_regalis	0	0	0	0	0	0	41	16
	UOMY Osmunda_sp. gametophyte	0	0	0	0	0	0	30	14
	VIBO Osmunda_javanica	0	0	0	0	0	0	77	37
	UWOD Plagiogyria_japonica	0	0	0	0	0	0	93	44
	IXLH Polypodium_hesperium B_type	0	0	0	0	0	0	81	40
	GYFU Polypodium_hesperium A_type	0	0	0	0	0	0	89	43
	YLJA Polypodium_amorphum	0	0	0	0	0	0	76	43
	CJNT Polypodium_glycyrrhiza	0	0	0	0	0	0	83	40
	ZQYU Polypodium_plectolens	0	0	0	0	0	0	80	45
	UJWU Pleopeltis_polypodioides	0	0	0	0	0	0	76	34
	ORJE Cibotium_glaucum	0	0	0	0	0	0	93	40
	OQWW Davallia_fejeensis	0	0	0	0	0	0	98	38
	NWWI Nephrolepis_exaltata	0	0	0	0	0	0	89	35
	JBLI Danaea_sp.	0	0	0	0	0	0	69	36
	FQGQ Polystichum_acrostichoides	0	0	0	0	0	0	83	43
	RFRB Didymochlaena_truncatula	0	0	0	0	0	0	64	25
	WGTU Leucostegia_immersa	0	0	0	0	0	0	74	40
	PSKY Asplenium_nidus	0	0	0	0	0	0	93	22
	KJZG Asplenium_platyneuron	0	0	0	0	0	0	96	42
	OCZL Homalosorus_pycnocarpos	0	0	0	0	0	0	83	30
	MROH Thelypteris_acuminata	0	0	0	0	0	0	77	26
	YJJY Woodsia_scopulina	0	0	0	0	0	0	82	33
	YQEC Woodsia_ilvensis	0	0	0	0	0	0	76	34
	HTFH Onoclea_sensibilis	0	0	0	0	0	0	71	26
	VITX Blechnum_spicant	0	0	0	0	0	0	78	30
	AFPO Blechnum_spicant gametophyte	0	0	0	0	0	0	79	33
	URCP Athyrium_filix_femina	0	0	0	0	0	0	77	31
	FCHS Deparia_lobato crenata	0	0	0	0	0	0	80	32
	UFJN Diplazium_wichurae	0	0	0	0	0	0	80	39
	HNDZ Cystopteris_utahensis	0	0	0	0	0	0	83	39
	LHLE Cystopteris_fragilis	0	0	0	0	0	0	84	36
	XXHP Cystopteris_fragilis Stewart	0	0	0	0	0	0	105	37
	RICC Cystopteris_reevesiana	0	0	0	0	0	0	75	26
	YOWV Cystopteris_protrusa	0	0	0	0	0	0	78	29
	HEGQ Gymnocarpium_dryopteris	0	0	0	0	0	0	82	30
	MTGC Dennstaedtia	0	0	0	0	0	0	72	25
	WCLG Adiantum_aleuticum	0	0	0	0	0	0	67	35
	BMJR Adiantum_tenerum	0	0	0	0	0	0	88	43
	DCDT Cheilanthes_arizonica	0	0	0	0	0	0	72	37
	WQML Cryptogramma_acrostichoides	0	0	0	0	0	0	82	33
	ZXJO Hemionitis_arifolia	0	0	0	0	0	0	86	37
	POPJ Pteris_vittata	0	0	0	0	0	0	93	32
	FLTD Pteris_ensigormis	0	0	0	0	0	0	82	32
	UJTT Pityrogramma_trifoliata	0	0	0	0	0	0	75	58
	YCKE Notholaena_montieliae	0	0	0	0	0	0	76	32
	XDDT Argyrochosma_nivea	0	0	0	0	0	0	76	32
	GSXD Myriopteris_eatonii	0	0	0	0	0	0	72	38
	SKYV Vittaria_lineata	0	0	0	0	0	0	74	37
	NOKI Lindsaea_linearis	0	0	0	0	0	0	90	33
	YIXP Lindsaea_microphylla	0	0	0	0	0	0	87	34
	CVEG Azolla_cf._caroliniana	0	0	0	0	0	0	97	31
	KIIX Pilularia_globulifera	0	0	0	0	0	0	78	37
	CQPW Anemia_tomentosa	0	0	0	0	0	0	95	27
	PBUU Lygodium_japonicum	0	0	0	0	0	0	78	37
	Arabidopsis thaliana*	0	0	0	0	0	0	65	27
	Oryza sativa japonica*	0	0	0	0	0	0	45	38
	Selaginella moellendorffii*	0	0	0	0	0	0	74	46
	SUM	0	0	0	0	0	0	4999	2184

## Sheet: Liverworts
Species	Sec Machinery					Selenoproteins & Homologous
	eEFsec	PSTK	SBP2	SecS	SPS	Sec	Cys	Other
AEXY Blasia_sp	0	0	1	0	0	0	117	54
YBQN Odontoschisma_prostratum	0	0	0	0	0	0	94	43
WZYK Bazzania_trilobata	0	0	0	0	0	1	70	35
RTMU Calypogeia_fissa	0	0	0	0	0	0	162	55
CHJJ Lejeuneaceae_sp	0	0	1	0	0	0	96	39
IRBN Scapania_nemorosa	0	0	0	0	0	0	123	56
OFTV Barbilophozia_barbata	0	0	0	0	0	0	103	41
NWQC Plagiochila_asplenioides	0	0	0	0	0	0	136	57
HPXA Ptilidium_pulcherrimum	0	0	0	0	0	0	102	52
LGOW Schistochila_sp	0	0	0	0	0	0	74	33
UUHD Porella_pinnata	0	0	2	0	0	0	103	41
TGKW Frullania	1	0	0	0	1	1	112	56
JPYU Marchantia_polymorpha	0	0	0	0	0	0	63	33
TFYI Marchantia_emarginata	0	0	0	0	0	0	58	28
HMHL Marchantia_paleacea non_mycorrizal	0	0	0	0	0	0	67	38
ILBQ Conocephalum_conicum	0	0	0	0	0	0	55	30
TFDQ Monoclea_gottschei	0	0	1	0	0	0	98	45
WJLO Riccia_berychiana	0	0	0	0	0	0	87	34
NRWZ Metzgeria_crassipilis	0	0	0	0	0	0	15	27
YFGP Pallavicinia_lyellii	0	0	0	0	0	0	81	49
PIUF Pellia_cf_Epiphylla	0	0	0	0	0	0	59	43
KRUQ Porella_navicularis	0	0	0	0	0	0	70	38
BNCU Radula_lindenbergia	0	0	0	0	0	0	73	35
HERT Sphaerocarpos_texanus	0	0	0	0	0	0	58	26
FITN Treubia_lacunose	0	0	0	0	0	0	76	38
Marchantia polymorpha*	0	0	0	0	0	0	32	18
SUM	1	0	5	0	1	2	2184	1044

## Sheet: Mosses
Species	Sec Machinery					Selenoproteins & Homologous
	eEFsec	PSTK	SBP2	SecS	SPS	Sec	Cys	Other
WOGB Andreaea_rupestris	0	0	0	0	0	0	84	29
ORKS Philonotis_fontana	0	0	0	1	0	0	102	44
BGXB Plagiomnium_insigne	0	0	0	0	0	0	75	33
JMXW Bryum_argenteum	0	0	0	1	0	0	71	35
WNGH Aulacomnium_heterostichum	0	0	0	1	0	0	88	39
VBMM Anomodon_rostratus	0	0	0	0	0	0	84	41
QMWB Anomodon_attenuatus	0	0	0	1	0	0	75	37
ABCD Niphotrichum_elongatum	0	0	0	0	0	0	105	37
HRWG Buxbaumia_aphylla	0	0	0	0	0	0	60	35
NGTD Dicranum_scoparium	0	0	1	0	0	0	91	35
VMXJ Leucobryum_albidum	0	0	0	0	0	0	109	45
RGKI Leucobryum_glaucum	0	0	0	0	0	0	74	36
FFPD Ceratodon_purpureus	0	0	0	1	0	0	74	39
AWOI Diphyscium_foliosum	0	0	0	0	0	0	66	42
KEFD Encalypta_streptocarpa	0	0	0	2	0	0	80	27
XWHK Funaria	0	0	0	1	0	1	85	32
YEPO cf._Physcomicromitrium_sp	0	0	0	0	0	0	108	37
YWNF Hedwigia_ciliata	0	0	0	1	0	0	77	30
WSPM Rhytidiadelphus_loreus	0	0	0	1	0	0	68	32
ZACW Leucodon_sciuroides	0	0	0	1	0	0	105	46
LNSF Hypnum_subimponens	0	0	0	1	0	0	80	41
QKQO Pseudotaxiphyllum_elegans	0	1	0	1	0	0	80	39
EEMJ Thuidium_delicatulum	0	0	0	0	0	0	65	37
JADL Rhynchostegium_serrulatum	0	0	0	0	0	0	75	38
IGUH Schwetschkeopsis_fabronia	0	0	3	1	0	0	123	54
TAVP Calliergon_cordifolium	0	0	0	0	0	0	69	44
MIRS Climacium_dendroides	0	0	0	1	0	0	70	38
DHWX Fontinalis_antipyretica	0	0	0	1	0	0	85	34
CMEQ Orthotrichum_lyellii	0	0	0	1	0	0	92	42
SZYG Polytrichum_commune gametophyte	0	0	0	0	0	0	58	22
ZTHV Atrichum_angustatum	0	0	0	0	0	0	86	30
GRKU Syntrichia_princeps	0	0	0	0	0	0	74	47
GOWD Sphagnum_lescurii	0	0	0	0	0	0	129	54
RCBT Sphagnum_palustre	0	0	0	0	0	0	121	44
UHLI Sphagnum_recurvatum	0	0	0	0	0	0	95	39
SKQD Takakia_lepidozioides	0	0	0	0	0	0	57	31
HVBQ Tetraphis_pellucida	0	0	0	0	0	0	119	54
ZQRI Timmia_austriaca	0	0	1	0	0	0	73	39
Physcomitrella patens*	0	0	0	0	0	0	65	27
SUM	0	1	5	17	0	1	3297	1485

## Sheet: Hornwort
Species	Sec Machinery					Selenoproteins & Homologous
	eEFsec	PSTK	SBP2	SecS	SPS	Sec	Cys	Other
FANS Leiosporoceros_dussii	0	0	0	0	0	0	10	1
IQJU Anthoceros_formosae	0	0	0	0	0	0	30	15
DXOU Nothoceros_aenigmaticus	0	0	0	0	0	0	39	18
TCBC Megaceros_vincentianus	0	0	0	0	0	0	65	36
KPTE Bixa_orellana	0	0	0	0	0	0	71	35
IQJU Anthoceros_formosae	0	0	0	0	0	0	30	15
SUM	0	0	0	0	0	0	245	120

## Sheet: Zygnematales
Species	Sec Machinery					Selenoproteins & Homologous
	eEFsec	PSTK	SBP2	SecS	SPS	Sec	Cys	Other
JOJQ Cylindrocystis_cushleckae	1	3	0	1	1	0	66	48
ZRMT Mougeotia_sp	2	0	1	1	1	0	65	32
HAOX Spirogyra_sp	0	0	0	0	1	0	46	22
MFZO Zygnemopsis_sp	1	0	1	1	1	1	63	38
DRFX Closterium_lunula	0	0	0	0	0	0	51	26
DFDS Desmidium_aptogonum	0	0	0	1	0	2	58	30
QWFV Bambusina_borreri	1	0	1	0	1	0	56	25
HIDG Cosmarium_broomei	0	0	0	0	0	0	50	40
MNNM Cosmarium_granatum	0	0	0	1	0	0	57	28
STKJ Zygnema_sp A	2	0	1	0	1	0	69	29
HJVM Cosmarium_ochthodes	1	0	0	1	1	0	78	34
WDGV Cosmarium_subtumidum	0	0	0	1	1	0	66	40
BHBK Cosmarium_tinctum	0	0	1	1	0	2	66	32
RQFE Cosmocladium_cf_constrictum	1	0	1	3	1	0	56	25
GYRP Euastrum_affine	2	0	2	0	1	0	60	50
MCHJ Micrasterias_fimbriata	1	0	1	1	1	0	63	33
GGWH Onychonema_laeve	2	0	1	1	1	1	61	27
RPQV Phymatodocis_nordstedtiana	1	0	1	2	1	0	59	28
MOYY Pleurotaenium_trabecul	3	0	0	0	1	0	52	24
ISHC Staurastrum_sebaldi	1	0	0	1	0	0	57	30
WCQU Staurodesmus_convergens	1	0	1	1	1	1	60	26
RPRU Staurodesmus_omearii	1	0	1	1	1	0	62	26
GBGT Xanthidium_antilopaeum	2	0	0	1	0	0	77	40
WSJO Mesotaenium_braunii	1	0	1	1	1	1	68	45
HKZW Mesotaenium_caldariorum	1	0	1	0	1	1	64	43
WDCW Mesotaenium_endlicherianum	2	0	1	1	1	0	69	36
NBYP Mesotaenium_kramstei	2	1	1	0	1	2	57	38
YOXI Cylindrocystis_brebissonii M2213	2	0	1	1	1	0	59	28
RPGL Cylindrocystis_brebissonii M2853	4	0	0	1	0	0	71	39
VAZE Cylindrocystis_sp	2	0	1	2	1	0	58	33
FFGR Netrium_digitus	1	0	0	0	0	0	62	31
KMNX Nucleotaenium_eifelense	1	0	1	0	0	0	42	23
SNOX Planotaenium_ohtanii	0	0	0	1	0	0	49	21
XRTZ Roya_obtusa	3	0	1	1	1	0	47	26
TPHT Spirotaenia_sp	3	0	0	3	0	0	57	44
YSQT Penium_exiguum	1	0	1	0	0	0	65	24
AEKF Penium_margaritaceum	0	0	0	0	0	0	57	34
KEYW Gonatozygon_kinahanii	1	0	1	0	0	0	57	24
Mesotaenium_endlicherianum*	1	0	1	1	2	1	77	29
"Spirotaenia_sp."*	3	3	3	3	0	3	69	47
SUM	51	7	27	34	25	15	2426	1298

## Sheet: Coleochaetales
Species	Sec Machinery					Selenoproteins & Homologous
	eEFsec	PSTK	SBP2	SecS	SPS	Sec	Cys	Other
QPDY Coleochaete_irregularis	1	1	1	0	1	0	57	36
VQBJ Coleochaete_scutata	1	0	0	0	0	0	52	27
DRGY Chaetosphaeridium_globosum	0	0	0	0	0	0	53	22
Coleochaete_scutata*	1	1	0	1	0	1	55	35
SUM	3	2	1	1	1	1	217	120

## Sheet: Charophyceae
Species	Sec Machinery					Selenoproteins & Homologous
	eEFsec	PSTK	SBP2	SecS	SPS	Sec	Cys	Other
MWXT Chara_vulgaris	0	0	0	0	1	0	45	38
Chara braunii*	1	2	1	1	1	4	58	27
SUM	1	2	1	1	2	4	103	65

## Sheet: Klebsormidiales
Species	Sec Machinery					Selenoproteins & Homologous
	eEFsec	PSTK	SBP2	SecS	SPS	Sec	Cys	Other
FQLP Klebsormidium_subtile	1	0	0	1	0	0	55	26
AZZW Chlorokybus_atmophyticus	1	1	1	1	1	0	69	26
BFIK Entransia_fimbriat	2	0	0	1	1	0	59	24
Entransia_fimbriata*	1	1	1	1	1	3	77	34
Klebsormidium nitens*	5	4	2	1	1	2	35	21
SUM	10	6	4	5	4	5	295	131

## Sheet: Mesostigmatale
Species	Sec Machinery					Selenoproteins & Homologous
	eEFsec	PSTK	SBP2	SecS	SPS	Sec	Cys	Other
KYIO Mesostigma_viride	2	0	0	1	0	0	57	32
NNHQ Spirotaenia_minuta	0	0	1	1	0	0	53	23
Mesostigma viride*	1	1	1	1	1	9	64	57
Chlorokybus_sp.*	1	1	2	1	0	3	25	12
SUM	4	2	4	4	1	12	199	124

[truncated: 4 more sheets: Chlorophyta, Rhodoplantae, Chromista, Glaucophyta]
