# Supplementary material for: Phylogenomics Provides New Insights into Gains and Losses of Selenoproteins among Archaeplastida
Source: Int J Mol Sci. 2019 Jun 20;20(12):3020. doi: 10.3390/ijms20123020 (PMC6627142; doi:10.3390/ijms20123020)
Supplement: Supplementary file 1 [file ijms-20-03020-s001.zip › Supplementary Table S3.xlsx]

## Sheet: SPS Clades
Supplementary Table S3: The details of species in SPS phylogenetic tree: SuperKingdom, Phylum/Class, GI Number, Species Name and SPS Clade.
SuperKingdom	Phylum/Class	GI Number	Species	Clade
Bacteria	Cyanobacteria	gi 1512065175	Leptolyngbya sp. IPPAS B-1204	Clade I
		gi 1370494690	filamentous cyanobacterium CCT1	Clade I
		gi 1199832221	Nostocales cyanobacterium HT-58-2	Clade I
		gi 1184395269	Synechococcus sp. OG1	Clade I
		gi 1347926397	Chroococcidiopsis sp. TS-821	Clade I
		gi 427986767	Geitlerinema sp. PCC 7407	Clade I
		gi 515885046	Mastigocladopsis repens	Clade I
		gi 427354389	Leptolyngbya sp. PCC 7376	Clade I
		gi 1324871035	Fischerella thermalis CCMEE 5330	Clade I
		gi 768384099	Aliterella atlantica CENA595	Clade I
		gi 740245904	Tolypothrix bouteillei	Clade II
	Sphingobacteriia	gi 1579743408	Sphingobacteriia bacterium	Clade II
		gi 507724718	Arcticibacter svalbardensis MN12-7	Clade II
	Chitinophagia	gi 1272477038	Chitinophagaceae bacterium	Clade II
		gi 1088954255	Hydrobacter penzbergensis	Clade II
		gi 652368358	Sediminibacterium salmoneum	Clade II
		gi 1004809665	Scytonema hofmannii PCC 7110	Clade II
		gi 1546472988	Chlorogloeopsis fritschii PCC 6912	Clade I
	Betaproteobacteria	gi 1088433685	Rhodocyclales bacterium RIFCSPLOWO2 02 FULL 63 24	Clade I
		gi 1388072985	Nitrosomonadales bacterium	Clade I
		gi 149824189	Limnobacter sp. MED105	Clade I
		gi 1576643628	Limnobacter sp.	Clade I
		gi 1580477114	Betaproteobacteria bacterium	Clade I
		gi 557642842	Betaproteobacteria bacterium MOLA814	Clade I
		gi 1082756923	Burkholderiales bacterium GWE1 65 30	Clade I
		gi 557642842	Betaproteobacteria bacterium MOLA814	Clade I
		gi 657731699	Polaromonas glacialis	Clade I
		gi 149824189	Limnobacter sp. MED105	Clade I
		gi 499783178	Rhodoferax ferrireducens	Clade I
		gi 1577053009	Limnobacter thiooxidans	Clade I
		gi 1054449307	Hydrogenophaga flava	Clade I
		gi 1054087582	Hydrogenophaga pseudoflava	Clade I
		gi 1232058649	Comamonadaceae bacterium PBBC1	Clade II
		gi 916360127	Brachymonas chironomi	Clade II
		gi 930807569	Gulbenkiania	Clade II
		gi 1546068161	Curvibacter sp.	Clade II
		gi 1566221770	Crenobacter cavernae (bacterium CAVE-375)	Clade II
		gi 1488681949	Vogesella indigofera	Clade II
		gi 1131936538	Sphaerotilus natans	Clade II
		gi 1182688563	Pseudogulbenkiania subflava DSM 22618	Clade II
		gi 1094257372	Brachymonas denitrificans DSM 15123	Clade II
	Cytophagia	gi 671545637	Dyadobacter crusticola	Clade II
		gi 1094627224	Hymenobacter actinosclerus	Clade II
		gi 1098371050	Thermoflexibacter ruber	Clade II
		gi 1174200829	Hymenobacter roseosalivarius DSM 11622	Clade II
	Bacterioidetes	gi 1200457446	Flavobacteriales bacterium TMED123	Clade I
	Delta-proteobacterium	gi 575408659	Candidatus Entotheonella factor	Clade I
	Alphaproteobacteria	gi 1526175861	Rhodobacteraceae bacterium CH30	Clade II
		gi 1232483062	Caulobacterales bacterium 32	Clade II
		gi 302192727	Brevundimonas subvibrioides ATCC 15264	Clade II
		gi 1080579789	Enterobacter sp. HMSC055A11	Clade II
		gi 1240691191	Methylocaldum marinum	Clade II
		gi 590103574	Candidatus Competibacter denitrificans Run A D11	Clade II
		gi 1443801051	Cedecea davisae	Clade II
		gi 513470465	Cedecea davisae DSM 4568	Clade II
		gi 1031223844	Klebsiella oxytoca	Clade II
		gi 1031406728	Klebsiella oxytoca	Clade II
		gi 1411678368	Citrobacter koseri	Clade II
		gi 1181146258	Mannheimia granulomatis	Clade II
		gi 324113512	Escherichia fergusonii B253	Clade II
		gi 1399229196	Pseudomonas syringae pv. pisi	Clade II
		gi 1347598433	Alphaproteobacteria bacterium MarineAlpha11 Bin1	Clade I
		gi 1200223972	Rhodospirillaceae bacterium TMED8	Clade I
		gi 1541397954	Rhizobiales bacterium	Clade I
		gi 1064011774	Kaistia sp. SCN 65-12	Clade I
		gi 1176537890	Bosea vaviloviae	Clade I
		gi 821560436	Microvirga massiliensis	Clade I
		gi 522186082	Reyranella massiliensis	Clade I
		gi 1404993259	Starkeya novella	Clade I
		gi 763834373	Skermanella aerolata KACC 11604	Clade I
		gi 1434165188	Halomonas sp. DQ26W	Clade I
		gi 1247529493	Thiotrichaceae bacterium	Clade I
		gi 1152021825	Chromatiaceae bacterium 2141T.STBD.0c.01a	Clade I
		gi 1498031051	Gammaproteobacteria bacterium	Clade I
		gi 1134400374	Motiliproteus sp. MSK22	Clade I
		gi 1246875575	Sulfurifustis variabilis	Clade I
		gi 1545879995	Marinobacter salarius	Clade I
		gi 582024533	Marinobacter similis	Clade I
		gi 554594048	Spiribacter curvatus	Clade I
		gi 1362735033	Marinobacter halophilus	Clade I
		gi 1097643367	Marinobacter zhejiangensis	Clade I
		gi 1097534756	Halomonas saccharevitans	Clade I
		gi 1081445178	Thiohalorhabdus denitrificans	Clade I
		gi 1423368840	Marinobacter pelagius	Clade I
		gi 653078801	Marinimicrobium agarilyticum	Clade I
		gi 1515749752	Marinimicrobium koreense	Clade I
		gi 1409712421	Halomonas taeanensis	Clade I
		gi 1360110427	Halomonas ventosae	Clade I
		gi 764481932	Marinobacter excellens	Clade I
		gi 1139443531	Marinobacter lutaoensis	Clade I
		gi 749551177	Halomonas salina	Clade I
		gi 499161494	Marinobacter lipolyticus SM19	Clade I
		gi 469612266	Marinobacter santoriniensis NKSG1	Clade I
		gi 430011305	Thioalkalivibrio nitratireducens DSM 14787	Clade I
		gi 1445265287	Marinobacter nanhaiticus D15-8W	Clade I
	unclassified Proteobacteria	gi 1477897452	Proteobacteria bacterium	Clade II
Archaea	Asgard group	gi 1338055885	archaeon AArc-Sl	Clade III
		gi 1491281764	Candidatus Thorarchaeota archaeon	Clade III
		gi 1491301803	Candidatus Lokiarchaeota archaeon	Clade III
		gi 998174615	Candidatus Thorarchaeota archaeon SMTZ1-83	Clade III
	Methanopyri	gi 1209289638	Methanopyrus sp. KOL6	Clade III
		gi 19888017	Methanopyrus kandleri AV19	Clade III
	Methanomicrobia	gi 1393080014	Methanospirillum lacunae	Clade III
		gi 503095145	Methanolacinia petrolearia	Clade III
	Halobacteria	gi 1496211662	Halostella sp. LT12	Clade III
		gi 1492161838	Haloarcula sp. Atlit-120R	Clade III
		gi 1315062959	Haloarcula taiwanensis	Clade III
		gi 926546870	Haloarcula rubripromontorii	Clade III
		gi 910071559	Halopiger salifodinae	Clade III
		gi 1547411379	Haloarcula salaria	Clade III
		gi 495587488	Haloarcula amylolytica	Clade III
		gi 1133767283	Haloterrigena saccharevitans	Clade III
		gi 502709883	Haloterrigena turkmenica	Clade III
		gi 492984621	Halococcus saccharolyticus	Clade III
		gi 490732568	Haloarcula japonica	Clade III
		gi 1088932856	Haloarcula vallismortis	Clade III
	Methanococci	gi 502573375	Methanocaldococcus vulcanius	Clade III
		gi 502865039	Methanocaldococcus infernus	Clade III
		gi 500682816	Methanococcus aeolicus	Clade III
		gi 500694028	Methanococcus maripaludis	Clade III
		gi 150033108	Methanococcus maripaludis C7	Clade III
		gi 339904471	Methanococcus maripaludis X1	Clade III
		gi 1180255750	Methanocaldococcus jannaschii	Clade III
		gi 500676783	Methanococcus vannielii	Clade III
		gi 1180357516	Methanothermococcus thermolithotrophicus	Clade III
		gi 256793975	Methanocaldococcus fervens AG86	Clade III
Eukaryota	Protists	Apusozoa	Thecamonas trahens	Clade III
		Amoebozoa	Polysphondylium violaceum	Clade III
		Amoebozoa	Dictyostelium purpureum	Clade III
		Euglenozoa	Trypanosoma cruzi	Clade III
		Euglenozoa	Leishmania mexicana	Clade III
		Euglenozoa	Crithidia fasciculata	Clade III
		Stramenopiles	Globisporangium ultimum (Pythium ultimum)	Clade III
		Stramenopiles	Hyaloperonospora arabidopsidis	Clade III
		Stramenopiles	Saprolegnia parasitica	Clade III
		Stramenopiles	Phytophthora sojae	Clade III
		Stramenopiles	Blastocystis hominis	Clade III
		Stramenopiles	Thalassiosira pseudonana	Clade III
		Stramenopiles	Aureococcus anophagefferens	Clade I
		Stramenopiles	Ectocarpus siliculosus	Clade I
		Cryptophyta	Guillardia theta	Clade I
		Haptophyceae	Chrysochromulina sp. CCMP291	Clade I
		Alveolata	Plasmodium yoelii	Clade I
		Alveolata	Eimeria tenella	Clade I
		Alveolata	Vitrella brassicaformis	Clade I
		Bacillariophyta	Fragilariopsis cylindrus	Clade III
		Alveolata	Perkinsus marinus	Clade III
		Rhodophyta	Galdieria sulphuraria	Clade III
		Rhodophyta	Cyanidioschyzon merolae	Clade III
		Rhodophyta	Porphyridium purpureum	Clade III
		Opisthokonta	Salpingoeca rosetta	Clade III
		Opisthokonta	Monosiga brevicollis	Clade III
		Opisthokonta	Capsaspora owczarzaki	Clade III
		Opisthokonta	Hydra vulgaris	Clade III
	Fungi	Opisthokonta	Bifiguratus adelaidae	Clade III
		Opisthokonta	Gonapodya prolifera	Clade III
		Opisthokonta	Harpellomycetes	Clade III
		Opisthokonta	Zancudomyces culisetae	Clade III
		Opisthokonta	Smittium culicis	Clade III
		Opisthokonta	Smittium simulii	Clade III
		Opisthokonta	Smittium megazygosporum	Clade III
		Opisthokonta	Smittium angustum	Clade III
		Opisthokonta	Furculomyces boomerangus	Clade III
		Opisthokonta	Capniomyces stellatus	Clade III
	Viridiplantae	Streptophyta	Mesotaenium endlicherianum	Clade I
		Streptophyta	Entransia fimbriata	Clade I
		Streptophyta	Mesostigma viride	Clade I
		Streptophyta	Klebsormidium flaccidum	Clade I
		Streptophyta	Coleochaete scutata	Clade I
		Streptophyta	Micromonas pusilla CCMP1545	Clade I
		Chlorophyta	Ostreococcus sp. RCC809	Clade I
		Chlorophyta	Micromonas commoda	Clade I
		Chlorophyta	Ostreococcus sp. 'lucimarinus' (Ostreococcus lucimarinus)	Clade I
		Chlorophyta	Ostreococcus tauri	Clade I
		Chlorophyta	Bathycoccus prasinos	Clade I
		Chlorophyta	Chlorella variabilis	Clade I
		Chlorophyta	Micractinium conductrix	Clade I
		Chlorophyta	Coccomyxa subellipsoidea	Clade I
		Chlorophyta	Chlorella sorokiniana	Clade I
		Chlorophyta	Chlamydomonas eustigma	Clade I
		Chlorophyta	Raphidocelis subcapitata	Clade I
		Chlorophyta	Monoraphidium neglectum	Clade I
		Streptophyta	Chara braunii	Clade II
		Chlorophyta	Gonium pectorale	Clade II
		Chlorophyta	Volvox carteri	Clade II
		Chlorophyta	Chlamydomonas reinhardtii	Clade II
