# Supplementary material for: Phylogenomics Provides New Insights into Gains and Losses of Selenoproteins among Archaeplastida
Source: Int J Mol Sci. 2019 Jun 20;20(12):3020. doi: 10.3390/ijms20123020 (PMC6627142; doi:10.3390/ijms20123020)
Supplement: Supplementary file 1 [file ijms-20-03020-s001.zip › Supplementary Table S4 .xlsx]

## Sheet: Nitrogen
Table S4: Genes important for Nitrogen metabolism pathway in Chlorophyta
Phylum/order	Species name	Gene Number	Gene ID
core Chlorophyta	Volvox carteri	15	Volca_estExt_Genewise1Plus.C_80163;Volca_estExt_fgenesh4_pg.C_880037;Volca_estExt_Genewise1.C_300157;Volca_e_gw1.99.26.1;Volca_e_gw1.67.86.1;Volca_gw1.19.140.1;Volca_e_gw1.22.94.1;Volca_estExt_Genewise1Plus.C_900018;Volca_estExt_Genewise1.C_760002;Volca_e_gw1.49.81.1;Volca_estExt_Genewise1Plus.C_490008;Volca_estExt_Genewise1.C_490011;Volca_e_gw1.49.57.1;Volca_estExt_fgenesh4_kg.C_490001;Volca_e_g…
	Gonium pectorale	14	Gonpe47407.1;Gonpe50144.1;Gonpe49988.1;Gonpe53813.1;Gonpe42195.1;Gonpe50468.1;Gonpe49707.1;Gonpe53276.1;Gonpe51498.1;Gonpe49738.1;Gonpe49558.1;Gonpe44838.1;Gonpe49380.1;Gonpe50277.1;
	Chlamydomonas reinhardtii	11	Chlre1085;Chlre8009;Chlre13155;Chlre4471;Chlre6933;Chlre8092;Chlre5185;Chlre5184;Chlre1628;Chlre6191;Chlre6192;Chleu78169.1;
	Chlamydomonas eustigma	7	Chleu86014.1;Chleu85794.1;Chleu75819.1;Chleu83671.1;Chleu84189.1;Chleu86367.1;
	Chromochloris zofingiensis	8	Chrzo10g25220.t1;Chrzo08g04180.t1;Chrzo10g24140.t1;Chrzo06g16220.t1;Chrzo14g14210.t1;Chrzo11g08100.t1;Chrzo14g08290.t1;Chrzo08g30210.t1;
	Monoraphidium neglectum	8	Monne013903423.1;Monne013893857.1;Monne013897657.1;Monne013899929.1;Monne013901679.1;Monne013906881.1;Monne013906519.1;Monne013900918.1;
	Ulva mutabilis	8	UM089_0019.1;UM018_0175.1;UM054_0090.1;UM008_0203.1;UM024_0013.1;UM047_0004.1;UM142_0022.1;UM021_0094.1;
	Chlorella sorokiniana	9	Chlso4600;Chlso9677;Chlso9678;Chlso205;Chlso4869;Chlso2091;Chlso4865;Chlso1836;Chlso6211;
	Chlorella variabilis	8	Chlva005851884.1;Chlva005852239.1;Chlva005845571.1;Chlva005844792.1;Chlva005843293.1;Chlva005844793.1;Chlva005846324.1;Chlva005845306.1;
	Coccomyxa subellipsoidea	6	Cocsu3673;Cocsu2638;Cocsu4800;Cocsu4560;Cocsu5925;Cocsu4490;
Mamiellophyceae	Ostreococcus sp. RCC809	8	OstRC61091;OstRC94246;OstRC60909;OstRC64638;OstRC89446;OstRC90667;OstRC36684;OstRC92864;
	Ostreococcus lucimarinus	8	Ostlu51965;Ostlu26062;Ostlu28535;Ostlu30221;Ostlu39960;Ostlu33475;Ostlu45116;Ostlu45928;
	Ostreococcus tauri	9	OsttaestExt_gwp_GeneWisePlus.C_Chr_14.00010129;OsttaestExt_fgenesh1_pg.C_Chr_10.00010071;Ostta1500010175;OsttaestExt_gwp_GeneWisePlus.C_Chr_20.00010061;Osttae_gw1.01.00.119.1;Ostta0300010125;OsttaestExt_gwp_GeneWisePlus.C_Chr_12.00010061;Osttafgenesh1_pm.C_Chr_09.0001000030;OsttaestExt_genewise1.C_Chr_05.00010222;
	Bathycoccus prasinos	10	Batpr5893;Batpr6684;Batpr3027;Batpr892;Batpr6852;Batpr627;Batpr278;Batpr6565;Batpr2809;Batpr1116;
	Micromonas commoda	16	MicRCC3137;MicRCC8698;MicRCC217;MicRCC206;MicRCC207;MicRCC213;MicRCC6143;MicRCC6841;MicRCC6917;MicRCC280;MicRCC2364;MicRCC10004;MicRCC2296;MicRCC2872;MicRCC1551;MicRCC8565;
	Micromonas pusilla	10	Micpu003057676.1;Micpu003063633.1;Micpu003062934.1;Micpu003063809.1;Micpu003057942.1;Micpu003064321.1;Micpu003056171.1;Micpu003056798.1;Micpu003062414.1;Micpu003060018.1;
